# Supplementary material for: Glaesserella parasuis Infection Modulates the Transcriptome of Porcine Peritoneal Mesothelial Primary Cells: Implications for Understanding Peritoneal Invasion Mechanisms
Source: Biology (Basel). 2026 Apr 1;15(7):565. doi: 10.3390/biology15070565 (PMC13072060; doi:10.3390/biology15070565)
Supplement: Supplementary file 1 [file biology-15-00565-s001.zip]

Archive with 5 entries (5 files):
- Figure S1 .pdf
- Table S1 Statistics of preprocessing results of PPMC data.pdf
- Table S2 Full list of differentially expressed genes.xlsx
- Table S3 Full GO enrichment results.xlsx
- Table S4 Full KEGG enrichment results.xlsx
