# Supplementary material for: Glaesserella parasuis Infection Modulates the Transcriptome of Porcine Peritoneal Mesothelial Primary Cells: Implications for Understanding Peritoneal Invasion Mechanisms
Source: Biology (Basel). 2026 Apr 1;15(7):565. doi: 10.3390/biology15070565 (PMC13072060; doi:10.3390/biology15070565)
Supplement: Supplementary file 1 [file biology-15-00565-s001.zip › Table S2 Full list of differentially expressed genes.xlsx]

## Sheet: Sheet1
gene id	gene name	description	GPS-1_count	GPS-2_count	GPS-3_count	Control-1_count	Control-2_count	Control-3_count	GPS-1_FPKM	GPS-2_FPKM	GPS-3_FPKM	Control-1_FPKM	Control-2_FPKM	Control-3_FPKM	GPS group	Control group	log2FC	Pvalue	Qvalue	up/down
ENSSSCG00000015579	PTGS2	-	443	616	321	291	324	241	365.818	312.449	242.336	3.51048	4.26119	3.51682	306.868	3.76283	6.34965	1.82148e-66	3.06973e-62	UP
ENSSSCG00000004890	SERPINB2	serpin peptidase inhibitor, clade B (ovalbumin), member 2 [Source:HGNC Symbol;Acc:HGNC:8584]	300	644	502	582	597	757	865.503	1141.22	1324.04	24.5291	27.4312	38.5935	1110.25	30.1846	5.20093	4.80287e-48	4.04714e-44	UP
ENSSSCG00000000246	-	-	52	115	68	62	80	90	256.409	348.307	306.543	4.46612	6.28267	7.8423	303.753	6.19703	5.61518	1.18277e-47	6.64442e-44	UP
ENSSSCG00000004154	TNFAIP3	tumor necrosis factor, alpha-induced protein 3 [Source:HGNC Symbol;Acc:HGNC:11896]	70	107	108	158	129	139	53.0001	49.7618	74.7566	1.74761	1.55557	1.85978	59.1728	1.72099	5.10363	6.00347e-44	2.52941e-40	UP
ENSSSCG00000021575	-	-	38	71	19	20	16	12	158.014	181.345	72.2303	1.21492	1.05962	0.881808	137.197	1.05212	7.02681	2.0589e-38	6.93971e-35	UP
ENSSSCG00000009996	LIF	leukemia inhibitory factor [Source:HGNC Symbol;Acc:HGNC:6596]	43	36	26	12	9	9	333.143	171.318	184.162	1.35819	1.11057	1.23216	229.541	1.23364	7.53969	1.05686e-37	2.96854e-34	UP
ENSSSCG00000017723	CCL2	C-C motif chemokine 2 [Source:UniProtKB/Swiss-Prot;Acc:P42831]	397	1031	603	984	1456	1735	2729.34	4353.74	3789.97	98.8265	159.424	210.784	3624.35	156.345	4.53492	1.07019e-32	2.57655e-29	UP
ENSSSCG00000029876	SOD2	-	369	625	464	1768	2042	2100	415.867	432.658	478.077	29.1086	36.6529	41.8234	442.2	35.8616	3.62419	2.08467e-32	4.39161e-29	UP
ENSSSCG00000020970	IL-6	-	71	143	65	96	228	171	347.288	429.64	290.668	6.8599	17.7621	14.7809	355.865	13.1343	4.75992	8.44102e-32	1.58063e-28	UP
ENSSSCG00000012277	TIMP1	-	1223	2075	1589	9568	7627	7355	3486.25	3633.18	4141.02	398.441	346.266	370.498	3753.48	371.735	3.33588	9.51019e-31	1.60275e-27	UP
ENSSSCG00000008959	CXCL2	C-X-C motif chemokine 2 precursor [Source:RefSeq peptide;Acc:NP_001001861]	33	47	19	29	46	26	92.0145	80.4968	48.4347	1.18128	2.04281	1.28111	73.6487	1.50174	5.61596	4.83731e-30	7.41119e-27	UP
ENSSSCG00000025066	-	-	125	284	178	962	680	497	1271.54	1774.49	1655.35	142.957	110.167	89.3405	1567.13	114.155	3.77906	3.29196e-29	4.62329e-26	UP
ENSSSCG00000030456	-	-	60	101	83	489	216	255	237.796	245.872	300.732	28.312	13.6342	17.8592	261.467	19.9351	3.71324	2.21524e-23	2.87181e-20	UP
ENSSSCG00000006862	VCAM1	-	122	744	367	152	439	418	242.106	906.894	665.832	4.4066	13.8751	14.6587	604.944	10.9801	5.78383	5.34638e-23	6.4359e-20	UP
ENSSSCG00000018065	ND1	NADH dehydrogenase subunit 1 (mitochondrion) [Source:RefSeq peptide;Acc:NP_008634]	372	589	370	3178	3329	1859	2135.23	2076.6	1941.58	266.481	304.327	188.561	2051.14	253.123	3.01851	3.68875e-22	4.14443e-19	UP
ENSSSCG00000001952	NFKBIA	NF-kappa-B inhibitor alpha [Source:UniProtKB/Swiss-Prot;Acc:Q08353]	63	74	41	286	210	276	147.954	106.746	88.0277	9.81205	7.85464	11.4542	114.243	9.70695	3.55694	6.11356e-22	6.43949e-19	UP
ENSSSCG00000028525	-	-	30	61	109	21	55	90	275.109	343.603	913.833	2.81332	8.03295	14.5848	510.848	8.47704	5.91319	1.07214e-21	1.06287e-18	UP
ENSSSCG00000023796	IL18BP	interleukin 18 binding protein [Source:HGNC Symbol;Acc:HGNC:5987]	21	36	42	115	96	93	54.005	56.8653	98.7444	4.32037	3.93195	4.22635	69.8716	4.15956	4.0702	1.23344e-21	1.15485e-18	UP
ENSSSCG00000006359	ADAMTS4	ADAM metallopeptidase with thrombospondin type 1 motif, 4 [Source:HGNC Symbol;Acc:HGNC:220]	46	25	39	73	92	83	76.5937	25.5684	59.3677	1.77567	2.43974	2.44221	53.8432	2.21921	4.60065	3.50777e-21	3.1114e-18	UP
ENSSSCG00000018069	ND2	NADH dehydrogenase subunit 2 (mitochondrion) [Source:RefSeq peptide;Acc:NP_008635]	101	210	121	939	949	441	531.418	678.685	582.038	72.1755	79.525	41.0037	597.38	64.2348	3.21722	1.90303e-20	1.60359e-17	UP
ENSSSCG00000018087	ND4	NADH-ubiquinone oxidoreductase chain 4 [Source:UniProtKB/Swiss-Prot;Acc:O79881]	537	818	489	4410	4336	2070	2140.62	2002.88	1782.07	256.811	275.282	145.816	1975.19	225.97	3.12779	2.38486e-20	1.91391e-17	UP
ENSSSCG00000018086	ND4L	NADH dehydrogenase subunit 4L (mitochondrion) [Source:RefSeq peptide;Acc:NP_008642]	188	343	200	1968	1828	1011	3477.08	3896.61	3381.72	531.733	538.465	330.431	3585.14	466.876	2.94092	7.65755e-20	5.86603e-17	UP
ENSSSCG00000008090	IL1A	interleukin 1, alpha [Source:HGNC Symbol;Acc:HGNC:5991]	20	32	11	47	38	19	60.7633	59.7168	30.5532	2.08604	1.83873	1.02009	50.3444	1.64829	4.93279	1.30895e-19	9.59119e-17	UP
ENSSSCG00000018084	ND3	NADH-ubiquinone oxidoreductase chain 3 [Source:UniProtKB/Swiss-Prot;Acc:O79880]	54	90	62	513	547	335	857.293	877.643	899.872	118.978	138.309	93.9842	878.269	117.09	2.90704	5.27305e-19	3.70278e-16	UP
ENSSSCG00000029839	Metazoa_SRP	Metazoan signal recognition particle RNA [Source:RFAM;Acc:RF00017]	315	403	431	120930	101412	104456	5825.96	4578.24	7287.63	32674	29872.5	34139.9	5897.28	32228.8	-2.45023	3.83369e-18	2.58437e-15	DOWN
ENSSSCG00000008957	AMCF-II	Alveolar macrophage chemotactic factor 2 [Source:UniProtKB/Swiss-Prot;Acc:P22952]	232	1051	436	718	2063	1380	821.125	2284.87	1410.78	37.1243	116.291	86.3123	1505.59	79.9091	4.23583	6.12722e-18	3.82452e-15	UP
ENSSSCG00000018080	ATP8	ATP synthase protein 8 [Source:UniProtKB/Swiss-Prot;Acc:Q35914]	45	121	75	481	553	254	1211.71	2001.26	1846.27	189.208	237.155	120.862	1686.41	182.408	3.20871	6.10132e-18	3.82452e-15	UP
ENSSSCG00000018091	ND5	NADH-ubiquinone oxidoreductase chain 5 [Source:UniProtKB/Swiss-Prot;Acc:Q9TDR1]	489	1223	576	5533	4969	2247	1475.07	2266.03	1588.47	243.824	238.725	119.778	1776.52	200.775	3.1454	1.61542e-17	9.7231e-15	UP
ENSSSCG00000026265	-	-	16	61	33	182	115	77	162.754	381.144	306.89	27.046	18.6313	13.8415	283.596	19.8396	3.83738	2.49394e-17	1.44932e-14	UP
ENSSSCG00000021084	S100A6	S100 calcium binding protein A6 [Source:HGNC Symbol;Acc:HGNC:10496]	0	0	0	926	800	903	0	0	0	272.191	256.369	321.078	0	283.213	#NAME?	2.83325e-17	1.59163e-14	DOWN
ENSSSCG00000010540	ENTPD7	ectonucleoside triphosphate diphosphohydrolase 7 [Source:HGNC Symbol;Acc:HGNC:19745]	71	167	100	958	962	949	187.954	271.549	242.018	37.0487	40.5597	44.395	233.841	40.6678	2.52357	5.38528e-16	2.92768e-13	UP
ENSSSCG00000008860	YBX1	Y box binding protein 1 [Source:HGNC Symbol;Acc:HGNC:8014]	0	0	0	806	712	673	0	0	0	71.3891	68.7527	72.1062	0	70.7493	#NAME?	1.21461e-15	6.3968e-13	DOWN
ENSSSCG00000027850	IL6	-	17	38	10	35	76	42	56.3899	77.4241	30.3254	1.69602	4.01505	2.46192	54.7131	2.72433	4.32791	2.87928e-15	1.47044e-12	UP
ENSSSCG00000016983	STC2	-	11	10	13	3585	4924	4024	14.2009	7.92934	15.3426	67.6105	101.241	91.8003	12.4909	86.8839	-2.79821	6.26175e-15	3.1038e-12	DOWN
ENSSSCG00000018081	ATP6	ATP synthase subunit a [Source:UniProtKB/Swiss-Prot;Acc:Q35915]	47	97	42	507	453	205	379.107	480.591	309.718	59.7428	58.1954	29.2209	389.805	49.053	2.99034	6.56803e-15	3.1626e-12	UP
ENSSSCG00000009642	STC1	-	29	100	46	153	396	294	60.7787	128.731	88.1356	4.68434	13.218	10.8884	92.5484	9.59693	3.26956	9.78001e-14	4.5784e-11	UP
ENSSSCG00000017705	CCL5	chemokine (C-C motif) ligand 5 [Source:HGNC Symbol;Acc:HGNC:10632]	24	15	14	16	14	47	22.1457	8.50172	11.8099	0.215685	0.205749	0.76638	14.1524	0.395938	5.15963	1.11846e-13	5.09442e-11	UP
ENSSSCG00000024853	ssc-mir-4332	ssc-mir-4332 [Source:miRBase;Acc:MI0015917]	0	0	1	1352	528	1428	0	0	47.3714	1023.52	435.779	1307.7	15.7905	922.332	-5.86816	4.46087e-13	1.9784e-10	DOWN
ENSSSCG00000027607	IER3	immediate early response 3 [Source:HGNC Symbol;Acc:HGNC:5392]	39	50	51	438	457	439	86.4881	68.1066	103.397	14.1897	16.1409	17.2038	85.9974	15.8448	2.44028	9.90916e-13	4.28203e-10	UP
ENSSSCG00000011727	PTX3	-	123	275	233	1115	2193	1800	326.872	448.893	566.082	43.2872	92.8188	84.5313	447.282	73.5458	2.60447	1.33702e-12	5.63322e-10	UP
ENSSSCG00000018078	COX2	cytochrome c oxidase subunit II (mitochondrion) [Source:RefSeq peptide;Acc:NP_008637]	355	780	415	6767	5800	3469	2834.35	3825.22	3029.18	789.283	737.526	489.442	3229.58	672.084	2.26463	1.42571e-12	5.86037e-10	UP
ENSSSCG00000012583	ACSL4	acyl-CoA synthetase long-chain family member 4 [Source:HGNC Symbol;Acc:HGNC:3571]	404	1428	674	6570	8627	6058	400.866	870.326	611.405	95.2345	136.333	106.223	627.532	112.597	2.47852	1.58509e-12	6.36036e-10	UP
ENSSSCG00000022504	CDON	cell adhesion associated, oncogene regulated [Source:HGNC Symbol;Acc:HGNC:17104]	16	45	22	4960	11877	12524	31.3658	54.1871	39.4291	142.049	370.832	433.871	41.6607	315.584	-2.92127	1.79372e-12	7.03014e-10	DOWN
ENSSSCG00000025924	IGFBP5	insulin-like growth factor-binding protein 5 precursor [Source:RefSeq peptide;Acc:NP_999264]	15	12	11	3196	6132	3848	25.7172	12.6371	17.241	80.0459	167.436	116.581	18.5318	121.354	-2.71115	2.22139e-12	8.50841e-10	DOWN
ENSSSCG00000009623	SLC39A14	solute carrier family 39 (zinc transporter), member 14 [Source:HGNC Symbol;Acc:HGNC:20858]	139	170	172	2310	1813	1693	97.3271	73.1149	110.104	23.6289	20.2182	20.9483	93.5152	21.5985	2.11427	6.304e-12	2.36092e-09	UP
ENSSSCG00000005037	ERO1A	ERO1-like protein alpha [Source:UniProtKB/Swiss-Prot;Acc:B6CVD7]	61	111	133	1083	1110	851	231.405	258.645	461.263	60.0185	67.0645	57.0488	317.104	61.3772	2.36918	1.20522e-11	4.41556e-09	UP
ENSSSCG00000008842	KIT	mast/stem cell growth factor receptor Kit precursor [Source:RefSeq peptide;Acc:NP_001037990]	11	11	17	2911	4691	5220	13.9969	8.59725	19.7761	54.1109	95.0652	117.375	14.1234	88.8502	-2.65328	1.59214e-11	5.70901e-09	DOWN
ENSSSCG00000015140	-	-	158	247	191	3043	2180	2485	447.834	430.024	494.93	126.001	98.4103	124.468	457.596	116.293	1.97631	1.82707e-11	6.28401e-09	UP
ENSSSCG00000026041	-	-	30	44	44	507	258	219	44.4538	40.0478	59.6064	10.9751	6.08885	5.73464	48.036	7.59955	2.66013	1.81861e-11	6.28401e-09	UP
ENSSSCG00000010370	ANXA8	-	21	23	31	4781	7736	8350	51.6822	34.7686	69.7481	171.89	303.222	363.143	52.0663	279.418	-2.424	2.93322e-11	9.8867e-09	DOWN
ENSSSCG00000017091	TNIP1	TNFAIP3 interacting protein 1 [Source:HGNC Symbol;Acc:HGNC:16903]	64	54	48	668	438	516	156.385	81.0483	107.229	23.8454	17.0457	22.2812	114.888	21.0575	2.44782	3.23605e-11	1.06936e-08	UP
ENSSSCG00000002368	LTBP2	latent transforming growth factor beta binding protein 2 [Source:HGNC Symbol;Acc:HGNC:6715]	126	184	161	23746	32875	33708	126.415	113.392	147.675	348.042	525.315	597.633	129.161	490.33	-1.92458	3.4665e-11	1.12348e-08	DOWN
ENSSSCG00000015037	IL18	interleukin 18 [Source:HGNC Symbol;Acc:HGNC:5986]	13	25	33	126	165	148	55.9628	66.1051	129.875	7.92398	11.3129	11.2589	83.981	10.1652	3.04642	3.64404e-11	1.15874e-08	UP
ENSSSCG00000018082	COX3	Cytochrome c oxidase subunit 3 [Source:UniProtKB/Swiss-Prot;Acc:Q35916]	1039	1307	817	15595	13789	7810	7279.69	5624.83	5233.25	1596.23	1538.7	966.987	6045.92	1367.3	2.14463	4.13753e-11	1.29129e-08	UP
ENSSSCG00000001526	HMGA1	high mobility group protein HMG-I/HMG-Y isoform 2 [Source:RefSeq peptide;Acc:NP_001172084]	23	45	36	241	254	377	75.0675	90.2152	107.418	11.491	13.2035	21.7442	90.9003	15.4796	2.55392	4.53957e-11	1.39101e-08	UP
ENSSSCG00000015401	PCLO	piccolo presynaptic cytomatrix protein [Source:HGNC Symbol;Acc:HGNC:13406]	1	5	3	1031	1736	1187	0.270672	0.831104	0.742074	4.07556	7.48155	5.67597	0.614617	5.74436	-3.22439	5.01729e-11	1.50994e-08	DOWN
ENSSSCG00000025206	RNF19B	ring finger protein 19B [Source:HGNC Symbol;Acc:HGNC:26886]	24	30	27	280	251	230	54.6119	41.931	56.1692	9.30779	9.09652	9.24862	50.904	9.21764	2.46531	1.3286e-10	3.92823e-08	UP
ENSSSCG00000022961	CLMP	CXADR-like membrane protein [Source:HGNC Symbol;Acc:HGNC:24039]	155	255	135	2595	2739	1792	210.54	212.754	167.644	51.4933	59.2542	43.0142	196.979	51.2539	1.94231	1.43723e-10	4.17616e-08	UP
ENSSSCG00000012276	SYN1	synapsin I [Source:HGNC Symbol;Acc:HGNC:11494]	10	15	7	47	27	29	11.5013	10.5969	7.36071	0.789691	0.494575	0.589416	9.81962	0.624561	3.97475	1.51721e-10	4.33381e-08	UP
ENSSSCG00000024134	MGLL	monoglyceride lipase [Source:HGNC Symbol;Acc:HGNC:17038]	5	0	1	1217	2125	1779	7.97554	0	1.458	28.3565	53.9801	50.1416	3.14451	44.1594	-3.81181	1.66763e-10	4.6841e-08	DOWN
ENSSSCG00000023924	PDE1A	phosphodiesterase 1A, calmodulin-dependent [Source:HGNC Symbol;Acc:HGNC:8774]	0	2	0	617	742	545	0	4.67531	0	34.3118	44.9858	36.662	1.55844	38.6532	-4.63242	2.01272e-10	5.56072e-08	DOWN
ENSSSCG00000008504	CRIM1	cysteine rich transmembrane BMP regulator 1 (chordin-like) [Source:HGNC Symbol;Acc:HGNC:2359]	42	80	46	9214	9265	8877	35.4501	41.4754	35.4953	113.612	124.548	132.405	37.4736	123.522	-1.72082	2.17212e-10	5.9043e-08	DOWN
ENSSSCG00000015322	TFPI2	tissue factor pathway inhibitor 2 [Source:HGNC Symbol;Acc:HGNC:11761]	131	339	230	2789	2499	3070	413.796	657.733	664.191	128.699	125.72	171.366	578.573	141.928	2.02734	2.88851e-10	7.70922e-08	UP
ENSSSCG00000022742	PRDX6	Peroxiredoxin-6 [Source:UniProtKB/Swiss-Prot;Acc:Q9TSX9]	140	139	73	1474	1305	1161	208.352	127.063	99.3216	32.0463	30.9317	30.5333	144.912	31.1705	2.21693	2.92761e-10	7.70922e-08	UP
ENSSSCG00000014249	46084	membrane-associated ring finger (C3HC4) 3, E3 ubiquitin protein ligase [Source:HGNC Symbol;Acc:HGNC:28728]	20	31	30	242	225	276	59.6417	56.7842	81.7896	10.5427	10.6864	14.5447	66.0719	11.9246	2.4701	4.21945e-10	1.09401e-07	UP
ENSSSCG00000024312	ID4	inhibitor of DNA binding 4, dominant negative helix-loop-helix protein [Source:HGNC Symbol;Acc:HGNC:5363]	2	12	4	1301	2624	1953	2.77089	10.2143	5.06697	26.3371	57.9119	47.8249	6.01737	44.0247	-2.87111	6.31544e-10	1.61264e-07	DOWN
ENSSSCG00000000291	-	-	5	8	8	2	21	15	28.3465	27.8564	41.4614	0.165601	1.89597	1.50262	32.5548	1.18806	4.77619	7.4705e-10	1.87911e-07	UP
ENSSSCG00000015340	ASNS	asparagine synthetase (glutamine-hydrolyzing) [Source:HGNC Symbol;Acc:HGNC:753]	51	91	50	9208	10786	11390	99.3069	108.839	89.0089	261.931	334.499	391.928	99.0518	329.453	-1.73382	9.85822e-10	2.44324e-07	DOWN
ENSSSCG00000010447	ACTA2	actin, alpha 2, smooth muscle, aorta [Source:HGNC Symbol;Acc:HGNC:130]	229	237	177	52068	36448	29336	763.757	485.517	539.69	2536.89	1936.06	1728.99	596.321	2067.31	-1.7936	1.20691e-09	2.91348e-07	DOWN
ENSSSCG00000027969	AHNAK	AHNAK nucleoprotein [Source:HGNC Symbol;Acc:HGNC:347]	489	801	515	81588	94260	85293	325.352	327.35	313.258	793.015	998.84	1002.83	321.987	931.563	-1.53265	1.21699e-09	2.91348e-07	DOWN
ENSSSCG00000030655	MAMDC2	-	22	32	20	309	219	180	97.9331	87.4943	81.3919	20.0941	15.5263	14.1594	88.9398	16.5932	2.42223	1.22742e-09	2.91348e-07	UP
ENSSSCG00000029605	Metazoa_SRP	Metazoan signal recognition particle RNA [Source:RFAM;Acc:RF00017]	12	9	15	4381	2387	2978	221.951	102.249	253.622	1183.7	703.127	973.316	192.607	953.381	-2.30739	1.56166e-09	3.65537e-07	DOWN
ENSSSCG00000018061	-	-	1	64	90	101	52	66	5.72359	224.937	470.802	8.44258	4.7388	6.67353	233.821	6.6183	5.1428	2.16334e-09	4.99435e-07	UP
ENSSSCG00000022739	DSG2	desmoglein 2 [Source:HGNC Symbol;Acc:HGNC:3049]	5	14	8	1664	2525	2057	4.80962	8.27101	7.03486	23.3812	38.6801	34.9629	6.70517	32.3414	-2.27004	2.3576e-09	5.36928e-07	DOWN
ENSSSCG00000008388	REL	v-rel avian reticuloendotheliosis viral oncogene homolog [Source:HGNC Symbol;Acc:HGNC:9954]	6	18	17	73	79	53	16.211	29.8732	41.9939	2.88143	3.39962	2.53059	29.3594	2.93721	3.3213	2.47882e-09	5.57008e-07	UP
ENSSSCG00000017448	KRT19	keratin 19, type I [Source:HGNC Symbol;Acc:HGNC:6436]	6	8	11	1777	2339	5510	23.4736	19.2257	39.3449	101.565	145.747	380.952	27.3481	209.421	-2.9369	3.95044e-09	8.76009e-07	DOWN
ENSSSCG00000026635	-	-	79	32	44	583	351	305	222.997	55.482	113.546	24.0409	15.7798	15.214	130.675	18.3449	2.83253	4.11969e-09	9.01678e-07	UP
ENSSSCG00000010483	PLCE1	phospholipase C, epsilon 1 [Source:HGNC Symbol;Acc:HGNC:17175]	7	12	11	1871	2534	2051	3.79057	3.99145	5.4456	14.8009	21.8542	19.6265	4.40921	18.7605	-2.08911	4.48055e-09	9.68085e-07	DOWN
ENSSSCG00000000155	TIMP3	TIMP metallopeptidase inhibitor 3 [Source:HGNC Symbol;Acc:HGNC:11822]	2	4	5	1042	1275	1199	21.2865	26.1559	48.6566	162.048	216.171	225.556	32.033	201.258	-2.65142	4.90398e-09	1.04616e-06	DOWN
ENSSSCG00000007145	ADAM33	ADAM metallopeptidase domain 33 [Source:HGNC Symbol;Acc:HGNC:15478]	0	4	0	630	943	796	0	4.79617	0	17.9656	29.3174	27.4583	1.59872	24.9138	-3.96195	5.04232e-09	1.06223e-06	DOWN
ENSSSCG00000021562	PLXNA4	plexin A4 [Source:HGNC Symbol;Acc:HGNC:9102]	0	0	5	905	2025	1573	0	0	6.26887	18.1331	44.2344	38.1252	2.08962	33.4975	-4.00274	5.3621e-09	1.11565e-06	DOWN
ENSSSCG00000024917	-	-	21	46	22	4542	4899	5256	124.978	168.155	119.697	394.885	464.348	552.763	137.61	470.665	-1.77412	6.14525e-09	1.263e-06	DOWN
ENSSSCG00000022755	-	-	9	23	11	96	103	80	47.6716	74.8347	53.2692	7.42881	8.68951	7.48852	58.5918	7.86895	2.89646	6.34304e-09	1.28794e-06	UP
ENSSSCG00000011265	XIRP1	xin actin binding repeat containing 1 [Source:HGNC Symbol;Acc:HGNC:14301]	17	17	23	120	38	10	14.8744	9.13622	18.3979	1.53386	0.529535	0.154623	14.1362	0.73934	4.25701	6.79421e-09	1.34709e-06	UP
ENSSSCG00000028501	-	-	0	0	0	304	325	364	0	0	0	12.0826	14.0827	17.5005	0	14.5553	#NAME?	6.73447e-09	1.34709e-06	DOWN
ENSSSCG00000003201	ATF5	activating transcription factor 5 [Source:HGNC Symbol;Acc:HGNC:790]	11	9	3	1777	2285	2489	37.7654	18.9799	9.41506	89.1235	124.941	151.005	22.0535	121.69	-2.46413	7.29839e-09	1.43023e-06	DOWN
ENSSSCG00000027527	-	-	0	3	2	628	1037	892	0	4.41022	4.37592	21.9585	39.5307	37.7283	2.92871	33.0725	-3.49729	7.62884e-09	1.4778e-06	DOWN
ENSSSCG00000020439	RNaseP_nuc	Nuclear RNase P [Source:RFAM;Acc:RF00009]	676	809	702	105359	105460	106920	11321	8321.94	10748	25776.4	28128.8	31642.5	10130.3	28515.9	-1.49309	8.3772e-09	1.60433e-06	DOWN
ENSSSCG00000027646	TIPARP	TCDD-inducible poly(ADP-ribose) polymerase [Source:HGNC Symbol;Acc:HGNC:23696]	23	41	29	415	413	330	57.4527	62.9085	66.2279	15.1443	16.4309	14.5671	62.1964	15.3808	2.0157	8.90997e-09	1.68719e-06	UP
ENSSSCG00000010580	NFKB2	nuclear factor of kappa light polypeptide gene enhancer in B-cells 2 (p49/p100) [Source:HGNC Symbol;Acc:HGNC:7795]	30	48	46	548	514	541	46.9621	46.1538	65.8317	12.532	12.815	14.9658	52.9826	13.4376	1.97924	9.03869e-09	1.69255e-06	UP
ENSSSCG00000029438	-	-	17	13	22	3136	4619	4173	28.3921	13.3356	33.5909	76.5133	122.863	123.16	25.1062	107.512	-2.09839	1.10709e-08	2.0503e-06	DOWN
ENSSSCG00000022168	APBB2	amyloid beta (A4) precursor protein-binding, family B, member 2 [Source:HGNC Symbol;Acc:HGNC:582]	41	74	44	7488	9543	6718	37.7307	41.8292	37.0181	100.667	139.869	109.251	38.8593	116.596	-1.58518	1.1615e-08	2.12769e-06	DOWN
ENSSSCG00000006115	RUNX1T1	runt-related transcription factor 1; translocated to, 1 (cyclin D-related) [Source:HGNC Symbol;Acc:HGNC:1535]	2	5	3	900	1394	919	4.96556	7.62722	6.81017	32.6499	55.1335	40.3289	6.46765	42.7041	-2.72306	1.21834e-08	2.20782e-06	DOWN
ENSSSCG00000009396	PHF11	PHD finger protein 11 [Source:HGNC Symbol;Acc:HGNC:17024]	40	57	31	623	548	529	133.406	116.771	94.5221	30.3542	29.1088	31.178	114.9	30.2137	1.9271	1.3523e-08	2.4245e-06	UP
ENSSSCG00000027221	-	-	14	23	16	2366	3915	4197	17.1048	17.2606	17.8719	42.2293	76.1804	90.6146	17.4124	69.6748	-2.00052	1.69951e-08	3.01493e-06	DOWN
ENSSSCG00000018094	CYTB	cytochrome b (mitochondrion) [Source:RefSeq peptide;Acc:NP_008646]	152	333	142	3588	3007	1861	732.408	985.574	625.532	252.565	230.763	158.463	781.171	213.93	1.8685	1.84958e-08	3.24697e-06	UP
ENSSSCG00000030791	DOCK11	-	0	5	0	645	1391	857	0	2.07418	0	6.36327	14.961	10.2273	0.691395	10.5172	-3.9271	1.97577e-08	3.43274e-06	DOWN
ENSSSCG00000001787	IL16	interleukin 16 [Source:HGNC Symbol;Acc:HGNC:5980]	0	1	0	308	491	585	0	0.515029	0	3.77168	6.5551	8.66566	0.171676	6.33081	-5.20463	1.99867e-08	3.43709e-06	DOWN
ENSSSCG00000014410	-	-	0	0	0	248	365	396	0	0	0	6.26016	10.0448	12.0918	0	9.46558	#NAME?	2.28363e-08	3.88747e-06	DOWN
ENSSSCG00000000181	RND1	Rho family GTPase 1 [Source:HGNC Symbol;Acc:HGNC:18314]	15	17	23	20	92	119	48.9298	34.0601	68.5877	0.953032	4.77951	6.85949	50.5259	4.19734	3.58947	2.57417e-08	4.33824e-06	UP
ENSSSCG00000005385	NR4A3	nuclear receptor subfamily 4, group A, member 3 [Source:HGNC Symbol;Acc:HGNC:7982]	19	6	6	19	40	11	19.5003	3.78231	5.6303	0.284886	0.653857	0.199505	9.63763	0.379416	4.66683	3.14472e-08	5.24733e-06	UP
ENSSSCG00000014170	CAST	Sus scrofa calpastatin (CAST), mRNA. [Source:RefSeq mRNA;Acc:NM_214067]	9	22	6	2473	2767	1969	21.0722	31.6405	12.8446	84.5904	103.186	81.471	21.8524	89.749	-2.0381	3.17977e-08	5.25379e-06	DOWN
ENSSSCG00000010554	SCD	-	112	101	129	1904	1447	1584	81.5617	45.1781	85.8834	20.2557	16.7827	20.3843	70.8744	19.1409	1.8886	3.46525e-08	5.66989e-06	UP
ENSSSCG00000023351	PLA2G4A	phospholipase A2, group IVA (cytosolic, calcium-dependent) [Source:HGNC Symbol;Acc:HGNC:9035]	79	123	46	1405	974	716	147.854	141.399	78.7065	38.4143	29.0328	23.6805	122.653	30.3759	2.01359	4.18334e-08	6.77903e-06	UP
ENSSSCG00000014965	ENDOD1	endonuclease domain containing 1 [Source:HGNC Symbol;Acc:HGNC:29129]	0	1	0	454	381	339	0	0.919363	0	9.92422	9.07985	8.96397	0.306454	9.32268	-4.927	4.32983e-08	6.94959e-06	DOWN
ENSSSCG00000007864	GPRC5B	G protein-coupled receptor, class C, group 5, member B [Source:HGNC Symbol;Acc:HGNC:13308]	119	71	41	1065	560	437	129.774	47.5595	40.8768	16.9669	9.72644	8.4216	72.7368	11.705	2.63556	5.05553e-08	8.03782e-06	UP
ENSSSCG00000028322	BTG2	-	67	70	39	772	936	639	136.815	87.8001	72.8082	23.0298	30.4412	23.0586	99.141	25.5099	1.95843	5.17675e-08	8.15363e-06	UP
ENSSSCG00000024759	CX3CL1	chemokine (C-X3-C motif) ligand 1 [Source:HGNC Symbol;Acc:HGNC:10647]	11	8	5	22	20	34	45.398	20.2801	18.8631	1.32641	1.31459	2.47961	28.1804	1.70687	4.04527	5.5814e-08	8.70957e-06	UP
ENSSSCG00000024699	Metazoa_SRP	Metazoan signal recognition particle RNA [Source:RFAM;Acc:RF00017]	164	165	247	37348	26360	46406	3033.2	1874.46	4176.44	10091	7764.74	15167.1	3028.03	11007.6	-1.86205	6.72899e-08	1.0404e-05	DOWN
ENSSSCG00000010587	TRIM8	tripartite motif containing 8 [Source:HGNC Symbol;Acc:HGNC:15579]	32	39	37	4983	5974	5403	52.5342	39.3263	55.5323	119.506	156.199	156.745	49.131	144.15	-1.55287	8.41752e-08	1.28964e-05	DOWN
ENSSSCG00000010453	IFIT1	-	0	0	0	208	264	926	0	0	0	4.74048	6.55958	25.5288	0	12.2763	#NAME?	9.69261e-08	1.47162e-05	DOWN
ENSSSCG00000029613	SYNM	synemin, intermediate filament protein [Source:HGNC Symbol;Acc:HGNC:24466]	6	12	6	1440	1896	1390	7.85624	9.6518	7.18316	27.5458	39.5407	32.1639	8.2304	33.0835	-2.00708	1.00539e-07	1.51284e-05	DOWN
ENSSSCG00000000936	SLC6A15	solute carrier family 6 (neutral amino acid transporter), member 15 [Source:HGNC Symbol;Acc:HGNC:13621]	0	0	0	238	281	286	0	0	0	7.87898	10.1417	11.453	0	9.82455	#NAME?	1.08525e-07	1.61158e-05	DOWN
ENSSSCG00000013078	MYRF	myelin regulatory factor [Source:HGNC Symbol;Acc:HGNC:1181]	8	23	9	1797	2876	2964	13.1457	23.2138	13.52	43.1357	75.2646	86.0652	16.6265	68.1551	-2.03534	1.09013e-07	1.61158e-05	DOWN
ENSSSCG00000009745	ADGRD1	adhesion G protein-coupled receptor D1 [Source:HGNC Symbol;Acc:HGNC:19893]	1	0	5	868	1141	1022	1.1225	0	5.12908	14.2296	20.3925	20.2667	2.08386	18.2963	-3.13422	1.21354e-07	1.77842e-05	DOWN
ENSSSCG00000018063	-	-	47	113	58	1293	1125	744	164.336	242.689	185.404	66.0461	62.649	45.9708	197.476	58.222	1.76204	1.25678e-07	1.82591e-05	UP
ENSSSCG00000007140	SMOX	spermine oxidase [Source:HGNC Symbol;Acc:HGNC:15862]	45	50	33	811	480	470	38.1228	26.0179	25.5584	10.037	6.47644	7.03624	29.8997	7.84988	1.92939	1.49864e-07	2.15869e-05	UP
ENSSSCG00000023174	USP53	ubiquitin specific peptidase 53 [Source:HGNC Symbol;Acc:HGNC:29255]	36	76	24	7816	8028	5331	35.2061	45.6516	21.4568	111.662	125.038	92.1276	34.1049	109.609	-1.68432	1.75262e-07	2.50313e-05	DOWN
ENSSSCG00000013655	ICAM1	-	21	34	16	355	249	211	25.0445	24.9062	17.4451	6.18485	4.72948	4.44675	22.4653	5.12036	2.13338	1.78727e-07	2.53116e-05	UP
ENSSSCG00000011507	ARL6IP5	PRA1 family protein 3 [Source:UniProtKB/Swiss-Prot;Acc:Q56P28]	14	23	20	3095	2848	2782	30.5171	30.7951	39.8562	98.5564	98.873	107.162	33.7228	101.531	-1.59012	1.91757e-07	2.69307e-05	DOWN
ENSSSCG00000026495	SAMD11	sterile alpha motif domain containing 11 [Source:HGNC Symbol;Acc:HGNC:28706]	0	0	2	481	475	520	0	0	7.91389	30.4165	32.7469	39.7766	2.63796	34.3133	-3.70127	1.97768e-07	2.75453e-05	DOWN
ENSSSCG00000013311	KIAA1549L	KIAA1549-like [Source:HGNC Symbol;Acc:HGNC:24836]	4	1	5	1029	1087	1074	2.60407	0.399974	2.97545	9.7859	11.2701	12.3552	1.99316	11.1371	-2.48224	2.70053e-07	3.7305e-05	DOWN
ENSSSCG00000016665	BMPER	BMP binding endothelial regulator [Source:HGNC Symbol;Acc:HGNC:24154]	2	22	12	1617	4074	4026	2.71742	18.3643	14.9088	32.1025	88.1785	96.6859	11.9969	72.3223	-2.59178	3.2458e-07	4.44727e-05	DOWN
ENSSSCG00000008137	-	-	32	79	38	10361	6711	4992	68.0788	103.234	73.9088	322.011	227.389	187.674	81.7405	245.691	-1.58772	4.18053e-07	5.65121e-05	DOWN
ENSSSCG00000012027	ADAMTS5	ADAM metallopeptidase with thrombospondin type 1 motif, 5 [Source:HGNC Symbol;Acc:HGNC:221]	11	17	10	104	137	85	16.715	15.8664	13.8918	2.30861	3.31551	2.28241	15.4911	2.63551	2.55528	4.22508e-07	5.65121e-05	UP
ENSSSCG00000016794	MYO10	myosin X [Source:HGNC Symbol;Acc:HGNC:7593]	40	43	37	828	427	387	29.3312	19.3675	24.8046	8.86984	4.98685	5.01483	24.5011	6.2905	1.9616	4.19488e-07	5.65121e-05	UP
ENSSSCG00000030300	-	Metallothionein-2A [Source:UniProtKB/Swiss-Prot;Acc:P79379]	11	7	15	79	29	62	143.527	56.0995	178.921	15.058	6.0264	14.2955	126.182	11.7933	3.41947	4.32549e-07	5.73995e-05	UP
ENSSSCG00000026516	EPHB3	EPH receptor B3 [Source:HGNC Symbol;Acc:HGNC:3394]	1	10	3	788	1329	1534	1.2871	7.90333	3.52872	14.8124	27.2356	34.8807	4.23972	25.6429	-2.59652	4.5135e-07	5.94266e-05	DOWN
ENSSSCG00000028040	C19orf24	chromosome 19 open reading frame 24 [Source:HGNC Symbol;Acc:HGNC:26073]	0	0	0	233	235	229	0	0	0	23.6675	26.0242	28.138	0	25.9433	#NAME?	4.98207e-07	6.50875e-05	DOWN
ENSSSCG00000018075	COX1	Cytochrome c oxidase subunit 1 [Source:UniProtKB/Swiss-Prot;Acc:O79876]	5207	6593	4640	123091	103607	83495	18512.8	14398.1	15081.8	6393.26	5866.76	5245.87	15997.6	5835.3	1.45498	5.22413e-07	6.72078e-05	UP
ENSSSCG00000020906	TNFSF10	tumor necrosis factor (ligand) superfamily, member 10 [Source:HGNC Symbol;Acc:HGNC:11925]	0	7	0	551	1496	1408	0	6.46003	0	12.094	35.7984	37.3837	2.15334	28.4254	-3.72253	5.21991e-07	6.72078e-05	DOWN
ENSSSCG00000013758	ZSWIM4	zinc finger, SWIM-type containing 4 [Source:HGNC Symbol;Acc:HGNC:25704]	9	24	10	143	123	116	9.10077	14.9077	9.245	2.11253	1.98099	2.07292	11.0845	2.05548	2.431	5.43466e-07	6.93867e-05	UP
ENSSSCG00000008742	CD38	-	5	10	8	42	49	35	8.66764	10.6467	12.6778	1.06354	1.35274	1.0721	10.6641	1.16279	3.19709	5.49816e-07	6.96696e-05	UP
ENSSSCG00000022500	IL20RB	interleukin 20 receptor beta [Source:HGNC Symbol;Acc:HGNC:6004]	2	4	4	569	1254	1245	5.79927	7.12589	10.6048	24.1078	57.9236	63.808	7.84331	48.6131	-2.63181	5.5976e-07	7.04003e-05	DOWN
ENSSSCG00000013599	ANGPTL4	Angiopoietin-related protein 4 [Source:UniProtKB/Swiss-Prot;Acc:Q2TNK5]	82	85	85	1757	856	1218	182.508	116.205	172.957	57.1283	30.3436	47.9057	157.223	45.1259	1.80079	6.26493e-07	7.82096e-05	UP
ENSSSCG00000022482	DDIT3	DNA-damage-inducible transcript 3 [Source:HGNC Symbol;Acc:HGNC:2726]	0	3	0	359	807	486	0	3.65132	0	10.3926	25.4694	17.0188	1.21711	17.6269	-3.85626	6.33936e-07	7.85568e-05	DOWN
ENSSSCG00000013005	VPS51	vacuolar protein sorting 51 homolog (S. cerevisiae) [Source:HGNC Symbol;Acc:HGNC:1172]	0	4	1	695	497	653	0	5.37492	1.99975	22.2107	17.316	25.2436	2.45822	21.5901	-3.13468	6.61961e-07	8.14308e-05	DOWN
ENSSSCG00000009947	CMKLR1	Chemokine-like receptor 1 [Source:UniProtKB/Swiss-Prot;Acc:B1PHQ8]	0	0	0	181	286	233	0	0	0	9.88067	17.021	15.3859	0	14.0959	#NAME?	6.87787e-07	8.39947e-05	DOWN
ENSSSCG00000020783	SLC41A1	solute carrier family 41 (magnesium transporter), member 1 [Source:HGNC Symbol;Acc:HGNC:19429]	20	54	30	611	420	409	23.8878	39.6166	32.7585	10.6611	7.98958	8.63268	32.0876	9.09446	1.81896	6.97223e-07	8.45346e-05	UP
ENSSSCG00000024418	RHOU	ras homolog family member U [Source:HGNC Symbol;Acc:HGNC:17794]	17	17	30	3898	3306	4128	23.3337	14.3321	37.6453	78.1609	72.271	100.126	25.1037	83.5194	-1.73421	7.05368e-07	8.49112e-05	DOWN
ENSSSCG00000021319	ALG3	ALG3, alpha-1,3- mannosyltransferase [Source:HGNC Symbol;Acc:HGNC:23056]	9	29	19	178	209	203	34.8137	68.906	67.1946	10.059	12.8764	13.8769	56.9714	12.2708	2.21501	7.58718e-07	9.06856e-05	UP
ENSSSCG00000015955	ITGA6	integrin, alpha 6 [Source:HGNC Symbol;Acc:HGNC:6142]	10	16	11	1550	2977	1956	7.2134	7.08939	7.25413	16.3338	34.2016	24.9336	7.18564	25.1563	-1.80773	9.00626e-07	0.000106889	DOWN
ENSSSCG00000005287	PSAT1	phosphoserine aminotransferase 1 [Source:HGNC Symbol;Acc:HGNC:19129]	30	55	39	4968	5505	5255	125.698	141.55	149.393	304.091	367.361	389.095	138.88	353.516	-1.34793	9.15992e-07	0.000107953	DOWN
ENSSSCG00000006982	ZDHHC2	zinc finger, DHHC-type containing 2 [Source:HGNC Symbol;Acc:HGNC:18469]	2	11	13	1697	1758	1894	2.63971	8.91957	15.6892	32.7272	36.9623	44.1843	9.08284	37.9579	-2.06319	9.68742e-07	0.000112595	DOWN
ENSSSCG00000011940	DZIP3	DAZ interacting zinc finger protein 3 [Source:HGNC Symbol;Acc:HGNC:30938]	0	0	0	198	261	196	0	0	0	5.18055	7.44499	6.20336	0	6.2763	#NAME?	9.68018e-07	0.000112595	DOWN
ENSSSCG00000017239	RPL38	ribosomal protein L38 [Source:HGNC Symbol;Acc:HGNC:10349]	11	11	9	1810	2029	1495	133.979	82.2934	100.216	322.053	393.589	321.773	105.496	345.805	-1.71277	9.97408e-07	0.000115132	DOWN
ENSSSCG00000030484	AHR	Sus scrofa aryl hydrocarbon receptor (AHR), mRNA. [Source:RefSeq mRNA;Acc:NM_001303026]	54	121	65	1164	1671	965	60.0088	82.593	66.0368	18.8968	29.5749	18.9506	69.5462	22.4741	1.62971	1.0054e-06	0.000115265	UP
ENSSSCG00000026457	-	-	0	0	0	402	129	272	0	0	0	8.77795	3.07092	7.18452	0	6.34447	#NAME?	1.02055e-06	0.000116212	DOWN
ENSSSCG00000028755	TSSC1	tumor suppressing subtransferable candidate 1 [Source:HGNC Symbol;Acc:HGNC:12383]	0	0	0	221	189	247	0	0	0	10.3528	9.65254	13.9967	0	11.334	#NAME?	1.03403e-06	0.000116956	DOWN
ENSSSCG00000014167	-	Glutaredoxin-1 [Source:UniProtKB/Swiss-Prot;Acc:P12309]	23	17	22	245	65	207	223.608	101.517	195.541	34.797	10.0648	35.5638	173.555	26.8085	2.69463	1.05424e-06	0.000118447	UP
ENSSSCG00000027549	-	-	0	0	0	201	269	186	0	0	0	13.3191	19.4333	14.9092	0	15.8872	#NAME?	1.0701e-06	0.000119434	DOWN
ENSSSCG00000014894	-	-	3	1	2	1456	430	810	2.11181	0.432524	1.28703	14.9735	4.82109	10.0765	1.27712	9.95704	-2.96282	1.15264e-06	0.000127799	DOWN
ENSSSCG00000028029	-	-	0	0	0	203	213	215	0	0	0	35.5676	40.6867	45.5678	0	40.6073	#NAME?	1.26886e-06	0.000139765	DOWN
ENSSSCG00000021777	-	-	8	17	10	1717	1799	1906	31.7531	41.4431	36.2853	99.5541	113.719	133.682	36.4938	115.652	-1.66406	1.29142e-06	0.000141327	DOWN
ENSSSCG00000029421	-	-	6	5	5	1870	1055	851	38.9562	19.9426	29.6771	177.377	109.099	97.6438	29.5253	128.04	-2.11657	1.30613e-06	0.000142015	DOWN
ENSSSCG00000005288	TLE4	transducin-like enhancer of split 4 [Source:HGNC Symbol;Acc:HGNC:11840]	21	41	22	380	475	357	28.4686	34.1401	27.2656	7.52557	10.2556	8.55233	29.9581	8.77784	1.77101	1.40205e-06	0.000151466	UP
ENSSSCG00000016925	PLK2	polo-like kinase 2 [Source:HGNC Symbol;Acc:HGNC:19699]	44	136	70	1470	1204	1209	84.894	161.176	123.474	41.4338	36.9979	41.2216	123.182	39.8844	1.62689	1.42826e-06	0.000153315	UP
ENSSSCG00000029411	CAPN2	calpain 2, (m/II) large subunit [Source:HGNC Symbol;Acc:HGNC:1479]	35	34	23	5283	4194	3978	79.347	47.3454	47.6689	174.965	151.43	159.366	58.1205	161.921	-1.47817	1.4735e-06	0.000157171	DOWN
ENSSSCG00000009716	SH3RF1	SH3 domain containing ring finger 1 [Source:HGNC Symbol;Acc:HGNC:17650]	0	1	0	307	304	297	0	1.32508	0	9.67239	10.442	11.3191	0.441694	10.4778	-4.56815	1.57436e-06	0.000166872	DOWN
ENSSSCG00000022925	-	-	104	146	159	2816	2551	2192	143.429	123.678	200.471	56.7345	56.0323	53.4215	155.859	55.3961	1.49239	1.76643e-06	0.00018606	UP
ENSSSCG00000006340	UAP1	UDP-N-acetylglucosamine pyrophosphorylase 1 [Source:HGNC Symbol;Acc:HGNC:12457]	109	125	96	2212	2097	1903	275.791	194.267	222.062	81.7618	84.5039	85.0872	230.707	83.7843	1.46131	1.82543e-06	0.000190748	UP
ENSSSCG00000017278	TEX2	testis expressed 2 [Source:HGNC Symbol;Acc:HGNC:30884]	37	55	50	872	801	784	59.0304	53.8982	72.9289	20.3238	20.3532	22.1037	61.9525	20.9269	1.5658	1.85582e-06	0.000190748	UP
ENSSSCG00000020672	F2R	-	4	5	6	1040	1064	1024	5.76117	4.42355	7.90073	21.8815	24.4061	26.0618	6.02848	24.1165	-2.00015	1.84411e-06	0.000190748	DOWN
ENSSSCG00000025561	VASN	vasorin [Source:HGNC Symbol;Acc:HGNC:18517]	9	34	14	2747	2982	2599	24.3045	56.4002	34.5645	108.376	128.261	124.034	38.4231	120.224	-1.64568	1.85621e-06	0.000190748	DOWN
ENSSSCG00000014012	GFPT2	glutamine-fructose-6-phosphate transaminase 2 [Source:HGNC Symbol;Acc:HGNC:4242]	44	24	40	570	527	298	108.724	36.4276	90.3623	20.576	20.74	13.0125	78.5046	18.1095	2.11603	1.87596e-06	0.00019161	UP
ENSSSCG00000006160	STMN2	stathmin 2 [Source:HGNC Symbol;Acc:HGNC:10577]	4	3	4	0	6	0	4.47335	2.06056	4.08906	0	0.106861	0	3.54099	0.0356202	6.63531	1.89938e-06	0.000192833	UP
ENSSSCG00000011001	APTX	aprataxin [Source:RefSeq peptide;Acc:NP_998899]	0	0	0	229	203	179	0	0	0	9.40451	9.08886	8.89228	0	9.12855	#NAME?	2.0502e-06	0.000206898	DOWN
ENSSSCG00000010879	KIF26B	kinesin family member 26B [Source:HGNC Symbol;Acc:HGNC:25484]	4	1	0	1127	558	634	2.45072	0.37642	0	10.0867	5.44469	6.86398	0.942378	7.46513	-2.98579	2.21259e-06	0.000221957	DOWN
ENSSSCG00000006038	ZFPM2	Sus scrofa zinc finger protein, multitype 2 (ZFPM2), mRNA. [Source:RefSeq mRNA;Acc:NM_001195374]	4	9	2	901	1330	944	6.05153	8.36349	2.76583	19.9124	32.0452	25.2366	5.72695	25.7314	-2.16769	2.22749e-06	0.000222129	DOWN
ENSSSCG00000005608	ANGPTL2	angiopoietin-like 2 [Source:HGNC Symbol;Acc:HGNC:490]	70	81	73	8814	9630	10065	104.233	74.0842	99.3754	191.73	228.379	264.844	92.5642	228.318	-1.30252	2.26904e-06	0.000224942	DOWN
ENSSSCG00000029949	CD248	CD248 molecule, endosialin [Source:HGNC Symbol;Acc:HGNC:18219]	39	25	13	6186	4996	3706	40.8292	16.0759	12.442	94.6071	83.3008	68.5614	23.1157	82.1564	-1.8295	2.62817e-06	0.000259021	DOWN
ENSSSCG00000012743	MTMR1	myotubularin related protein 1 [Source:HGNC Symbol;Acc:HGNC:7449]	33	47	53	642	748	759	25.763	22.5382	37.8281	7.32207	9.30067	10.4713	28.7098	9.03135	1.66853	2.65104e-06	0.000259755	UP
ENSSSCG00000011489	-	-	0	0	0	180	315	172	0	0	0	4.73429	9.03246	5.47233	0	6.41303	#NAME?	2.87894e-06	0.000280455	DOWN
ENSSSCG00000015083	-	-	0	0	0	133	315	243	0	0	0	37.4482	96.6949	82.7651	0	72.3027	#NAME?	2.91207e-06	0.000282053	DOWN
ENSSSCG00000009111	SYNPO2	synaptopodin 2 [Source:HGNC Symbol;Acc:HGNC:17732]	1	0	1	969	431	261	1.10556	0	1.01034	15.6456	7.5868	5.09764	0.705299	9.44335	-3.74299	2.99473e-06	0.000288401	DOWN
ENSSSCG00000005273	OSTF1	Osteoclast-stimulating factor 1 [Source:UniProtKB/Swiss-Prot;Acc:Q8MJ49]	0	2	2	641	472	433	0	5.09937	7.59088	38.8797	31.2119	31.7697	4.23008	33.9538	-3.00481	3.10108e-06	0.000296946	DOWN
ENSSSCG00000001025	DSP	desmoplakin [Source:HGNC Symbol;Acc:HGNC:3052]	14	55	47	3981	7963	9330	7.99908	19.3022	24.5507	33.2287	72.462	94.2026	17.284	66.6311	-1.94676	3.14047e-06	0.000299018	DOWN
ENSSSCG00000028282	SLC1A4	solute carrier family 1 (glutamate/neutral amino acid transporter), member 4 [Source:HGNC Symbol;Acc:HGNC:10942]	0	0	0	159	252	219	0	0	0	9.76215	16.868	16.265	0	14.2984	#NAME?	3.42773e-06	0.000324537	DOWN
ENSSSCG00000005110	SYNE2	spectrin repeat containing, nuclear envelope 2 [Source:HGNC Symbol;Acc:HGNC:17084]	1	16	6	1773	1674	1121	0.236349	2.32217	1.29617	6.11995	6.29953	4.68064	1.2849	5.70004	-2.14932	3.53248e-06	0.000332586	DOWN
ENSSSCG00000005025	TRIM9	tripartite motif containing 9 [Source:HGNC Symbol;Acc:HGNC:16288]	0	0	0	209	198	155	0	0	0	3.7621	3.88564	3.37503	0	3.67426	#NAME?	3.57334e-06	0.000332715	DOWN
ENSSSCG00000007208	TRIB3	tribbles pseudokinase 3 [Source:HGNC Symbol;Acc:HGNC:16228]	16	44	11	3038	4356	3262	27.7159	46.8172	17.4204	76.8805	120.179	99.8558	30.6512	98.9719	-1.69108	3.56168e-06	0.000332715	DOWN
ENSSSCG00000021134	PELI2	pellino E3 ubiquitin protein ligase family member 2 [Source:HGNC Symbol;Acc:HGNC:8828]	3	5	5	1442	948	627	2.6952	2.75947	4.10645	18.9263	13.565	9.95469	3.18704	14.1487	-2.15038	3.74828e-06	0.000347087	DOWN
ENSSSCG00000022780	UGCG	UDP-glucose ceramide glucosyltransferase [Source:HGNC Symbol;Acc:HGNC:12524]	20	57	20	512	447	398	29.8128	52.1904	27.2558	11.1495	10.6123	10.4841	36.4197	10.7486	1.76056	3.83046e-06	0.000352758	UP
ENSSSCG00000000951	CSRP2	cysteine and glycine-rich protein 2 [Source:HGNC Symbol;Acc:HGNC:2470]	62	40	45	473	739	815	250.051	99.0902	165.919	27.8682	47.4685	58.0853	171.687	44.474	1.94875	3.86821e-06	0.000354299	UP
ENSSSCG00000002516	WARS	tryptophanyl-tRNA synthetase [Source:HGNC Symbol;Acc:HGNC:12729]	48	73	83	8397	8533	9566	171.435	160.145	271.011	438.12	485.382	603.753	200.864	509.085	-1.34169	3.95609e-06	0.000360389	DOWN
ENSSSCG00000008963	AREG	-	14	9	0	18	7	0	63.3991	25.0353	0	1.1908	0.504838	0	29.4782	0.565212	5.70471	4.11723e-06	0.000373052	UP
ENSSSCG00000011927	UBE2B	ubiquitin-conjugating enzyme E2 B [Source:RefSeq peptide;Acc:NP_001244285]	14	43	21	378	406	262	94.0136	177.362	128.923	37.082	43.4221	31.0909	133.433	37.1983	1.84281	4.15016e-06	0.000374025	UP
ENSSSCG00000013347	PRMT3	protein arginine methyltransferase 3 [Source:HGNC Symbol;Acc:HGNC:30163]	0	0	0	227	178	177	0	0	0	23.7805	20.3296	22.43	0	22.18	#NAME?	4.31714e-06	0.000387004	DOWN
ENSSSCG00000004894	SERPINB5	serpin peptidase inhibitor, clade B (ovalbumin), member 5 [Source:HGNC Symbol;Acc:HGNC:8949]	0	0	2	409	343	506	0	0	3.63867	11.8916	10.8724	17.7962	1.21289	13.52	-3.47858	4.41007e-06	0.000393243	DOWN
ENSSSCG00000005055	LGALS3	lectin, galactoside-binding, soluble, 3 [Source:HGNC Symbol;Acc:HGNC:6563]	68	82	90	8570	11376	11696	278.751	206.471	337.291	513.217	742.716	847.263	274.171	701.065	-1.35447	4.62054e-06	0.000409842	DOWN
ENSSSCG00000025269	-	Protein S100-A11 [Source:UniProtKB/Swiss-Prot;Acc:P31950]	0	0	1	273	335	322	0	0	10.1034	44.079	58.9694	62.8904	3.36778	55.3129	-4.03774	4.90769e-06	0.000433033	DOWN
ENSSSCG00000009968	TTC28	tetratricopeptide repeat domain 28 [Source:HGNC Symbol;Acc:HGNC:29179]	18	20	21	2920	2772	2491	7.58312	5.17541	8.08797	17.9706	18.5989	18.5445	6.94883	18.3713	-1.40261	5.05155e-06	0.000443405	DOWN
ENSSSCG00000001049	HIVEP1	human immunodeficiency virus type I enhancer binding protein 1 [Source:HGNC Symbol;Acc:HGNC:4920]	23	28	12	343	262	208	11.7121	8.75791	5.5865	2.55163	2.1249	1.87175	8.68551	2.18276	1.99246	5.38604e-06	0.000465492	UP
ENSSSCG00000003655	-	-	12	18	16	2000	2175	2285	17.1934	15.8404	20.9578	41.8603	49.6301	57.8522	17.9972	49.7809	-1.46782	5.33081e-06	0.000465492	DOWN
ENSSSCG00000004121	FBXO30	F-box protein 30 [Source:HGNC Symbol;Acc:HGNC:15600]	57	186	102	1794	2184	1662	65.9995	132.287	107.974	30.3461	40.276	34.0073	102.087	34.8764	1.54948	5.37946e-06	0.000465492	UP
ENSSSCG00000010698	FGFR2	fibroblast growth factor receptor 2 [Source:HGNC Symbol;Acc:HGNC:3689]	2	13	6	1066	1370	1306	2.94868	11.7747	8.08949	22.9644	32.176	34.0332	7.60429	29.7245	-1.96677	5.44255e-06	0.000467976	DOWN
ENSSSCG00000024754	-	-	0	0	0	251	173	165	0	0	0	11.7103	8.79945	9.31198	0	9.94059	#NAME?	5.74679e-06	0.000491628	DOWN
ENSSSCG00000005593	OLFML2A	Olfactomedin-like protein 2A [Source:UniProtKB/Swiss-Prot;Acc:A2BD09]	26	81	81	774	1063	844	23.2261	44.4457	66.1525	10.1009	15.124	13.3237	44.6081	12.8495	1.79559	6.0585e-06	0.000515676	UP
ENSSSCG00000001873	-	-	9	15	11	1696	1486	2062	6.26717	6.41617	7.00307	17.2538	16.4812	25.3751	6.56213	19.7034	-1.5862	6.60819e-06	0.000559637	DOWN
ENSSSCG00000029074	-	-	164	173	119	26798	16834	16005	1185.34	768.036	786.315	2829.53	1937.81	2044.22	913.231	2270.52	-1.31397	6.81062e-06	0.000573897	DOWN
ENSSSCG00000007509	PMEPA1	prostate transmembrane protein, androgen induced 1 [Source:HGNC Symbol;Acc:HGNC:14107]	34	20	22	4391	3447	4880	38.6433	13.9628	22.8596	72.9074	62.3968	98.0141	25.1552	77.7728	-1.62841	6.9962e-06	0.000586602	DOWN
ENSSSCG00000005264	-	-	29	75	53	946	990	760	87.6243	139.193	146.402	41.7563	47.6408	40.5794	124.406	43.3255	1.52177	7.16969e-06	0.000595226	UP
ENSSSCG00000017774	FAM222B	family with sequence similarity 222, member B [Source:HGNC Symbol;Acc:HGNC:25563]	10	20	24	187	228	228	12.0013	14.7438	26.3323	3.27858	4.35805	4.83549	17.6925	4.15737	2.08939	7.16076e-06	0.000595226	UP
ENSSSCG00000016974	MAP1B	microtubule-associated protein 1B [Source:HGNC Symbol;Acc:HGNC:6836]	85	141	55	20573	11708	8336	39.3351	40.0792	23.2688	139.082	86.2919	68.1699	34.2277	97.848	-1.51538	7.29295e-06	0.000602491	DOWN
ENSSSCG00000024396	NOVA1	neuro-oncological ventral antigen 1 [Source:HGNC Symbol;Acc:HGNC:7886]	4	14	1	1628	1220	970	5.99212	12.8813	1.36934	35.6261	29.1063	25.6771	6.74759	30.1365	-2.15907	7.5549e-06	0.000621087	DOWN
ENSSSCG00000003451	PDPN	podoplanin [Source:HGNC Symbol;Acc:HGNC:29602]	18	39	45	569	419	523	93.8105	124.844	214.404	43.3208	34.7786	48.1667	144.353	42.0887	1.7781	7.64497e-06	0.00062544	UP
ENSSSCG00000016687	CHN2	chimerin 2 [Source:HGNC Symbol;Acc:HGNC:1944]	0	4	0	459	504	435	0	10.2634	0	28.0099	33.5307	32.1106	3.42115	31.2171	-3.18978	7.69752e-06	0.000626697	DOWN
ENSSSCG00000015250	ADAMTS15	ADAM metallopeptidase with thrombospondin type 1 motif, 15 [Source:HGNC Symbol;Acc:HGNC:16305]	0	1	4	477	708	649	0	0.614863	3.65922	6.97349	11.2844	11.4772	1.42469	9.9117	-2.79848	7.92079e-06	0.000641774	DOWN
ENSSSCG00000028978	CAD	carbamoyl-phosphate synthetase 2, aspartate transcarbamylase, and dihydroorotase [Source:HGNC Symbol;Acc:HGNC:1424]	5	12	3	1214	1088	1087	5.38478	7.93752	2.95317	19.098	18.66	20.6852	5.42516	19.4811	-1.84434	8.81341e-06	0.000710682	DOWN
ENSSSCG00000022331	FGF13	fibroblast growth factor 13 [Source:HGNC Symbol;Acc:HGNC:3670]	4	5	4	15	21	22	8.80333	6.75938	8.04706	0.482251	0.736054	0.855567	7.86992	0.691291	3.50898	9.12708e-06	0.00073247	UP
ENSSSCG00000013780	TECR	trans-2,3-enoyl-CoA reductase [Source:HGNC Symbol;Acc:HGNC:4551]	9	19	22	230	207	176	46.9027	60.8227	104.82	17.511	17.1818	16.2091	70.8485	16.9673	2.06198	9.28902e-06	0.000741933	UP
ENSSSCG00000004570	TPM1	tropomyosin 1 (alpha) [Source:HGNC Symbol;Acc:HGNC:12010]	18	15	13	3099	2213	1805	87.734	44.9075	57.9263	220.659	171.789	155.467	63.5226	182.639	-1.52365	9.37519e-06	0.000745284	DOWN
ENSSSCG00000021965	-	-	28	83	30	271	902	336	77.5624	141.224	75.974	10.9666	39.7944	16.4476	98.2534	22.4029	2.13282	9.66243e-06	0.000764511	UP
ENSSSCG00000004672	GATM	Glycine amidinotransferase, mitochondrial [Source:UniProtKB/Swiss-Prot;Acc:P50441]	0	0	0	147	207	187	0	0	0	2.72681	4.18622	4.19605	0	3.70303	#NAME?	9.80791e-06	0.000768803	DOWN
ENSSSCG00000016432	PRKAG2	protein kinase, AMP-activated, gamma 2 non-catalytic subunit [Source:HGNC Symbol;Acc:HGNC:9386]	1	11	5	944	1192	1067	2.6493	17.895	12.1055	36.5248	50.2812	49.9391	10.8833	45.5817	-2.06634	9.76969e-06	0.000768803	DOWN
ENSSSCG00000015390	ABCB1	ATP-binding cassette, sub-family B (MDR/TAP), member 1 [Source:RefSeq peptide;Acc:NP_001295175]	51	33	25	13286	5126	4291	51.4972	20.4675	23.078	195.984	82.4362	76.5676	31.6809	118.329	-1.90112	9.94779e-06	0.000776158	DOWN
ENSSSCG00000000779	KIF21A	kinesin family member 21A [Source:HGNC Symbol;Acc:HGNC:19349]	0	5	1	531	741	482	0	3.23083	0.961579	8.15986	12.4142	8.95975	1.39747	9.84461	-2.81652	1.01194e-05	0.000785909	DOWN
ENSSSCG00000011333	-	-	0	0	0	320	138	140	0	0	0	36.8948	17.3463	19.5256	0	24.5889	#NAME?	1.02359e-05	0.000791312	DOWN
ENSSSCG00000008198	ANKRD39	ankyrin repeat domain 39 [Source:HGNC Symbol;Acc:HGNC:28640]	0	0	0	226	151	157	0	0	0	20.8696	15.2018	17.5374	0	17.8696	#NAME?	1.07157e-05	0.000818498	DOWN
ENSSSCG00000022553	TNRC18	trinucleotide repeat containing 18 [Source:HGNC Symbol;Acc:HGNC:11962]	0	0	0	193	179	129	0	0	0	9.82712	9.93652	7.94543	0	9.23636	#NAME?	1.06574e-05	0.000818498	DOWN
ENSSSCG00000024458	PDXK	pyridoxal (pyridoxine, vitamin B6) kinase [Source:HGNC Symbol;Acc:HGNC:8819]	13	7	5	73	58	41	76.4545	25.2868	26.881	6.27189	5.4327	4.26116	42.8741	5.32192	3.01009	1.07333e-05	0.000818498	UP
ENSSSCG00000017676	BCAS3	breast carcinoma amplified sequence 3 [Source:HGNC Symbol;Acc:HGNC:14347]	0	2	0	350	293	307	0	2.42591	0	10.0993	9.21733	10.7157	0.808638	10.0108	-3.62992	1.09913e-05	0.000834396	DOWN
ENSSSCG00000010272	ADAMTS14	ADAM metallopeptidase with thrombospondin type 1 motif, 14 [Source:HGNC Symbol;Acc:HGNC:14899]	0	2	0	399	339	243	0	1.83428	0	8.70534	8.06355	6.41328	0.611425	7.72739	-3.65973	1.12266e-05	0.000848435	DOWN
ENSSSCG00000007675	EPHB4	EPH receptor B4 [Source:HGNC Symbol;Acc:HGNC:3395]	8	21	11	1579	2112	1839	6.51441	10.5031	8.18858	18.7828	27.3896	26.4619	8.40202	24.2114	-1.52688	1.13819e-05	0.000852529	DOWN
ENSSSCG00000010748	-	-	0	0	0	199	182	127	0	0	0	17.6064	17.5551	13.5919	0	16.2511	#NAME?	1.13346e-05	0.000852529	DOWN
ENSSSCG00000021232	SYNC	syncoilin, intermediate filament protein [Source:HGNC Symbol;Acc:HGNC:28897]	7	7	6	1032	1248	1154	8.39738	5.15787	6.58077	18.0856	23.8442	24.4636	6.71201	22.1311	-1.72126	1.15318e-05	0.000859939	DOWN
ENSSSCG00000022447	F3	coagulation factor III (thromboplastin, tissue factor) [Source:HGNC Symbol;Acc:HGNC:3541]	52	26	14	504	123	176	173.22	53.1989	42.6345	24.5265	6.52562	10.3604	89.6844	13.8042	2.69975	1.16801e-05	0.000867154	UP
ENSSSCG00000000778	CPNE8	copine VIII [Source:HGNC Symbol;Acc:HGNC:23498]	1	0	0	378	251	269	1.42607	0	0	7.87258	5.6992	6.77702	0.475357	6.78293	-3.83483	1.174e-05	0.000867785	DOWN
ENSSSCG00000021626	-	-	63	86	68	1460	1321	1491	216.155	181.242	213.297	73.179	72.1854	90.4007	203.565	78.5884	1.3731	1.18134e-05	0.000869397	UP
ENSSSCG00000017101	ADCY2	adenylate cyclase 2 (brain) [Source:HGNC Symbol;Acc:HGNC:233]	0	0	0	178	227	122	0	0	0	3.17066	4.40828	2.62876	0	3.40257	#NAME?	1.18697e-05	0.000869738	DOWN
ENSSSCG00000004290	TBX18	T-box 18 [Source:HGNC Symbol;Acc:HGNC:11595]	0	8	4	868	1213	813	0	6.71966	5.00011	17.3397	26.4178	19.646	3.90659	21.1345	-2.43562	1.21106e-05	0.000876705	DOWN
ENSSSCG00000021208	SEPP1	selenoprotein P, plasma, 1 [Source:HGNC Symbol;Acc:HGNC:10751]	34	46	22	3619	4855	4755	82.5291	68.5847	48.8203	128.33	187.691	203.963	66.6447	173.328	-1.37894	1.20901e-05	0.000876705	DOWN
ENSSSCG00000028190	HOMEZ	homeobox and leucine zipper encoding [Source:HGNC Symbol;Acc:HGNC:20164]	16	29	18	259	286	351	29.1113	32.4102	29.942	6.88434	8.28782	11.2857	30.4878	8.81929	1.7895	1.21208e-05	0.000876705	UP
ENSSSCG00000007359	LPIN3	lipin 3 [Source:HGNC Symbol;Acc:HGNC:14451]	0	1	0	263	269	209	0	1.12051	0	7.00689	7.81331	6.73562	0.373504	7.18528	-4.26585	1.23512e-05	0.000889549	DOWN
ENSSSCG00000012766	BGN	biglycan [Source:HGNC Symbol;Acc:HGNC:1044]	406	332	220	7634	4985	3829	427.976	214.964	212.015	117.559	83.6916	71.3263	284.985	90.859	1.64918	1.26555e-05	0.000907585	UP
ENSSSCG00000015650	MAPKAPK2	mitogen-activated protein kinase-activated protein kinase 2 [Source:HGNC Symbol;Acc:HGNC:6887]	39	66	48	1060	979	920	67.3471	70.005	75.7785	26.7403	26.9251	28.0743	71.0435	27.2466	1.38263	1.27853e-05	0.00091301	UP
ENSSSCG00000010635	-	-	0	0	0	212	133	160	0	0	0	7.81809	5.34724	7.1375	0	6.76761	#NAME?	1.29835e-05	0.00092325	DOWN
ENSSSCG00000007379	WISP2	WNT1 inducible signaling pathway protein 2 [Source:HGNC Symbol;Acc:HGNC:12770]	0	0	0	185	153	147	0	0	0	9.30758	8.39205	8.94627	0	8.88197	#NAME?	1.32708e-05	0.000939715	DOWN
ENSSSCG00000020149	5_8S_rRNA	5.8S ribosomal RNA [Source:RFAM;Acc:RF00002]	4	4	2	918	596	765	143.615	88.212	65.6388	481.478	340.795	485.35	99.1553	435.874	-2.13615	1.37881e-05	0.000972265	DOWN
ENSSSCG00000016792	FAM134B	family with sequence similarity 134, member B [Source:HGNC Symbol;Acc:HGNC:25964]	2	3	4	616	772	714	2.06037	1.8986	3.76767	9.2725	12.6691	13.0009	2.57555	11.6475	-2.17707	1.42172e-05	0.000998346	DOWN
ENSSSCG00000017691	MRM1	-	0	0	0	179	147	161	0	0	0	7.00006	6.26726	7.61614	0	6.96115	#NAME?	1.42812e-05	0.000998679	DOWN
ENSSSCG00000014924	CTSC	cathepsin C [Source:HGNC Symbol;Acc:HGNC:2528]	36	105	83	997	1275	1343	105.92	189.756	223.254	42.8525	59.7453	69.826	172.977	57.4746	1.58958	1.44206e-05	0.00100426	UP
ENSSSCG00000006023	SYBU	syntabulin (syntaxin-interacting) [Source:HGNC Symbol;Acc:HGNC:26011]	0	0	0	123	235	180	0	0	0	4.87179	10.1477	8.62421	0	7.88122	#NAME?	1.4672e-05	0.00101756	DOWN
ENSSSCG00000014567	TRIM66	tripartite motif containing 66 [Source:HGNC Symbol;Acc:HGNC:29005]	3	5	1	723	615	702	4.16018	4.25938	1.2677	14.6473	13.5834	17.2035	3.22909	15.1447	-2.22962	1.47764e-05	0.0010206	DOWN
ENSSSCG00000015664	CD55	CD55 molecule, decay accelerating factor for complement (Cromer blood group) [Source:HGNC Symbol;Acc:HGNC:2665]	6	2	4	792	1280	834	22.1187	4.52783	13.4802	42.6544	75.1556	54.3332	13.3756	57.3811	-2.10097	1.49186e-05	0.00102622	DOWN
ENSSSCG00000014557	RIC8A	RIC8 guanine nucleotide exchange factor A [Source:HGNC Symbol;Acc:HGNC:29550]	2	2	2	704	509	497	4.2606	2.61694	3.89555	21.9136	17.2732	18.7137	3.59103	19.3002	-2.42614	1.51114e-05	0.00103526	DOWN
ENSSSCG00000012967	FOSL1	FOS-like antigen 1 [Source:HGNC Symbol;Acc:HGNC:13718]	15	19	14	292	194	106	23.178	18.033	19.7762	6.59124	4.77419	2.89434	20.329	4.75326	2.09655	1.60294e-05	0.0010937	UP
ENSSSCG00000000843	TXNRD1	thioredoxin reductase 1, cytoplasmic [Source:RefSeq peptide;Acc:NP_999319]	181	469	318	7815	5396	5083	289.024	460.007	464.231	182.304	137.231	143.432	404.42	154.322	1.38991	1.61799e-05	0.00109952	UP
ENSSSCG00000023522	TGM2	transglutaminase 2 [Source:HGNC Symbol;Acc:HGNC:11778]	46	27	18	565	172	298	64.9403	23.413	23.2318	11.6523	3.86728	7.43431	37.195	7.6513	2.28133	1.64796e-05	0.00111538	UP
ENSSSCG00000023371	EHD2	EH-domain containing 2 [Source:HGNC Symbol;Acc:HGNC:3243]	40	23	30	5477	4185	4674	72.6108	25.6456	49.7873	145.244	120.994	149.936	49.3479	138.725	-1.49116	1.67283e-05	0.0011232	DOWN
ENSSSCG00000023963	-	-	0	3	0	407	375	329	0	11.8657	0	38.2887	38.461	37.4397	3.95524	38.0631	-3.26656	1.6722e-05	0.0011232	DOWN
ENSSSCG00000025114	-	-	29	26	23	511	367	381	47.5525	26.1866	34.4781	12.2406	9.58427	11.0399	36.0724	10.9549	1.71932	1.68096e-05	0.00112417	UP
ENSSSCG00000015262	-	-	0	0	0	249	102	222	0	0	0	18.8325	8.41051	20.3106	0	15.8512	#NAME?	1.74345e-05	0.00116136	DOWN
ENSSSCG00000023611	TNXB	tenascin XB [Source:HGNC Symbol;Acc:HGNC:11976]	0	0	1	210	339	309	0	0	0.497707	1.6703	2.93961	2.973	0.165902	2.52764	-3.92939	1.79031e-05	0.00118787	DOWN
ENSSSCG00000022674	DAZAP2	DAZ associated protein 2 [Source:HGNC Symbol;Acc:HGNC:2684]	33	38	30	681	600	569	195.966	138.61	162.872	59.0786	56.7476	59.7112	165.816	58.5125	1.50277	1.91475e-05	0.00126546	UP
ENSSSCG00000027992	MST1R	macrophage stimulating 1 receptor [Source:HGNC Symbol;Acc:HGNC:7381]	2	0	0	270	432	571	2.19238	0	0	4.32465	7.54369	11.0633	0.730793	7.64387	-3.38677	1.92755e-05	0.00126895	DOWN
ENSSSCG00000023010	TMOD1	tropomodulin 1 [Source:HGNC Symbol;Acc:HGNC:11871]	17	6	10	112	73	96	20.1819	4.37495	10.8534	1.94242	1.38025	2.014	11.8034	1.77889	2.73016	1.97177e-05	0.001293	UP
ENSSSCG00000012744	CD99L2	CD99 molecule-like 2 [Source:HGNC Symbol;Acc:HGNC:18237]	0	0	1	262	233	365	0	0	1.30188	5.45101	5.28499	9.18605	0.433961	6.64069	-3.93569	1.99993e-05	0.00130639	DOWN
ENSSSCG00000010931	KLHL12	kelch-like family member 12 [Source:HGNC Symbol;Acc:HGNC:19360]	0	0	0	156	154	163	0	0	0	6.87446	7.39857	8.68889	0	7.65397	#NAME?	2.01865e-05	0.00131353	DOWN
ENSSSCG00000005601	HSPA5	heat shock 70kDa protein 5 (glucose-regulated protein, 78kDa) [Source:HGNC Symbol;Acc:HGNC:5238]	115	308	174	19853	22663	22198	307.246	505.45	425.003	774.868	964.345	1048.04	412.566	929.083	-1.17118	2.03326e-05	0.00131794	DOWN
ENSSSCG00000024591	ETV1	ets variant 1 [Source:HGNC Symbol;Acc:HGNC:3490]	8	5	6	1476	1168	865	6.84201	2.62672	4.69148	18.4405	15.909	13.0727	4.72007	15.8074	-1.74372	2.05524e-05	0.00132202	DOWN
ENSSSCG00000025521	-	-	0	0	0	174	136	168	0	0	0	22.6669	19.3151	26.4737	0	22.8186	#NAME?	2.04863e-05	0.00132202	DOWN
ENSSSCG00000003343	-	-	0	0	0	191	163	144	0	0	0	8.04571	7.48566	7.3376	0	7.62299	#NAME?	2.08488e-05	0.00133319	DOWN
ENSSSCG00000010210	SLC16A9	solute carrier family 16, member 9 [Source:HGNC Symbol;Acc:HGNC:23520]	1	5	2	485	769	617	1.2856	3.94745	2.34973	9.10609	15.7409	14.0132	2.52759	12.9534	-2.35749	2.08842e-05	0.00133319	DOWN
ENSSSCG00000014221	LVRN	laeverin [Source:HGNC Symbol;Acc:HGNC:26904]	18	6	6	66	93	28	23.0535	4.71972	7.02573	1.23485	1.89698	0.633698	11.5996	1.25518	3.20812	2.1221e-05	0.00134957	UP
ENSSSCG00000027023	-	-	16	26	40	463	419	356	138.842	138.586	317.339	58.6952	57.9094	54.5924	198.256	57.0656	1.79667	2.21955e-05	0.00140624	UP
ENSSSCG00000003669	MFSD2A	major facilitator superfamily domain containing 2A [Source:HGNC Symbol;Acc:HGNC:25897]	12	7	7	62	64	84	29.8683	10.7014	15.9287	2.25431	2.53699	3.69456	18.8328	2.82862	2.73508	2.24762e-05	0.0014187	UP
ENSSSCG00000020835	EIF4EBP3	-	0	0	0	211	147	125	0	0	0	24.8634	18.8846	17.8176	0	20.5219	#NAME?	2.39112e-05	0.00150364	DOWN
ENSSSCG00000025106	-	-	0	2	0	298	300	285	0	2.13428	0	7.56512	8.30299	8.75198	0.711427	8.2067	-3.52801	2.42157e-05	0.00151712	DOWN
ENSSSCG00000000252	KRT8	-	34	41	55	4702	5204	11113	109.282	80.9455	161.616	220.783	266.399	631.211	117.281	372.798	-1.66842	2.54928e-05	0.00157952	DOWN
ENSSSCG00000010200	CSGALNACT2	chondroitin sulfate N-acetylgalactosaminyltransferase 2 [Source:HGNC Symbol;Acc:HGNC:24292]	9	12	11	1519	1672	1309	10.5835	8.66823	11.8262	26.0959	31.3159	27.2029	10.3593	28.2049	-1.44502	2.54684e-05	0.00157952	DOWN
ENSSSCG00000011825	ATP13A3	ATPase type 13A3 [Source:HGNC Symbol;Acc:HGNC:24113]	219	561	269	8397	6280	5656	158.307	249.09	177.771	88.6732	72.3005	72.2501	195.056	77.7413	1.32714	2.54319e-05	0.00157952	UP
ENSSSCG00000003729	RNF125	ring finger protein 125, E3 ubiquitin protein ligase [Source:HGNC Symbol;Acc:HGNC:21150]	17	52	18	384	541	306	24.1047	45.2891	23.3337	7.95419	12.2173	7.66739	30.9092	9.27963	1.7359	2.58746e-05	0.00159731	UP
ENSSSCG00000008841	PDGFRA	-	123	242	158	2357	4185	3258	180.028	217.564	211.418	50.3971	97.5562	84.2671	203.003	77.4068	1.39097	2.6025e-05	0.00160073	UP
ENSSSCG00000025260	CARD10	caspase recruitment domain family, member 10 [Source:HGNC Symbol;Acc:HGNC:16422]	0	0	0	213	138	115	0	0	0	11.9528	8.44268	7.80635	0	9.4006	#NAME?	2.6269e-05	0.00160986	DOWN
ENSSSCG00000009361	POSTN	periostin, osteoblast specific factor [Source:HGNC Symbol;Acc:HGNC:16953]	41	170	51	1067	1344	1306	43.0046	109.526	48.905	16.3496	22.452	24.2073	67.1451	21.003	1.67669	2.64354e-05	0.00161419	UP
ENSSSCG00000015325	BET1	Bet1 golgi vesicular membrane trafficking protein [Source:HGNC Symbol;Acc:HGNC:14562]	0	0	0	176	153	130	0	0	0	9.68017	9.17432	8.64916	0	9.16788	#NAME?	2.66384e-05	0.00162071	DOWN
ENSSSCG00000000488	MDM2	MDM2 proto-oncogene, E3 ubiquitin protein ligase [Source:HGNC Symbol;Acc:HGNC:6973]	10	29	9	2628	1982	1762	29.0328	51.7159	23.8887	111.463	91.6475	90.4004	34.8791	97.8368	-1.48801	2.68858e-05	0.00162988	DOWN
ENSSSCG00000021818	ENOX1	ecto-NOX disulfide-thiol exchanger 1 [Source:HGNC Symbol;Acc:HGNC:25474]	0	0	0	131	196	149	0	0	0	4.07611	6.6488	5.60816	0	5.44436	#NAME?	2.80649e-05	0.00169526	DOWN
ENSSSCG00000013400	-	-	25	43	40	4118	4177	4140	119.312	126.049	174.522	287.102	317.488	349.149	139.961	317.913	-1.18361	2.83034e-05	0.00170356	DOWN
ENSSSCG00000023354	ACAD9	acyl-CoA dehydrogenase family, member 9 [Source:HGNC Symbol;Acc:HGNC:21497]	0	2	0	310	273	265	0	2.68356	0	9.89511	9.50026	10.2321	0.894519	9.87583	-3.46472	2.98481e-05	0.00179014	DOWN
ENSSSCG00000005194	-	-	0	0	1	171	420	278	0	0	1.18877	3.2486	8.69888	6.3886	0.396257	6.11203	-3.94714	3.13438e-05	0.00186656	DOWN
ENSSSCG00000012051	RUNX1	runt-related transcription factor 1 [Source:RefSeq peptide;Acc:NP_001233181]	16	22	12	311	224	172	43.53	36.765	29.8472	12.3609	9.7062	8.26947	36.7141	10.1122	1.86024	3.13239e-05	0.00186656	UP
ENSSSCG00000010755	PTPRE	protein tyrosine phosphatase, receptor type, E [Source:HGNC Symbol;Acc:HGNC:9669]	5	23	8	59	127	107	4.84184	13.6795	7.08198	0.834571	1.95852	1.83087	8.53443	1.54132	2.46913	3.20975e-05	0.00190471	UP
ENSSSCG00000011434	PPM1M	protein phosphatase, Mg2+/Mn2+ dependent, 1M [Source:HGNC Symbol;Acc:HGNC:26506]	0	0	0	126	186	131	0	0	0	4.14725	6.67449	5.21581	0	5.34585	#NAME?	3.27719e-05	0.00193791	DOWN
ENSSSCG00000012202	GK	glycerol kinase [Source:HGNC Symbol;Acc:HGNC:4289]	5	27	21	216	184	196	4.02694	13.3558	15.4609	2.54115	2.35997	2.78928	10.9479	2.56347	2.09448	3.40966e-05	0.0020092	UP
ENSSSCG00000030504	-	-	7	4	9	65	26	15	53.8538	18.9026	63.3018	7.30533	3.18575	2.03927	45.3527	4.17678	3.44073	3.55206e-05	0.00208581	UP
ENSSSCG00000000839	ALDH1L2	aldehyde dehydrogenase 1 family, member L2 [Source:HGNC Symbol;Acc:HGNC:26777]	98	192	96	14383	13562	11604	72.5592	87.3183	64.9815	155.571	159.925	151.827	74.953	155.774	-1.0554	3.66179e-05	0.00214279	DOWN
ENSSSCG00000023380	-	-	3	4	2	687	620	594	15.0077	12.2918	9.14638	50.2087	49.4	52.5133	12.1486	50.7074	-2.0614	3.69443e-05	0.0021544	DOWN
ENSSSCG00000002355	ENTPD5	ectonucleoside triphosphate diphosphohydrolase 5 [Source:HGNC Symbol;Acc:HGNC:3367]	0	0	0	147	139	135	0	0	0	9.08096	9.36143	10.0881	0	9.51016	#NAME?	3.72706e-05	0.00216594	DOWN
ENSSSCG00000028605	-	-	0	0	0	153	183	104	0	0	0	7.45003	9.71475	6.12581	0	7.76353	#NAME?	3.98119e-05	0.00230567	DOWN
ENSSSCG00000012257	MAOA	monoamine oxidase A [Source:HGNC Symbol;Acc:HGNC:6833]	5	28	6	1225	2600	2628	8.26098	28.4125	9.06267	29.5644	68.41	76.7219	15.2454	58.2321	-1.93344	4.02577e-05	0.0023235	DOWN
ENSSSCG00000000061	PMM1	phosphomannomutase 1 [Source:HGNC Symbol;Acc:HGNC:9114]	0	0	0	180	121	155	0	0	0	9.42225	6.90529	9.81467	0	8.71407	#NAME?	4.09268e-05	0.00235406	DOWN
ENSSSCG00000000293	ITGA5	integrin, alpha 5 (fibronectin receptor, alpha polypeptide) [Source:HGNC Symbol;Acc:HGNC:6141]	853	546	388	14881	7384	6412	856.438	336.726	356.147	218.268	118.076	113.766	516.437	150.037	1.78328	4.28424e-05	0.00244072	UP
ENSSSCG00000006052	FZD6	frizzled class receptor 6 [Source:HGNC Symbol;Acc:HGNC:4044]	0	3	3	439	595	570	0	2.51652	3.74542	8.75886	12.9423	13.7568	2.08732	11.8193	-2.50143	4.29023e-05	0.00244072	DOWN
ENSSSCG00000008056	ATP6V0C	ATPase, H+ transporting, lysosomal 16kDa, V0 subunit c [Source:HGNC Symbol;Acc:HGNC:855]	68	88	84	1570	1516	1813	330.554	262.756	373.306	111.493	117.37	155.742	322.206	128.202	1.32957	4.30128e-05	0.00244072	UP
ENSSSCG00000011893	COX17	-	0	0	0	174	119	136	0	0	0	32.0985	23.9328	30.3484	0	28.7932	#NAME?	4.27716e-05	0.00244072	DOWN
ENSSSCG00000002669	CRISPLD2	cysteine-rich secretory protein LCCL domain containing 2 [Source:HGNC Symbol;Acc:HGNC:25248]	5	12	5	961	1335	1007	11.6785	17.2148	10.6747	32.7877	49.6572	41.5602	13.1893	41.335	-1.64799	4.41313e-05	0.00249579	DOWN
ENSSSCG00000009794	MLXIP	MLX interacting protein [Source:HGNC Symbol;Acc:HGNC:17055]	4	10	5	757	1146	1167	6.40989	9.84228	7.32404	17.7207	29.247	33.0457	7.85874	26.6712	-1.76291	4.4471e-05	0.00249823	DOWN
ENSSSCG00000021819	-	-	0	4	3	475	634	649	0	3.35149	3.74077	9.46536	13.7735	15.644	2.36409	12.961	-2.45482	4.44468e-05	0.00249823	DOWN
ENSSSCG00000012054	DOPEY2	dopey family member 2 [Source:HGNC Symbol;Acc:HGNC:1291]	4	4	8	950	1073	870	2.98143	1.83127	5.4513	10.3438	12.7371	11.4587	3.42133	11.5132	-1.75066	4.50882e-05	0.00252449	DOWN
ENSSSCG00000015999	FKBP7	FK506 binding protein 7 [Source:HGNC Symbol;Acc:HGNC:3723]	0	0	0	152	175	118	0	0	0	14.452	18.1399	13.5714	0	15.3877	#NAME?	4.68802e-05	0.00261614	DOWN
ENSSSCG00000003154	GYS1	-	63	65	55	1429	1224	1110	47.7198	30.2414	38.0862	15.8125	14.766	14.8577	38.6825	15.1454	1.3528	4.76829e-05	0.00264327	UP
ENSSSCG00000012832	MXRA5	matrix-remodelling associated 5 [Source:HGNC Symbol;Acc:HGNC:7539]	424	817	625	55518	70964	64233	165.722	196.143	223.329	317	441.75	443.653	195.064	400.801	-1.03894	4.7837e-05	0.00264327	DOWN
ENSSSCG00000021899	PIEZO2	piezo-type mechanosensitive ion channel component 2 [Source:HGNC Symbol;Acc:HGNC:26270]	7	11	7	1318	1132	1081	6.71057	6.47719	6.13521	18.458	17.2834	18.3129	6.44099	18.0181	-1.48409	4.77375e-05	0.00264327	DOWN
ENSSSCG00000004520	MAPK4	mitogen-activated protein kinase 4 [Source:HGNC Symbol;Acc:HGNC:6878]	7	15	12	75	110	154	4.05009	5.33081	6.34733	0.633926	1.01364	1.57455	5.24275	1.07404	2.28728	4.91769e-05	0.00270843	UP
ENSSSCG00000011853	RUBCN	RUN domain and cysteine-rich domain containing, Beclin 1-interacting protein [Source:HGNC Symbol;Acc:HGNC:28991]	0	0	0	163	117	141	0	0	0	4.09266	3.2027	4.2825	0	3.85929	#NAME?	4.9851e-05	0.00273661	DOWN
ENSSSCG00000018064	-	-	7	18	12	156	185	80	512.688	809.763	803.487	166.912	215.798	103.541	708.646	162.084	2.12833	5.03466e-05	0.00275484	UP
ENSSSCG00000014986	MMP3	-	2	5	4	11	17	14	6.17763	9.48898	11.2967	0.496449	0.836462	0.764349	8.98776	0.699087	3.68442	5.08116e-05	0.00277129	UP
ENSSSCG00000007470	FAM65C	family with sequence similarity 65, member C [Source:HGNC Symbol;Acc:HGNC:16168]	2	12	5	38	50	32	2.00801	7.40206	4.58991	0.557467	0.79969	0.567865	4.66666	0.641674	2.86248	5.29642e-05	0.00287937	UP
ENSSSCG00000027856	SEMA6B	sema domain, transmembrane domain (TM), and cytoplasmic domain, (semaphorin) 6B [Source:HGNC Symbol;Acc:HGNC:10739]	0	1	0	275	260	142	0	5.00739	0	32.7414	33.7482	20.451	1.66913	28.9802	-4.1179	5.42427e-05	0.0029394	DOWN
ENSSSCG00000022270	KLF3	-	33	89	55	1190	1245	947	35.3006	58.479	53.7879	18.5965	21.2113	17.9017	49.1892	19.2365	1.35449	5.48037e-05	0.00296028	UP
ENSSSCG00000017387	WNK4	WNK lysine deficient protein kinase 4 [Source:HGNC Symbol;Acc:HGNC:14544]	0	0	4	293	802	743	0	0	3.94606	4.61928	13.7846	14.1696	1.31535	10.8578	-3.04521	5.53183e-05	0.00297853	DOWN
ENSSSCG00000010368	GLUD1	-	13	26	13	2369	2116	1705	23.4588	28.819	21.4464	62.4519	60.8148	54.3707	24.5747	59.2124	-1.26872	5.69388e-05	0.00305602	DOWN
ENSSSCG00000011776	YEATS2	YEATS domain containing 2 [Source:HGNC Symbol;Acc:HGNC:25489]	3	18	11	1535	1499	1481	3.67495	13.5442	12.3194	27.4706	29.2465	32.0608	9.84618	29.5926	-1.5876	5.78092e-05	0.00309288	DOWN
ENSSSCG00000002620	EFHC1	EF-hand domain (C-terminal) containing 1 [Source:HGNC Symbol;Acc:HGNC:16406]	0	0	0	173	130	133	0	0	0	6.06229	4.96646	5.63768	0	5.55548	#NAME?	6.04739e-05	0.00322521	DOWN
ENSSSCG00000003826	HOOK1	hook microtubule-tethering protein 1 [Source:HGNC Symbol;Acc:HGNC:19884]	0	0	0	87	226	150	0	0	0	1.48069	4.19339	3.08812	0	2.92073	#NAME?	6.08001e-05	0.00323238	DOWN
ENSSSCG00000016653	DNAJB9	DnaJ (Hsp40) homolog, subfamily B, member 9 [Source:HGNC Symbol;Acc:HGNC:6968]	16	41	20	2562	3282	2958	45.6793	71.9001	52.2025	106.856	149.235	149.238	56.594	135.11	-1.25541	6.16414e-05	0.0032668	DOWN
ENSSSCG00000015487	TNFSF18	tumor necrosis factor (ligand) superfamily, member 18 [Source:HGNC Symbol;Acc:HGNC:11932]	3	8	2	17	27	15	5.63174	9.22518	3.43224	0.466222	0.807276	0.497621	6.09638	0.590373	3.36825	6.23468e-05	0.00329383	UP
ENSSSCG00000002412	STON2	stonin 2 [Source:HGNC Symbol;Acc:HGNC:30652]	0	0	0	105	207	138	0	0	0	3.13813	6.74473	4.98909	0	4.95732	#NAME?	6.31977e-05	0.00331815	DOWN
ENSSSCG00000015462	TPK1	thiamin pyrophosphokinase 1 [Source:HGNC Symbol;Acc:HGNC:17358]	1	1	3	476	530	434	2.1761	1.33663	5.96598	15.1276	18.3634	16.6845	3.15957	16.7252	-2.40422	6.38954e-05	0.00331815	DOWN
ENSSSCG00000017690	DHRS11	dehydrogenase/reductase (SDR family) member 11 [Source:HGNC Symbol;Acc:HGNC:28639]	14	16	17	2105	1860	2010	51.303	36.0145	56.9537	112.687	108.555	130.161	48.0904	117.134	-1.28434	6.39885e-05	0.00331815	DOWN
ENSSSCG00000020736	ADD2	adducin 2 (beta) [Source:HGNC Symbol;Acc:HGNC:244]	0	0	1	264	228	222	0	0	2.08615	8.80142	8.28699	8.95288	0.695384	8.68043	-3.64189	6.37215e-05	0.00331815	DOWN
ENSSSCG00000029178	-	-	0	0	0	158	159	101	0	0	0	12.0408	13.2101	9.31061	0	11.5205	#NAME?	6.39598e-05	0.00331815	DOWN
ENSSSCG00000030160	COL18A1	collagen, type XVIII, alpha 1 [Source:HGNC Symbol;Acc:HGNC:2195]	4	8	5	831	930	925	19.9032	24.4501	22.7417	60.4028	73.6973	81.3314	22.365	71.8105	-1.68295	6.33138e-05	0.00331815	DOWN
ENSSSCG00000003738	MAPRE2	microtubule-associated protein, RP/EB family, member 2 [Source:HGNC Symbol;Acc:HGNC:6891]	3	4	2	513	670	698	19.1388	15.6753	11.664	47.8122	68.0784	78.6932	15.4927	64.8613	-2.06577	6.4277e-05	0.00332288	DOWN
ENSSSCG00000000263	-	-	8	8	2	1146	968	963	11.385	6.99297	2.60174	23.8244	21.9395	24.2172	6.99325	23.327	-1.73797	6.62995e-05	0.00341279	DOWN
ENSSSCG00000006163	PKIA	-	5	13	17	2130	1534	1428	14.366	22.9397	44.6514	89.3957	70.1901	72.498	27.3191	77.3612	-1.5017	6.6421e-05	0.00341279	DOWN
ENSSSCG00000015435	NAMPT	nicotinamide phosphoribosyltransferase [Source:HGNC Symbol;Acc:HGNC:30092]	30	79	53	1033	1060	1014	60.0766	97.1747	97.0318	30.2203	33.8079	35.8837	84.761	33.304	1.34771	6.69513e-05	0.00342958	UP
ENSSSCG00000028320	-	-	0	0	0	175	114	126	0	0	0	39.0086	27.7037	33.9745	0	33.5623	#NAME?	6.71652e-05	0.00343011	DOWN
ENSSSCG00000013427	CIRBP	cold inducible RNA binding protein [Source:HGNC Symbol;Acc:HGNC:1982]	6	11	6	1001	1276	1014	24.2509	27.31	22.1732	59.1071	82.1428	72.4276	24.578	71.2258	-1.53503	6.76942e-05	0.00344668	DOWN
ENSSSCG00000013366	LDHA	lactate dehydrogenase A [Source:HGNC Symbol;Acc:HGNC:6535]	475	504	310	10501	9726	7293	1550.33	1010.41	925.002	500.693	505.578	420.637	1161.91	475.636	1.28857	6.80257e-05	0.00345312	UP
ENSSSCG00000028679	PLEKHB2	pleckstrin homology domain containing, family B (evectins) member 2 [Source:HGNC Symbol;Acc:HGNC:19236]	84	225	162	3913	2574	2749	154.735	254.58	272.818	105.3	75.516	89.4855	227.378	90.1004	1.33549	6.8814e-05	0.00348265	UP
ENSSSCG00000025582	PXDC1	PX domain containing 1 [Source:HGNC Symbol;Acc:HGNC:21361]	9	4	10	1519	988	1747	30.4969	8.32599	30.9802	75.1968	53.3227	104.615	23.2677	77.7116	-1.7398	6.96512e-05	0.00351085	DOWN
ENSSSCG00000028245	TTPAL	tocopherol (alpha) transfer protein-like [Source:HGNC Symbol;Acc:HGNC:16114]	7	23	8	1191	2000	2080	7.31158	14.7563	7.63949	18.1733	33.2709	38.3924	9.90247	29.9455	-1.59648	6.97879e-05	0.00351085	DOWN
ENSSSCG00000003805	PDE4B	cAMP-specific 3',5'-cyclic phosphodiesterase 4B isoform 1 [Source:RefSeq peptide;Acc:NP_001123491]	15	21	25	78	324	271	34.7523	29.8834	52.95	2.63991	11.9551	11.0949	39.1953	8.56329	2.19444	7.11133e-05	0.00356688	UP
ENSSSCG00000017245	CDC42EP4	CDC42 effector protein (Rho GTPase binding) 4 [Source:HGNC Symbol;Acc:HGNC:17147]	2	0	0	348	288	398	6.40083	0	0	16.2737	14.683	22.514	2.13361	17.8235	-3.06242	7.15261e-05	0.00357694	DOWN
ENSSSCG00000002664	GSE1	Gse1 coiled-coil protein [Source:HGNC Symbol;Acc:HGNC:28979]	9	11	3	1261	1155	1079	9.83593	7.38446	2.99723	20.1334	20.1047	20.8394	6.73921	20.3592	-1.59503	7.63574e-05	0.00380659	DOWN
ENSSSCG00000022486	CBLB	Cbl proto-oncogene B, E3 ubiquitin protein ligase [Source:HGNC Symbol;Acc:HGNC:1542]	64	187	119	2730	2596	1990	54.3695	97.5786	92.4218	33.8807	35.1242	29.8747	81.4566	32.9599	1.30532	7.65699e-05	0.00380659	UP
ENSSSCG00000004064	-	-	12	26	15	2024	2236	1848	9.07605	12.0784	10.3711	22.3624	26.9336	24.6985	10.5085	24.6649	-1.2309	8.05061e-05	0.0039905	DOWN
ENSSSCG00000024837	SYT12	synaptotagmin XII [Source:HGNC Symbol;Acc:HGNC:18381]	0	0	3	324	398	589	0	0	4.14989	7.16248	9.59211	15.7505	1.3833	10.835	-2.96952	8.15817e-05	0.00403195	DOWN
ENSSSCG00000022518	CH242-236H6.1	-	15	23	12	282	239	257	64.8291	61.0571	47.4127	17.8045	16.4509	19.6278	57.7663	17.9611	1.68536	8.29628e-05	0.00408822	UP
ENSSSCG00000004012	THBS2	thrombospondin 2 [Source:HGNC Symbol;Acc:HGNC:11786]	176	121	133	18993	18018	16848	169.879	71.7374	117.362	267.812	276.985	287.373	119.659	277.39	-1.21298	8.81407e-05	0.00433072	DOWN
ENSSSCG00000003042	RPS19	ribosomal protein S19 [Source:HGNC Symbol;Acc:HGNC:10402]	40	30	33	5284	3783	4039	100.604	46.3468	75.8794	194.149	151.538	179.517	74.2769	175.068	-1.23693	9.02843e-05	0.00441032	DOWN
ENSSSCG00000009565	GAS6	growth arrest-specific 6 [Source:HGNC Symbol;Acc:HGNC:4168]	8	9	6	1330	950	1075	15.0192	10.3786	10.2985	36.4756	28.4045	35.6631	11.8988	33.5144	-1.49397	9.02676e-05	0.00441032	DOWN
ENSSSCG00000010624	DUSP5	dual specificity phosphatase 5 [Source:HGNC Symbol;Acc:HGNC:3071]	26	18	11	291	233	267	57.5179	24.4592	22.2474	9.40462	8.20951	10.4381	34.7415	9.35073	1.89351	9.11605e-05	0.00444025	UP
ENSSSCG00000004963	-	-	24	30	26	561	556	413	62.0976	47.6785	61.5031	21.205	22.912	18.8836	57.0931	21.0002	1.44291	9.16467e-05	0.00445107	UP
ENSSSCG00000023531	-	-	0	0	0	119	112	150	0	0	0	11.4775	11.7769	17.5006	0	13.585	#NAME?	9.25558e-05	0.00448231	DOWN
ENSSSCG00000009959	ASPHD2	aspartate beta-hydroxylase domain containing 2 [Source:HGNC Symbol;Acc:HGNC:30437]	6	6	5	57	46	23	6.45076	3.9622	4.91423	0.895294	0.787697	0.436997	5.10907	0.706663	2.85397	9.34913e-05	0.00451464	UP
ENSSSCG00000016140	FZD5	frizzled class receptor 5 [Source:HGNC Symbol;Acc:HGNC:4043]	2	5	3	21	13	14	3.45947	5.31383	4.7446	0.530765	0.358222	0.428036	4.50597	0.439007	3.35952	9.42948e-05	0.00454043	UP
ENSSSCG00000010276	UNC5B	unc-5 netrin receptor B [Source:HGNC Symbol;Acc:HGNC:12568]	64	133	87	7350	11960	11354	51.9742	66.3434	64.592	87.1984	154.691	162.941	60.9699	134.944	-1.14619	9.86166e-05	0.004735	DOWN
ENSSSCG00000001073	TPMT	-	6	15	16	161	173	130	16.6702	25.5998	40.6435	6.53499	7.65556	6.38296	27.6378	6.85784	2.01082	0.00010082	0.00482703	UP
ENSSSCG00000011611	HMCES	5-hydroxymethylcytosine (hmC) binding, ES cell-specific [Source:HGNC Symbol;Acc:HGNC:24446]	0	0	0	123	111	132	0	0	0	8.40022	8.26463	10.9049	0	9.18992	#NAME?	0.000101748	0.00485766	DOWN
ENSSSCG00000017328	ARHGAP27	Rho GTPase activating protein 27 [Source:HGNC Symbol;Acc:HGNC:31813]	0	1	0	171	200	265	0	0.833947	0	3.39068	4.32348	6.3562	0.277982	4.69012	-4.07656	0.000103462	0.00492555	DOWN
ENSSSCG00000013766	IL27RA	-	93	126	83	2280	2345	2170	99.6012	82.8873	81.2663	35.672	39.9989	41.0689	87.9182	38.9132	1.1759	0.000104262	0.00494967	UP
ENSSSCG00000026763	-	-	0	0	0	139	125	118	0	0	0	32.9033	32.2589	33.7884	0	32.9835	#NAME?	0.000106267	0.00501656	DOWN
ENSSSCG00000030516	-	-	2	2	1	592	427	347	1.90923	1.17269	0.872826	8.25757	6.49339	5.85491	1.31825	6.86862	-2.3814	0.000106259	0.00501656	DOWN
ENSSSCG00000021541	-	-	12	23	24	379	290	301	36.14	42.5458	66.0763	16.674	13.9095	16.0187	48.254	15.534	1.63522	0.000109274	0.0051441	UP
ENSSSCG00000011785	-	-	0	1	0	153	270	194	0	1.79234	0	6.52026	12.5444	10.0008	0.597448	9.68851	-4.01939	0.000111944	0.00525515	DOWN
ENSSSCG00000021731	WWC2	WW and C2 domain containing 2 [Source:HGNC Symbol;Acc:HGNC:24148]	17	65	42	4619	5162	4271	13.7792	32.3611	31.1226	54.6934	66.6375	61.1755	25.7543	60.8355	-1.2401	0.000112367	0.00526033	DOWN
ENSSSCG00000017380	ARL4D	ADP-ribosylation factor-like 4D [Source:HGNC Symbol;Acc:HGNC:656]	0	3	2	273	520	646	0	7.57027	7.51139	16.3854	34.026	46.9015	5.02722	32.4376	-2.68983	0.00011366	0.00529149	DOWN
ENSSSCG00000030787	CH242-51E15.1	-	4	50	23	163	385	120	12.7012	97.5145	66.764	7.56078	19.4694	6.73318	58.9933	11.2545	2.39005	0.000113519	0.00529149	UP
ENSSSCG00000009889	ALDH2	Aldehyde dehydrogenase, mitochondrial [Source:UniProtKB/Swiss-Prot;Acc:Q2XQV4]	9	13	11	1447	1285	1478	24.0211	21.3123	26.8417	56.422	54.6255	69.7131	24.0584	60.2535	-1.32451	0.000114546	0.00531804	DOWN
ENSSSCG00000025822	SFRP1	secreted frizzled-related protein 1 [Source:HGNC Symbol;Acc:HGNC:10776]	65	135	81	6676	14700	10864	70.8991	90.4481	80.7728	106.379	255.37	209.406	80.7067	190.385	-1.23816	0.000115908	0.00536647	DOWN
ENSSSCG00000008706	-	-	0	0	0	136	112	139	0	0	0	15.1156	13.5712	18.688	0	15.7916	#NAME?	0.000116353	0.00537231	DOWN
ENSSSCG00000003178	IRF3	interferon regulatory factor 3 [Source:HGNC Symbol;Acc:HGNC:6118]	23	25	34	477	485	528	44.3449	29.6069	59.9305	13.4354	14.8932	17.9898	44.6274	15.4395	1.53131	0.000117701	0.0054197	UP
ENSSSCG00000008903	-	-	0	0	0	221	141	73	0	0	0	5.47189	3.80609	2.18641	0	3.82146	#NAME?	0.000118023	0.00541973	DOWN
ENSSSCG00000011873	HSPBAP1	HSPB (heat shock 27kDa) associated protein 1 [Source:HGNC Symbol;Acc:HGNC:16389]	0	0	0	107	157	132	0	0	0	3.75278	6.00319	5.6002	0	5.11872	#NAME?	0.000120236	0.00550637	DOWN
ENSSSCG00000006745	CASQ2	calsequestrin 2 (cardiac muscle) [Source:HGNC Symbol;Acc:HGNC:1513]	0	0	0	68	209	195	0	0	0	3.2365	10.8449	11.227	0	8.43613	#NAME?	0.000126067	0.0057422	DOWN
ENSSSCG00000023729	U8	U8 small nucleolar RNA [Source:RFAM;Acc:RF00096]	1	3	2	1	1	1	40.4018	74.4224	73.8436	0.590238	0.643153	0.713414	62.8893	0.648935	6.5986	0.000125736	0.0057422	UP
ENSSSCG00000002362	-	-	0	1	0	210	184	188	0	1.39693	0	6.97504	6.66282	7.55349	0.465643	7.06378	-3.92314	0.000127605	0.00579658	DOWN
ENSSSCG00000027378	SH3PXD2B	SH3 and PX domains 2B [Source:HGNC Symbol;Acc:HGNC:29242]	127	206	145	4047	3871	3311	93.7028	93.358	97.8066	43.6208	45.488	43.1698	94.9558	44.0928	1.10671	0.000129444	0.00586431	UP
ENSSSCG00000029474	AVEN	apoptosis, caspase activation inhibitor [Source:HGNC Symbol;Acc:HGNC:13509]	0	0	0	104	133	122	0	0	0	13.122	18.295	18.6203	0	16.6791	#NAME?	0.000131128	0.00592468	DOWN
ENSSSCG00000006132	MMP16	matrix metallopeptidase 16 (membrane-inserted) [Source:HGNC Symbol;Acc:HGNC:7162]	1	0	0	515	270	121	2.07345	0	0	15.595	8.91365	4.43227	0.691151	9.64698	-3.80301	0.000133043	0.00599513	DOWN
ENSSSCG00000003464	DNAJC16	DnaJ (Hsp40) homolog, subfamily C, member 16 [Source:HGNC Symbol;Acc:HGNC:29157]	1	5	2	466	553	581	2.27994	7.00059	4.16711	15.5165	20.0746	23.4016	4.48254	19.6642	-2.13318	0.000133784	0.00601072	DOWN
ENSSSCG00000004139	ADGRG6	adhesion G protein-coupled receptor G6 [Source:HGNC Symbol;Acc:HGNC:13841]	25	45	9	3608	3785	2825	35.8371	39.6222	11.7947	75.5555	86.4129	71.5613	29.0847	77.8432	-1.42031	0.000134103	0.00601072	DOWN
ENSSSCG00000022284	DUSP6	dual specificity phosphatase 6 [Source:HGNC Symbol;Acc:HGNC:3072]	8	22	13	142	222	214	45.9208	77.5639	68.2162	11.907	20.2946	21.7064	63.9003	17.9693	1.83029	0.000138026	0.00617017	UP
ENSSSCG00000024996	-	-	4	10	10	86	101	50	36.0806	55.4012	82.4611	11.332	14.5092	7.96966	57.981	11.2703	2.36306	0.000143582	0.00640153	UP
ENSSSCG00000029763	IFI35	interferon-induced protein 35 [Source:HGNC Symbol;Acc:HGNC:5399]	0	0	0	141	93	137	0	0	0	10.1114	7.27092	11.8843	0	9.75556	#NAME?	0.000147029	0.00653795	DOWN
ENSSSCG00000008874	TMEM144	transmembrane protein 144 [Source:HGNC Symbol;Acc:HGNC:25633]	0	0	0	122	195	83	0	0	0	2.31334	4.03112	1.9038	0	2.74942	#NAME?	0.000148434	0.00658304	DOWN
ENSSSCG00000005782	TM2D3	TM2 domain containing 3 [Source:HGNC Symbol;Acc:HGNC:24128]	0	0	0	128	102	123	0	0	0	7.71716	6.7044	8.97045	0	7.79733	#NAME?	0.000149246	0.00660169	DOWN
ENSSSCG00000003862	-	-	0	0	0	134	100	120	0	0	0	3.46648	2.82031	3.75512	0	3.34731	#NAME?	0.000150943	0.00665926	DOWN
ENSSSCG00000026590	-	-	0	1	0	188	185	204	0	1.29807	0	5.80244	6.22494	7.61626	0.43269	6.54788	-3.91962	0.000151821	0.00668051	DOWN
ENSSSCG00000015570	IVNS1ABP	influenza virus NS1A binding protein [Source:HGNC Symbol;Acc:HGNC:16951]	38	41	43	3026	7009	5845	120.797	80.0554	124.965	140.524	354.854	328.342	108.606	274.573	-1.33809	0.00015234	0.00668592	DOWN
ENSSSCG00000026655	PTPN13	protein tyrosine phosphatase, non-receptor type 13 (APO-1/CD95 (Fas)-associated phosphatase) [Source:HGNC Symbol;Acc:HGNC:9646]	122	276	186	18217	21125	16959	78.1425	108.586	108.916	170.458	215.501	191.956	98.5483	192.638	-0.966992	0.000153764	0.00673087	-
ENSSSCG00000024257	-	-	27	102	48	1284	1023	877	35.0536	81.3402	56.9727	24.3527	21.1529	20.1207	57.7888	21.8754	1.40148	0.0001549	0.00676304	UP
ENSSSCG00000004322	ANKRD6	ankyrin repeat domain 6 [Source:HGNC Symbol;Acc:HGNC:17280]	0	1	0	122	260	269	0	1.87395	0	5.4359	12.6298	14.4985	0.62465	10.8547	-4.11913	0.0001566	0.00676544	DOWN
ENSSSCG00000016214	STK16	serine/threonine kinase 16 [Source:HGNC Symbol;Acc:HGNC:11394]	0	1	0	233	163	170	0	2.30847	0	12.7889	9.75389	11.2872	0.76949	11.2767	-3.87329	0.000156762	0.00676544	DOWN
ENSSSCG00000016614	PTPRZ1	protein tyrosine phosphatase, receptor-type, Z polypeptide 1 [Source:HGNC Symbol;Acc:HGNC:9685]	0	0	0	120	114	118	0	0	0	1.36377	1.41246	1.62219	0	1.46614	#NAME?	0.000155572	0.00676544	DOWN
ENSSSCG00000022392	COPS7B	COP9 signalosome subunit 7B [Source:HGNC Symbol;Acc:HGNC:16760]	0	0	0	117	128	132	0	0	0	3.3907	4.04412	4.6274	0	4.02074	#NAME?	0.000156962	0.00676544	DOWN
ENSSSCG00000028481	CALCOCO1	calcium binding and coiled-coil domain 1 [Source:HGNC Symbol;Acc:HGNC:29306]	9	13	11	1257	1355	1597	23.1331	20.5245	25.8494	47.2015	55.4719	72.5414	23.169	58.4049	-1.33389	0.000156202	0.00676544	DOWN
ENSSSCG00000012174	APOO	apolipoprotein O [Source:HGNC Symbol;Acc:HGNC:28727]	0	0	0	118	100	146	0	0	0	6.05438	5.59374	9.06156	0	6.90323	#NAME?	0.000157439	0.00676869	DOWN
ENSSSCG00000004425	-	-	136	205	171	4244	4484	3338	158.207	146.48	181.859	72.1231	83.0764	68.6192	162.182	74.6062	1.12024	0.000158173	0.00678294	UP
ENSSSCG00000009304	-	-	2	8	3	33	24	17	10.7055	26.3088	14.6824	2.58103	2.04648	1.60836	17.2322	2.07862	3.05141	0.000163687	0.00700156	UP
ENSSSCG00000028304	ZFP36L1	ZFP36 ring finger protein-like 1 [Source:HGNC Symbol;Acc:HGNC:1107]	67	133	116	2399	2461	2145	113.625	138.545	179.85	59.4352	66.472	64.2839	144.007	63.397	1.18365	0.000165342	0.00705445	UP
ENSSSCG00000002135	PNP	purine nucleoside phosphorylase [Source:HGNC Symbol;Acc:HGNC:7892]	7	6	4	49	58	34	41.4796	21.837	21.6672	4.24167	5.47373	3.56026	28.3279	4.42522	2.6784	0.000168312	0.0071405	UP
ENSSSCG00000009827	HVCN1	hydrogen voltage gated channel 1 [Source:HGNC Symbol;Acc:HGNC:28240]	2	11	8	53	68	56	3.87163	13.0822	14.1615	1.49913	2.09694	1.91609	10.3718	1.83739	2.49694	0.000168488	0.0071405	UP
ENSSSCG00000016806	CDH6	cadherin 6, type 2, K-cadherin (fetal kidney) [Source:HGNC Symbol;Acc:HGNC:1765]	5	25	13	1495	2519	1579	10.1133	31.0567	24.0364	44.1709	81.1403	56.4336	21.7355	60.5816	-1.47883	0.00016863	0.0071405	DOWN
ENSSSCG00000023190	SPIN1	spindlin 1 [Source:HGNC Symbol;Acc:HGNC:11243]	0	2	1	344	363	244	0	15.5091	11.5434	63.4591	73.0055	54.4485	9.01749	63.6377	-2.81908	0.000170708	0.0072104	DOWN
ENSSSCG00000024818	RCAN3	RCAN family member 3 [Source:HGNC Symbol;Acc:HGNC:3042]	0	0	0	89	141	141	0	0	0	2.36801	4.09003	4.53809	0	3.66538	#NAME?	0.000174063	0.00733371	DOWN
ENSSSCG00000009400	RCBTB2	regulator of chromosome condensation (RCC1) and BTB (POZ) domain containing protein 2 [Source:HGNC Symbol;Acc:HGNC:1914]	3	2	4	674	662	495	5.46549	2.23763	6.66184	17.939	19.2092	15.9369	4.78832	17.695	-1.88575	0.000174847	0.00734839	DOWN
ENSSSCG00000013278	TSPAN18	tetraspanin 18 [Source:HGNC Symbol;Acc:HGNC:20660]	14	13	29	369	251	221	102.129	58.248	193.407	39.3238	29.162	28.4893	117.928	32.3251	1.86718	0.00017595	0.00737632	UP
ENSSSCG00000002533	WDR20	WD repeat domain 20 [Source:HGNC Symbol;Acc:HGNC:19667]	0	0	0	146	105	101	0	0	0	6.51249	5.10619	5.44973	0	5.68947	#NAME?	0.000176838	0.00739517	DOWN
ENSSSCG00000024970	ETV3	ets variant 3 [Source:HGNC Symbol;Acc:HGNC:3492]	28	52	32	863	754	725	27.6233	31.5104	28.8612	12.4376	11.8471	12.6393	29.3316	12.308	1.25286	0.000177486	0.00740388	UP
ENSSSCG00000010026	PIK3IP1	phosphoinositide-3-kinase interacting protein 1 [Source:HGNC Symbol;Acc:HGNC:24942]	4	4	0	683	569	573	9.035	5.54952	0	22.5363	20.4685	22.8705	4.86151	21.9585	-2.1753	0.000181412	0.00754898	DOWN
ENSSSCG00000026229	PCBD2	pterin-4 alpha-carbinolamine dehydratase/dimerization cofactor of hepatocyte nuclear factor 1 alpha (TCF1) 2 [Source:HGNC Symbol;Acc:HGNC:24474]	0	0	1	202	220	222	0	0	8.93481	28.843	34.2471	38.3445	2.97827	33.8115	-3.50497	0.000183444	0.00761475	DOWN
ENSSSCG00000018092	ND6	NADH-ubiquinone oxidoreductase chain 6 [Source:UniProtKB/Swiss-Prot;Acc:O79882]	24	82	49	5189	6545	4797	249.684	523.999	466.047	788.632	1084.46	881.904	413.243	918.332	-1.15202	0.000185515	0.00768179	DOWN
ENSSSCG00000028109	SNTB2	syntrophin, beta 2 (dystrophin-associated protein A1, 59kDa, basic component 2) [Source:HGNC Symbol;Acc:HGNC:11169]	2	11	6	818	1047	914	6.33073	21.3915	17.3679	37.8337	52.7941	51.1366	15.0301	47.2548	-1.65261	0.000188181	0.0077731	DOWN
ENSSSCG00000005257	TRPM3	transient receptor potential cation channel, subfamily M, member 3 [Source:HGNC Symbol;Acc:HGNC:17992]	1	0	0	142	361	265	1.06671	0	0	2.21218	6.13131	4.9939	0.355572	4.4458	-3.64423	0.00018868	0.00777461	DOWN
ENSSSCG00000023088	-	-	19	44	12	152	535	204	61.5725	87.5854	35.5525	7.19614	27.6136	11.6828	61.5702	15.4975	1.9902	0.000198366	0.00815382	UP
ENSSSCG00000016643	TMEM168	transmembrane protein 168 [Source:HGNC Symbol;Acc:HGNC:25826]	7	29	18	2164	2665	1665	6.63759	16.8905	15.6042	29.9763	40.2468	27.8995	13.0441	32.7076	-1.32623	0.000200606	0.00822584	DOWN
ENSSSCG00000029646	-	-	0	0	0	143	85	144	0	0	0	9.14361	5.92536	11.138	0	8.73564	#NAME?	0.000204309	0.00835732	DOWN
ENSSSCG00000023048	Metazoa_SRP	Metazoan signal recognition particle RNA [Source:RFAM;Acc:RF00017]	59	48	67	10082	5167	6811	1098.61	548.996	1140.55	2742.52	1532.34	2241.17	929.387	2172.01	-1.22468	0.000205591	0.00838942	DOWN
ENSSSCG00000028873	-	-	113	265	192	2634	4966	3686	175.989	253.507	273.377	59.9287	123.18	101.446	234.291	94.8515	1.30456	0.000207038	0.00842805	UP
ENSSSCG00000017211	GGA3	golgi-associated, gamma adaptin ear containing, ARF binding protein 3 [Source:HGNC Symbol;Acc:HGNC:17079]	0	1	2	398	316	274	0	0.513618	1.52834	4.86045	4.2072	4.04767	0.680653	4.37178	-2.68323	0.000212528	0.00863067	DOWN
ENSSSCG00000017876	CYB5D2	cytochrome b5 domain containing 2 [Source:HGNC Symbol;Acc:HGNC:28471]	0	0	0	155	101	97	0	0	0	6.3074	4.48077	4.77474	0	5.18764	#NAME?	0.000214062	0.00867209	DOWN
ENSSSCG00000020703	ACTN1	actinin, alpha 1 [Source:HGNC Symbol;Acc:HGNC:163]	90	123	102	12971	10273	8233	126.342	106.059	130.905	266.004	229.681	204.237	121.102	233.307	-0.946011	0.000215191	0.00869692	-
ENSSSCG00000003755	MCOLN2	mucolipin 2 [Source:HGNC Symbol;Acc:HGNC:13357]	3	3	1	428	597	500	5.33284	3.27555	1.62504	11.115	16.9026	15.7071	3.41114	14.5749	-2.09516	0.000219532	0.00885114	DOWN
ENSSSCG00000030262	GDPD1	glycerophosphodiester phosphodiesterase domain containing 1 [Source:HGNC Symbol;Acc:HGNC:20883]	12	12	13	141	216	172	30.169	18.5306	29.8778	5.17835	8.64851	7.64122	26.1925	7.15602	1.87192	0.000220441	0.00886657	UP
ENSSSCG00000006665	SF3B4	splicing factor 3b, subunit 4, 49kDa [Source:HGNC Symbol;Acc:HGNC:10771]	22	24	25	465	414	470	74.6906	50.0486	77.5924	23.0621	22.3852	28.1971	67.4439	24.5481	1.45807	0.00022111	0.00887231	UP
ENSSSCG00000005688	PTGES	-	79	30	17	917	297	250	369.006	86.0727	72.5966	62.573	22.0947	20.6356	175.892	35.1011	2.3251	0.000223002	0.00888475	UP
ENSSSCG00000007227	ID1	-	31	62	55	4184	5763	5807	169.945	208.772	275.65	335.08	503.175	562.561	218.122	466.939	-1.0981	0.000222672	0.00888475	DOWN
ENSSSCG00000029852	WNT5A	wingless-type MMTV integration site family, member 5A [Source:HGNC Symbol;Acc:HGNC:12784]	84	185	156	1675	3064	3224	95.9291	129.771	162.871	27.9444	55.7291	65.0632	129.524	49.5789	1.38542	0.000222184	0.00888475	UP
ENSSSCG00000027142	-	-	0	3	1	338	336	359	0	2.80528	1.39173	7.51753	8.14724	9.65858	1.399	8.44112	-2.59303	0.000226866	0.00901738	DOWN
ENSSSCG00000004082	-	-	11	24	20	2210	2121	1779	9.30326	12.4678	15.4638	27.3047	28.5693	26.5878	12.4116	27.4873	-1.14707	0.0002284	0.009057	DOWN
ENSSSCG00000009937	ACACB	acetyl-CoA carboxylase beta [Source:HGNC Symbol;Acc:HGNC:85]	1	3	1	478	400	344	0.652261	1.2015	0.596078	4.55339	4.15413	3.96393	0.816614	4.22381	-2.37082	0.000230221	0.00908645	DOWN
ENSSSCG00000024692	RRBP1	ribosome binding protein 1 [Source:HGNC Symbol;Acc:HGNC:10448]	32	36	24	3860	3495	2703	34.8769	24.1001	23.9133	61.4584	60.6673	52.0596	27.6301	58.0618	-1.07135	0.000229984	0.00908645	DOWN
ENSSSCG00000002905	RBM42	RNA binding motif protein 42 [Source:HGNC Symbol;Acc:HGNC:28117]	2	5	2	564	516	558	6.09535	9.36261	5.5731	25.1159	25.0515	30.0583	7.01035	26.7419	-1.93154	0.000232783	0.00912358	DOWN
ENSSSCG00000005911	-	-	0	0	0	82	124	124	0	0	0	2.76827	4.56382	5.06381	0	4.13197	#NAME?	0.000231718	0.00912358	DOWN
ENSSSCG00000014264	HINT1	histidine triad nucleotide binding protein 1 [Source:HGNC Symbol;Acc:HGNC:4912]	14	16	7	1902	1432	1367	35.0197	24.5837	16.0085	69.5029	57.0491	60.4257	25.2039	62.3259	-1.30618	0.000232786	0.00912358	DOWN
ENSSSCG00000005278	PRUNE2	prune homolog 2 (Drosophila) [Source:HGNC Symbol;Acc:HGNC:25209]	18	20	6	5088	2225	990	11.6339	7.94001	3.54552	48.0401	22.9034	11.3071	7.70647	27.4169	-1.83092	0.0002336	0.00913424	DOWN
ENSSSCG00000027593	-	-	0	0	3	2848	43	624	0	0	20.9224	317.419	5.22479	84.1274	6.97412	135.59	-4.2811	0.000234552	0.00915025	DOWN
ENSSSCG00000010070	SMARCB1	SWI/SNF related, matrix associated, actin dependent regulator of chromatin, subfamily b, member 1 [Source:HGNC Symbol;Acc:HGNC:11103]	3	6	4	655	713	704	10.0112	12.2982	12.2026	31.9328	37.8964	41.5172	11.504	37.1155	-1.68988	0.000235209	0.00915466	DOWN
ENSSSCG00000002879	GRAMD1A	GRAM domain containing 1A [Source:HGNC Symbol;Acc:HGNC:29305]	28	21	19	488	353	384	47.1799	21.7342	29.2688	12.0123	9.47318	11.434	32.7276	10.9732	1.57653	0.000239343	0.00929413	UP
ENSSSCG00000015823	RAB11FIP1	RAB11 family interacting protein 1 (class I) [Source:HGNC Symbol;Acc:HGNC:30265]	19	42	40	370	510	775	26.4954	35.9763	50.9965	7.53773	11.3272	19.0986	37.8228	12.6545	1.5796	0.000242412	0.00939166	UP
ENSSSCG00000013779	-	-	1	7	9	917	902	925	1.87084	8.0415	15.389	25.0548	26.8683	30.572	8.43377	27.4984	-1.7051	0.000243873	0.0094266	DOWN
ENSSSCG00000011812	TPRG1	tumor protein p63 regulated 1 [Source:HGNC Symbol;Acc:HGNC:24759]	3	1	3	0	0	3	19.6172	4.01784	17.9334	0	0	0.34663	13.8562	0.115543	6.90595	0.000245677	0.0094746	UP
ENSSSCG00000010459	HTR7	5-hydroxytryptamine (serotonin) receptor 7, adenylate cyclase-coupled [Source:HGNC Symbol;Acc:HGNC:5302]	0	0	0	375	92	66	0	0	0	9.47491	2.53422	2.01719	0	4.67544	#NAME?	0.000246501	0.00948464	DOWN
ENSSSCG00000014310	CXCL14	-	12	0	3	13	5	16	38.3475	0	8.76329	0.606883	0.254468	0.903524	15.7036	0.588292	4.73842	0.000249828	0.00959077	UP
ENSSSCG00000016658	ANLN	anillin actin binding protein [Source:HGNC Symbol;Acc:HGNC:14082]	0	1	0	270	171	122	0	0.729411	0	4.68262	3.23322	2.55944	0.243137	3.49176	-3.84411	0.000253228	0.00969922	DOWN
ENSSSCG00000027722	BMP2K	BMP2 inducible kinase [Source:HGNC Symbol;Acc:HGNC:18041]	16	27	28	508	476	367	54.1176	56.0961	86.5848	25.1017	25.6424	21.9364	65.5995	24.2268	1.43708	0.000253843	0.0097007	UP
ENSSSCG00000001711	CLIC5	chloride intracellular channel 5 [Source:HGNC Symbol;Acc:HGNC:13517]	0	0	0	77	168	133	0	0	0	1.97917	4.70776	4.13526	0	3.6074	#NAME?	0.00026052	0.00988833	DOWN
ENSSSCG00000009495	-	-	0	0	0	129	91	121	0	0	0	6.18383	4.75581	7.01644	0	5.98536	#NAME?	0.000261099	0.00988833	DOWN
ENSSSCG00000013735	JUNB	jun B proto-oncogene [Source:HGNC Symbol;Acc:HGNC:6205]	71	107	70	2023	1789	1932	207.339	191.931	186.886	86.3042	83.2069	99.702	195.385	89.7377	1.12253	0.00026017	0.00988833	UP
ENSSSCG00000024452	-	-	0	0	0	117	102	120	0	0	0	2.22274	2.11258	2.75767	0	2.36433	#NAME?	0.000260439	0.00988833	DOWN
ENSSSCG00000016578	FLNC	filamin C, gamma [Source:HGNC Symbol;Acc:HGNC:3756]	150	263	125	23633	14659	15305	80.9467	87.1767	61.6694	186.311	125.99	145.953	76.5976	152.752	-0.995816	0.000262589	0.00992244	-
ENSSSCG00000000268	AAAS	achalasia, adrenocortical insufficiency, alacrimia [Source:HGNC Symbol;Acc:HGNC:13666]	0	0	0	124	111	99	0	0	0	2.34185	2.28547	2.26169	0	2.29634	#NAME?	0.000266012	0.0100293	DOWN
ENSSSCG00000009482	SPRY2	sprouty RTK signaling antagonist 2 [Source:HGNC Symbol;Acc:HGNC:11270]	8	7	9	84	90	100	46.3568	24.9134	47.6766	7.11046	8.30565	10.2395	39.6489	8.55187	2.21297	0.000267662	0.010069	UP
ENSSSCG00000020792	-	-	0	0	0	101	159	78	0	0	0	6.11228	10.4904	5.71	0	7.43755	#NAME?	0.000273046	0.0102486	DOWN
ENSSSCG00000024817	RASSF2	Ras association (RalGDS/AF-6) domain family member 2 [Source:HGNC Symbol;Acc:HGNC:9883]	2	6	2	550	631	531	1.81281	3.34096	1.65749	7.28427	9.111	8.50705	2.27042	8.30078	-1.87029	0.000275787	0.0103285	DOWN
ENSSSCG00000005946	WISP1	WNT1 inducible signaling pathway protein 1 [Source:HGNC Symbol;Acc:HGNC:12769]	0	0	0	139	97	84	0	0	0	10.5527	8.0285	7.71418	0	8.76513	#NAME?	0.000277983	0.0103877	DOWN
ENSSSCG00000015613	C1orf74	chromosome 1 open reading frame 74 [Source:HGNC Symbol;Acc:HGNC:26319]	0	0	0	130	93	113	0	0	0	9.88816	7.712	10.3971	0	9.33242	#NAME?	0.000278978	0.0104018	DOWN
ENSSSCG00000004454	ME1	malic enzyme 1, NADP(+)-dependent, cytosolic [Source:HGNC Symbol;Acc:HGNC:6983]	3	13	5	1000	998	825	3.75449	9.99334	5.7204	18.2835	19.8931	18.2463	6.48941	18.8076	-1.53516	0.000280841	0.0104482	DOWN
ENSSSCG00000010627	PDCD4	programmed cell death 4 (neoplastic transformation inhibitor) [Source:HGNC Symbol;Acc:HGNC:8763]	1	4	6	689	768	515	3.41707	8.3933	18.7397	34.3841	41.7843	31.089	10.1833	35.7525	-1.81183	0.000281469	0.0104484	DOWN
ENSSSCG00000010987	UBAP2	ubiquitin associated protein 2 [Source:HGNC Symbol;Acc:HGNC:14185]	21	46	19	580	573	499	32.3213	43.4876	26.7347	13.0409	14.0458	13.5719	34.1812	13.5528	1.33461	0.000283564	0.0105031	UP
ENSSSCG00000024950	-	-	0	0	0	99	132	108	0	0	0	3.31017	4.81172	4.36814	0	4.16334	#NAME?	0.000284255	0.0105056	DOWN
ENSSSCG00000017277	PECAM1	platelet/endothelial cell adhesion molecule 1 [Source:HGNC Symbol;Acc:HGNC:8823]	11	35	15	385	336	287	6.84466	13.3771	8.53258	3.49964	3.32977	3.15577	9.58478	3.32839	1.52592	0.000286696	0.0105726	UP
ENSSSCG00000013388	-	-	0	2	0	190	217	300	0	5.73192	0	12.954	16.1295	24.7418	1.91064	17.9417	-3.23119	0.00028972	0.0106608	DOWN
ENSSSCG00000024951	-	-	0	0	0	107	121	82	0	0	0	15.6972	19.3525	14.5516	0	16.5338	#NAME?	0.000292841	0.0107522	DOWN
ENSSSCG00000028778	-	-	0	0	0	135	110	90	0	0	0	2.92079	2.59463	2.35544	0	2.62362	#NAME?	0.000300776	0.0110195	DOWN
ENSSSCG00000023749	ADM2	adrenomedullin 2 [Source:HGNC Symbol;Acc:HGNC:28898]	3	0	0	299	433	448	5.19662	0	0	7.56658	11.9462	13.7141	1.73221	11.0756	-2.67671	0.000304619	0.0111361	DOWN
ENSSSCG00000021652	LSM8	LSM8 homolog, U6 small nuclear RNA associated [Source:HGNC Symbol;Acc:HGNC:20471]	0	0	0	111	98	93	0	0	0	5.92639	5.70432	6.00631	0	5.87901	#NAME?	0.000306501	0.0111806	DOWN
ENSSSCG00000025528	-	-	0	1	0	169	176	180	0	4.081	0	16.3986	18.6186	21.1277	1.36033	18.715	-3.78216	0.000307522	0.0111937	DOWN
ENSSSCG00000027902	ZMPSTE24	zinc metallopeptidase STE24 [Source:HGNC Symbol;Acc:HGNC:12877]	0	0	0	132	97	103	0	0	0	18.9829	15.2081	17.9179	0	17.3697	#NAME?	0.000308886	0.0112191	DOWN
ENSSSCG00000012676	MBNL3	muscleblind-like splicing regulator 3 [Source:HGNC Symbol;Acc:HGNC:20564]	3	14	5	803	1280	918	1.15234	3.3032	1.75572	4.50614	7.8309	6.23149	2.07042	6.18951	-1.5799	0.000319458	0.0115781	DOWN
ENSSSCG00000011105	-	-	0	0	0	106	126	80	0	0	0	10.4241	13.5089	9.51666	0	11.1499	#NAME?	0.000320285	0.0115832	DOWN
ENSSSCG00000009055	ELMOD2	ELMO/CED-12 domain containing 2 [Source:HGNC Symbol;Acc:HGNC:28111]	0	0	0	94	148	84	0	0	0	7.55824	12.9738	8.17023	0	9.56744	#NAME?	0.000327176	0.0118071	DOWN
ENSSSCG00000029002	-	-	6	0	5	18	8	7	29.3472	0	22.3569	1.28623	0.623262	0.605039	17.2347	0.838178	4.36192	0.000328868	0.0118428	UP
ENSSSCG00000009593	ROR2	receptor tyrosine kinase-like orphan receptor 2 [Source:HGNC Symbol;Acc:HGNC:10257]	19	39	22	2690	2767	2601	28.0628	35.382	29.707	58.0431	65.091	67.889	31.0506	63.6744	-1.03609	0.000330741	0.0118595	DOWN
ENSSSCG00000027055	NUAK1	NUAK family, SNF1-like kinase, 1 [Source:HGNC Symbol;Acc:HGNC:14311]	69	188	89	2562	2841	1994	65.848	110.201	77.6491	35.7177	43.1806	33.6271	84.5661	37.5085	1.17286	0.000330113	0.0118595	UP
ENSSSCG00000027017	NR1D2	nuclear receptor subfamily 1, group D, member 2 [Source:HGNC Symbol;Acc:HGNC:7963]	17	48	19	3654	3265	2110	18.8726	32.7311	19.2838	59.2603	57.7287	41.3941	23.6292	52.7943	-1.15981	0.000335417	0.0120017	DOWN
ENSSSCG00000015327	CASD1	CAS1 domain containing 1 [Source:HGNC Symbol;Acc:HGNC:16014]	0	12	3	852	934	844	0	9.40736	3.50002	15.8852	18.9851	19.0351	4.30246	17.9685	-2.06223	0.000336782	0.012025	DOWN
ENSSSCG00000002449	NDUFB1	NADH dehydrogenase (ubiquinone) 1 beta subcomplex, 1, 7kDa [Source:HGNC Symbol;Acc:HGNC:7695]	1	0	1	311	334	223	17.3881	0	15.8904	78.9765	92.4693	68.5019	11.0928	79.9826	-2.85006	0.000340657	0.0120981	DOWN
ENSSSCG00000005832	MAMDC4	MAM domain containing 4 [Source:HGNC Symbol;Acc:HGNC:24083]	0	0	0	79	168	95	0	0	0	1.47223	3.41329	2.14158	0	2.34237	#NAME?	0.00034242	0.0120981	DOWN
ENSSSCG00000011049	DCLRE1C	DNA cross-link repair 1C [Source:HGNC Symbol;Acc:HGNC:17642]	0	3	0	264	390	219	0	4.74962	0	9.94135	16.011	9.97575	1.58321	11.976	-2.91923	0.000341719	0.0120981	DOWN
ENSSSCG00000011103	PARD3	par-3 family cell polarity regulator [Source:HGNC Symbol;Acc:HGNC:16051]	11	16	11	1327	1658	1417	18.3216	16.3692	16.7496	32.2883	43.9817	41.7066	17.1468	39.3255	-1.19753	0.000342073	0.0120981	DOWN
ENSSSCG00000022099	TP53INP2	tumor protein p53 inducible nuclear protein 2 [Source:HGNC Symbol;Acc:HGNC:16104]	5	30	8	195	159	157	6.69292	24.6641	9.7895	3.81287	3.38943	3.71346	13.7155	3.63859	1.91436	0.000341953	0.0120981	UP
ENSSSCG00000011022	SVIL	supervillin [Source:HGNC Symbol;Acc:HGNC:11480]	3	8	7	591	1038	1106	1.9704	3.22765	4.2036	5.67088	10.8586	12.8374	3.13389	9.78897	-1.6432	0.00034607	0.0122015	DOWN
ENSSSCG00000008408	RTN4	reticulon 4 [Source:HGNC Symbol;Acc:HGNC:14085]	39	54	39	6328	3649	3862	125.135	106.423	114.401	296.611	186.47	218.975	115.32	234.019	-1.02098	0.000350851	0.0123442	DOWN
ENSSSCG00000007085	DSTN	-	38	73	64	6079	6055	4934	127.434	150.369	196.214	297.813	323.399	292.396	158.005	304.536	-0.946637	0.000362395	0.0127238	-
ENSSSCG00000006883	RWDD3	RWD domain containing 3 [Source:HGNC Symbol;Acc:HGNC:21393]	0	0	0	127	98	82	0	0	0	9.56926	8.05032	7.47394	0	8.36451	#NAME?	0.000365428	0.0128036	DOWN
ENSSSCG00000023502	-	-	0	0	0	220	47	158	0	0	0	21.7416	5.06381	18.888	0	15.2311	#NAME?	0.000366589	0.0128177	DOWN
ENSSSCG00000016114	FAM117B	family with sequence similarity 117, member B [Source:HGNC Symbol;Acc:HGNC:14440]	2	12	9	876	1217	1074	1.94956	7.1866	8.02227	12.4771	18.8978	18.5043	5.71948	16.6264	-1.53952	0.000372478	0.012985	DOWN
ENSSSCG00000016401	KIF1A	kinesin family member 1A [Source:HGNC Symbol;Acc:HGNC:888]	2	0	0	560	225	221	2.2448	0	0	9.18412	4.02295	4.38432	0.748268	5.8638	-2.97021	0.000372916	0.012985	DOWN
ENSSSCG00000003708	ANKRD29	ankyrin repeat domain 29 [Source:HGNC Symbol;Acc:HGNC:27110]	7	0	3	785	911	886	15.9484	0	6.24807	26.1275	33.0567	35.6716	7.39882	31.6186	-2.0954	0.000374166	0.0129954	DOWN
ENSSSCG00000018682	SCARNA2	Small Cajal body-specific RNA 2 [Source:RFAM;Acc:RF01268]	2	4	5	521	748	626	26.7898	32.9181	61.2362	101.971	159.609	148.209	40.3147	136.596	-1.76054	0.000374755	0.0129954	DOWN
ENSSSCG00000012074	BACE2	beta-site APP-cleaving enzyme 2 [Source:HGNC Symbol;Acc:HGNC:934]	32	37	15	674	531	325	87.7581	62.3262	37.6064	27.0025	23.1927	15.7503	62.5636	21.9818	1.50901	0.000376076	0.0130144	UP
ENSSSCG00000005829	AGPAT2	1-acylglycerol-3-phosphate O-acyltransferase 2 [Source:HGNC Symbol;Acc:HGNC:325]	0	0	0	74	117	149	0	0	0	8.99731	15.5089	21.9143	0	15.4735	#NAME?	0.000377262	0.0130287	DOWN
ENSSSCG00000014342	-	-	0	0	0	110	100	112	0	0	0	21.3215	21.1319	26.2604	0	22.9046	#NAME?	0.000379023	0.0130627	DOWN
ENSSSCG00000003686	-	-	17	63	40	3752	5374	3785	14.2785	32.5022	30.7149	46.0373	71.8883	56.179	25.8319	58.0348	-1.16777	0.000383965	0.0131523	DOWN
ENSSSCG00000017578	ITGA3	integrin, alpha 3 (antigen CD49C, alpha 3 subunit of VLA-3 receptor) [Source:HGNC Symbol;Acc:HGNC:6139]	5	4	7	878	742	882	3.1718	1.55848	4.05944	8.13583	7.4959	9.88635	2.9299	8.50603	-1.53763	0.000383905	0.0131523	DOWN
ENSSSCG00000025531	SSPN	sarcospan [Source:HGNC Symbol;Acc:HGNC:11322]	3	0	1	760	473	233	3.73154	0	1.13708	13.8105	9.37065	5.12168	1.62287	9.43428	-2.53936	0.000382512	0.0131523	DOWN
ENSSSCG00000002429	FOXN3	Sus scrofa forkhead box N3 (FOXN3), mRNA. [Source:RefSeq mRNA;Acc:NM_001044536]	11	10	18	1856	1696	1454	21.224	11.8508	31.7509	52.3137	52.1166	49.575	21.6086	51.3351	-1.24834	0.000391171	0.0133202	DOWN
ENSSSCG00000008701	LRPAP1	alpha-2-macroglobulin receptor-associated protein precursor [Source:RefSeq peptide;Acc:NP_001106907]	11	11	6	1230	1146	1220	39.6748	24.3692	19.7855	64.8082	65.8298	77.7581	27.9432	69.4654	-1.3138	0.000391236	0.0133202	DOWN
ENSSSCG00000025046	-	COX10 homolog, cytochrome c oxidase assembly protein, heme A: farnesyltransferase [Source:RefSeq peptide;Acc:NP_001231555]	0	0	0	99	114	110	0	0	0	14.4444	18.1334	19.414	0	17.3306	#NAME?	0.000390572	0.0133202	DOWN
ENSSSCG00000009240	PLAC8	placenta-specific 8 [Source:HGNC Symbol;Acc:HGNC:19254]	0	3	2	269	389	617	0	8.85516	8.78629	18.8856	29.7743	52.3992	5.88048	33.6864	-2.51816	0.000398479	0.0135394	DOWN
ENSSSCG00000016677	GARS	glycyl-tRNA synthetase [Source:HGNC Symbol;Acc:HGNC:4162]	136	184	105	13799	13170	13361	311.922	259.216	220.165	462.346	481.081	541.526	263.768	494.984	-0.908115	0.000403911	0.0136964	-
ENSSSCG00000005610	-	-	0	0	0	112	110	93	0	0	0	4.5599	4.88253	4.58016	0	4.6742	#NAME?	0.000407572	0.0137928	DOWN
ENSSSCG00000016254	CCL20	chemokine (C-C motif) ligand 20 [Source:HGNC Symbol;Acc:HGNC:10619]	4	0	3	0	0	0	16.0857	0	11.0279	0	0	0	9.03787	0	Inf	0.000412059	0.0139167	UP
ENSSSCG00000005701	ASS1	argininosuccinate synthase 1 [Source:HGNC Symbol;Acc:HGNC:758]	0	0	0	75	84	183	0	0	0	3.76627	4.59878	11.1163	0	6.49378	#NAME?	0.000415185	0.0139942	DOWN
ENSSSCG00000004125	STX11	syntaxin 11 [Source:HGNC Symbol;Acc:HGNC:11429]	2	10	3	35	41	31	6.35638	19.5251	8.71765	1.62535	2.07576	1.74143	11.533	1.81418	2.66838	0.00041806	0.014034	UP
ENSSSCG00000015336	SLC25A13	solute carrier family 25 (aspartate/glutamate carrier), member 13 [Source:HGNC Symbol;Acc:HGNC:10983]	8	8	6	869	1061	1048	20.2798	12.4563	13.9056	32.18	42.8346	46.9448	15.5472	40.6531	-1.38671	0.000418862	0.014034	DOWN
ENSSSCG00000029448	TMEM220	transmembrane protein 220 [Source:HGNC Symbol;Acc:HGNC:33757]	0	0	0	104	114	81	0	0	0	2.70786	3.236	2.55117	0	2.83168	#NAME?	0.000417703	0.014034	DOWN
ENSSSCG00000029222	-	-	5	15	16	156	177	163	67.8216	124.965	198.4	30.9096	38.2346	39.0678	130.396	36.0707	1.854	0.000421301	0.0140877	UP
ENSSSCG00000021273	-	-	5	10	7	972	1047	826	5.74039	7.05106	7.34686	16.3008	19.1427	16.7565	6.71277	17.4	-1.37411	0.000423084	0.0141193	DOWN
ENSSSCG00000023100	-	-	0	0	0	114	141	68	0	0	0	13.5327	18.2478	9.76439	0	13.8483	#NAME?	0.000425326	0.0141661	DOWN
ENSSSCG00000004058	EZR	ezrin [Source:HGNC Symbol;Acc:HGNC:12691]	49	121	71	4848	10789	11664	106.556	161.622	141.153	154.012	373.668	448.229	136.444	325.303	-1.25348	0.000427413	0.0142075	DOWN
ENSSSCG00000011946	ALCAM	activated leukocyte cell adhesion molecule [Source:HGNC Symbol;Acc:HGNC:400]	5	23	10	1736	1266	1446	4.32972	12.2326	7.91596	21.9589	17.4586	22.1254	8.15943	20.5143	-1.33009	0.000438698	0.0145253	DOWN
ENSSSCG00000017567	RSAD1	radical S-adenosyl methionine domain containing 1 [Source:HGNC Symbol;Acc:HGNC:25634]	0	0	0	110	101	108	0	0	0	4.41134	4.41583	5.23914	0	4.68877	#NAME?	0.000438078	0.0145253	DOWN
ENSSSCG00000005284	GNA14	guanine nucleotide binding protein (G protein), alpha 14 [Source:HGNC Symbol;Acc:HGNC:4382]	0	1	0	420	155	94	0	2.48343	0	24.8002	9.97818	6.71421	0.82781	13.8308	-4.06245	0.000440191	0.0145462	DOWN
ENSSSCG00000006780	WNT2B	wingless-type MMTV integration site family, member 2B [Source:HGNC Symbol;Acc:HGNC:12781]	4	5	7	831	738	813	3.4333	2.63616	5.49293	10.4195	10.0882	12.3309	3.85413	10.9462	-1.50596	0.000441381	0.0145569	DOWN
ENSSSCG00000009755	AACS	acetoacetyl-CoA synthetase [Source:HGNC Symbol;Acc:HGNC:21298]	0	1	0	172	168	167	0	1.07655	0	4.40267	4.68824	5.17089	0.35885	4.75393	-3.72767	0.000444002	0.0146148	DOWN
ENSSSCG00000029362	CHMP2A	charged multivesicular body protein 2A [Source:HGNC Symbol;Acc:HGNC:30216]	3	5	3	647	596	547	32.6954	33.475	29.8891	103.015	103.456	105.352	32.0198	103.941	-1.69872	0.000451204	0.0148229	DOWN
ENSSSCG00000013016	PPP2R5B	protein phosphatase 2, regulatory subunit B', beta [Source:HGNC Symbol;Acc:HGNC:9310]	23	16	12	361	242	254	51.6089	22.053	24.6166	11.8337	8.64853	10.0718	32.7595	10.1847	1.68551	0.000456942	0.0149822	UP
ENSSSCG00000007288	MYH7B	myosin, heavy chain 7B, cardiac muscle, beta [Source:HGNC Symbol;Acc:HGNC:15906]	0	0	0	141	106	81	0	0	0	1.93911	1.58929	1.34751	0	1.6253	#NAME?	0.000458837	0.0150151	DOWN
ENSSSCG00000002425	PTPN21	protein tyrosine phosphatase, non-receptor type 21 [Source:HGNC Symbol;Acc:HGNC:9651]	4	24	18	1749	1982	1866	5.34886	19.7124	22.0046	34.1652	42.2096	44.0927	15.6886	40.1558	-1.35589	0.000462426	0.015074	DOWN
ENSSSCG00000016887	ITGA2	-	19	30	19	591	431	281	10.8398	10.5132	9.91029	4.9258	3.91633	2.83306	10.4211	3.89173	1.42103	0.000462066	0.015074	UP
ENSSSCG00000023177	RRP9	ribosomal RNA processing 9, small subunit (SSU) processome component, homolog (yeast) [Source:HGNC Symbol;Acc:HGNC:16829]	0	4	0	298	322	343	0	8.61841	0	15.2703	17.9888	21.2612	2.8728	18.1734	-2.6613	0.000470725	0.0153149	DOWN
ENSSSCG00000026162	-	-	11	2	6	77	26	30	40.2027	4.48867	20.0488	4.11109	1.51339	1.93751	21.5801	2.52066	3.09783	0.000474878	0.0154203	UP
ENSSSCG00000004744	TYRO3	TYRO3 protein tyrosine kinase [Source:HGNC Symbol;Acc:HGNC:12446]	13	14	11	1123	1809	1754	17.455	11.5463	13.5029	22.028	38.6854	41.6184	14.168	34.1106	-1.26758	0.000478546	0.0154936	DOWN
ENSSSCG00000005096	HIF1A	-	196	531	258	8288	8049	5570	376.579	626.658	453.18	232.627	246.301	189.115	485.472	222.681	1.12441	0.000479432	0.0154936	UP
ENSSSCG00000008738	CC2D2A	coiled-coil and C2 domain containing 2A [Source:HGNC Symbol;Acc:HGNC:29253]	7	3	2	673	811	669	7.55731	1.98928	1.97381	10.6143	13.9448	12.7634	3.84013	12.4408	-1.69585	0.000479894	0.0154936	DOWN
ENSSSCG00000004787	GPR176	G protein-coupled receptor 176 [Source:HGNC Symbol;Acc:HGNC:32370]	0	0	0	115	91	107	0	0	0	6.476	5.58682	7.28878	0	6.45053	#NAME?	0.000480823	0.0154939	DOWN
ENSSSCG00000010915	NAV1	neuron navigator 1 [Source:HGNC Symbol;Acc:HGNC:15989]	2	10	0	809	759	586	4.66008	14.3145	0	27.5432	28.1722	24.1337	6.32487	26.6163	-2.0732	0.000483692	0.0155566	DOWN
ENSSSCG00000011496	ADAMTS9	ADAM metallopeptidase with thrombospondin type 1 motif, 9 [Source:HGNC Symbol;Acc:HGNC:13202]	57	103	76	1866	2023	1730	45.9296	50.9792	55.9865	21.9656	25.9621	24.6342	50.9651	24.1873	1.07526	0.000486404	0.015614	UP
ENSSSCG00000018083	-	-	1	6	4	29	24	16	79.6326	293.375	291.094	33.7265	30.4302	22.5095	221.367	28.8887	2.93786	0.000493177	0.0158014	UP
ENSSSCG00000008245	TMSB10	Thymosin beta-10 [Source:UniProtKB/Swiss-Prot;Acc:P21753]	45	60	48	4923	4834	4916	387.442	317.309	377.824	619.204	662.863	747.957	360.858	676.675	-0.907031	0.000496229	0.0158389	-
ENSSSCG00000011538	LMCD1	LIM and cysteine-rich domains protein 1 [Source:RefSeq peptide;Acc:NP_001008692]	0	0	0	529	89	34	0	0	0	24.7957	4.54806	1.92778	0	10.4238	#NAME?	0.000495455	0.0158389	DOWN
ENSSSCG00000003269	LENG9	leukocyte receptor cluster (LRC) member 9 [Source:HGNC Symbol;Acc:HGNC:16306]	0	0	0	100	99	113	0	0	0	5.39288	5.82066	7.3716	0	6.19505	#NAME?	0.000503279	0.0160336	DOWN
ENSSSCG00000003371	GPR153	G protein-coupled receptor 153 [Source:HGNC Symbol;Acc:HGNC:23618]	1	0	3	402	354	422	2.34613	0	6.43215	13.7741	13.2237	17.4909	2.92609	14.8296	-2.34143	0.000508182	0.0161328	DOWN
ENSSSCG00000025308	IL17D	interleukin 17D [Source:HGNC Symbol;Acc:HGNC:5984]	1	5	2	397	539	528	0.981713	3.01437	1.79431	5.69194	8.42503	9.15722	1.93013	7.75806	-2.007	0.000508309	0.0161328	DOWN
ENSSSCG00000015859	SAP130	Sin3A-associated protein, 130kDa [Source:HGNC Symbol;Acc:HGNC:29813]	23	25	11	359	370	324	31.2797	20.8839	13.6767	7.13256	8.01431	7.78675	21.9468	7.64454	1.52151	0.000515793	0.0163396	UP
ENSSSCG00000011768	CCDC39	coiled-coil domain containing 39 [Source:HGNC Symbol;Acc:HGNC:25244]	0	0	0	98	129	91	0	0	0	2.214	3.17726	2.48687	0	2.62604	#NAME?	0.000521681	0.0164642	DOWN
ENSSSCG00000024233	RAB39B	RAB39B, member RAS oncogene family [Source:HGNC Symbol;Acc:HGNC:16499]	0	0	0	148	96	69	0	0	0	3.57832	2.53048	2.01803	0	2.70894	#NAME?	0.000520968	0.0164642	DOWN
ENSSSCG00000020846	SCARA3	scavenger receptor class A, member 3 [Source:HGNC Symbol;Acc:HGNC:19000]	66	50	33	7183	4773	5698	86.4226	40.2146	39.5043	137.404	99.54	131.849	55.3805	122.931	-1.1504	0.000522705	0.0164657	DOWN
ENSSSCG00000025578	ALDH1A2	aldehyde dehydrogenase 1 family, member A2 [Source:HGNC Symbol;Acc:HGNC:15472]	5	5	17	846	2021	1794	10.2914	6.32125	31.9871	25.4359	66.2454	65.2468	16.1999	52.3094	-1.69108	0.000525125	0.0165111	DOWN
ENSSSCG00000022794	HHIPL1	HHIP-like 1 [Source:HGNC Symbol;Acc:HGNC:19710]	0	2	0	243	212	193	0	5.22982	0	15.1162	14.3775	14.5229	1.74327	14.6722	-3.07321	0.000532625	0.0167157	DOWN
ENSSSCG00000000728	PARP11	poly (ADP-ribose) polymerase family, member 11 [Source:HGNC Symbol;Acc:HGNC:1186]	2	3	1	371	440	447	2.54845	2.34836	1.16505	6.90751	8.93128	10.0674	2.02062	8.63539	-2.09546	0.000538024	0.016833	DOWN
ENSSSCG00000012846	PDDC1	Parkinson disease 7 domain containing 1 [Source:HGNC Symbol;Acc:HGNC:26616]	3	12	8	1019	878	1023	6.90921	16.9766	16.8453	34.2855	32.2065	41.6363	13.5771	36.0428	-1.40854	0.00053836	0.016833	DOWN
ENSSSCG00000001417	ABHD16A	abhydrolase domain containing 16A [Source:HGNC Symbol;Acc:HGNC:13921]	13	16	7	185	157	194	41.6376	31.4786	20.4984	8.65632	8.00891	10.9805	31.2049	9.21525	1.75968	0.000541213	0.0168909	UP
ENSSSCG00000002921	CLIP3	CAP-GLY domain containing linker protein 3 [Source:HGNC Symbol;Acc:HGNC:24314]	28	23	15	537	346	335	46.8922	23.6596	22.9651	13.1379	9.22869	9.91418	31.1723	10.7603	1.53455	0.000545635	0.0169974	UP
ENSSSCG00000010002	-	-	32	26	19	601	505	438	53.202	26.5512	28.879	14.5969	13.3718	12.8683	36.2107	13.6123	1.41151	0.000548692	0.0170611	UP
ENSSSCG00000017755	NOS2	nitric oxide synthase 2, inducible [Source:HGNC Symbol;Acc:HGNC:7873]	0	5	9	11	25	17	0	4.38446	11.7457	0.229388	0.568387	0.428842	5.37672	0.408872	3.717	0.0005515	0.0171168	UP
ENSSSCG00000023972	DRAM1	DNA-damage regulated autophagy modulator 1 [Source:HGNC Symbol;Acc:HGNC:25645]	19	22	20	545	350	273	14.3932	10.237	13.8516	6.03147	4.22287	3.65469	12.8273	4.63634	1.46816	0.000558095	0.0172897	UP
ENSSSCG00000026897	-	-	0	0	0	118	98	75	0	0	0	13.3555	12.0925	10.2684	0	11.9055	#NAME?	0.000560232	0.017324	DOWN
ENSSSCG00000003551	PAQR7	Membrane progestin receptor alpha [Source:UniProtKB/Swiss-Prot;Acc:Q865K8]	0	1	3	331	303	465	0	1.54109	6.87858	12.1285	12.1042	20.6108	2.80656	14.9478	-2.41306	0.00056994	0.0175919	DOWN
ENSSSCG00000008833	SGCB	-	0	8	7	1185	879	620	0	27.685	36.0561	97.5301	78.8719	61.7266	21.247	79.3762	-1.90144	0.000585789	0.0180334	DOWN
ENSSSCG00000017279	ERN1	endoplasmic reticulum to nucleus signaling 1 [Source:HGNC Symbol;Acc:HGNC:3449]	23	23	18	1512	3288	3215	18.8932	11.6051	13.518	18.1445	43.0168	46.6697	14.6721	35.9437	-1.29266	0.000588521	0.0180334	DOWN
ENSSSCG00000017775	TRAF4	-	8	14	26	192	271	252	11.8453	12.732	35.1943	4.1529	6.39047	6.59344	19.9239	5.71227	1.80236	0.000587983	0.0180334	UP
ENSSSCG00000023191	LYPLA2	lysophospholipase II [Source:HGNC Symbol;Acc:HGNC:6738]	13	18	27	339	334	364	41.735	35.4951	79.2475	15.8992	17.0779	20.6508	52.1592	17.876	1.5449	0.000587359	0.0180334	UP
ENSSSCG00000026081	-	-	2	6	4	364	866	816	3.11421	5.73941	5.69477	8.28172	21.4808	22.458	4.84946	17.4068	-1.84376	0.000590497	0.0180611	DOWN
ENSSSCG00000002847	GPT2	glutamic pyruvate transaminase (alanine aminotransferase) 2 [Source:HGNC Symbol;Acc:HGNC:18062]	0	5	5	433	804	699	0	10.7325	15.9713	22.1035	44.7447	43.1629	8.90124	36.6703	-2.04254	0.00059588	0.0181927	DOWN
ENSSSCG00000001515	ZBTB9	zinc finger and BTB domain containing 9 [Source:HGNC Symbol;Acc:HGNC:28323]	8	13	7	123	133	129	31.234	31.1733	24.9856	7.01511	8.2698	8.89979	29.1309	8.06156	1.85342	0.000598936	0.0182529	UP
ENSSSCG00000000042	-	-	0	0	0	97	103	86	0	0	0	4.05833	4.69813	4.35247	0	4.36964	#NAME?	0.000603528	0.0183597	DOWN
ENSSSCG00000003400	-	-	0	0	0	100	91	93	0	0	0	3.06517	3.04096	3.44824	0	3.18479	#NAME?	0.000611915	0.0185478	DOWN
ENSSSCG00000010142	RYR2	ryanodine receptor 2 (cardiac) [Source:HGNC Symbol;Acc:HGNC:10484]	1	0	0	188	187	188	0.394305	0	0	1.08262	1.17401	1.3096	0.131435	1.18874	-3.17701	0.000611347	0.0185478	DOWN
ENSSSCG00000003035	-	-	12	42	23	517	487	430	44.3006	95.2357	77.6221	27.8813	28.6328	28.0512	72.3862	28.1884	1.36061	0.000617924	0.0186964	UP
ENSSSCG00000010911	ZNF281	zinc finger protein 281 [Source:HGNC Symbol;Acc:HGNC:13075]	29	72	67	1263	1291	1045	60.9648	92.9706	128.765	38.7872	43.224	38.8206	94.2334	40.2773	1.22627	0.000622952	0.0188147	UP
ENSSSCG00000017083	SPARC	SPARC precursor [Source:RefSeq peptide;Acc:NP_001026964]	54	144	80	9042	10133	6766	266.988	437.319	361.612	653.093	797.925	591.158	355.306	680.725	-0.938011	0.000627804	0.0188613	-
ENSSSCG00000017900	KIF1C	kinesin family member 1C [Source:HGNC Symbol;Acc:HGNC:6317]	33	41	30	3291	3372	3661	27.136	20.709	22.5534	39.5345	44.162	53.1997	23.4661	45.6321	-0.959469	0.000626771	0.0188613	-
ENSSSCG00000018085	-	-	1	4	2	9	7	7	79.6326	195.6	145.547	10.4669	8.8749	9.84723	140.26	9.72969	3.84957	0.000627852	0.0188613	UP
ENSSSCG00000026331	-	-	0	0	0	116	105	69	0	0	0	5.20905	5.14048	3.7481	0	4.69921	#NAME?	0.000629907	0.0188894	DOWN
ENSSSCG00000004830	ATP10A	ATPase, class V, type 10A [Source:HGNC Symbol;Acc:HGNC:13542]	4	0	0	439	422	447	4.85916	0	0	7.79039	8.16431	9.59539	1.61972	8.5167	-2.39455	0.000633084	0.0189173	DOWN
ENSSSCG00000029337	-	-	0	0	0	126	94	73	0	0	0	8.82286	7.17602	6.18337	0	7.39408	#NAME?	0.000632189	0.0189173	DOWN
ENSSSCG00000007542	-	-	0	0	0	82	94	115	0	0	0	2.97611	3.71945	5.04888	0	3.91481	#NAME?	0.000639516	0.0190465	DOWN
ENSSSCG00000014304	SEC24A	SEC24 homolog A, COPII coat complex component [Source:HGNC Symbol;Acc:HGNC:10703]	42	103	59	2003	1348	1147	58.4519	88.0479	75.0675	40.7229	29.8786	28.2086	73.8558	32.9367	1.16501	0.000639667	0.0190465	UP
ENSSSCG00000013222	-	-	0	1	0	140	255	129	0	3.9659	0	13.2015	26.2149	14.7145	1.32197	18.0436	-3.77073	0.000643667	0.0191318	DOWN
ENSSSCG00000013755	CCDC130	coiled-coil domain containing 130 [Source:HGNC Symbol;Acc:HGNC:28118]	0	0	0	128	96	72	0	0	0	5.15898	4.21831	3.51031	0	4.29587	#NAME?	0.00064706	0.0191988	DOWN
ENSSSCG00000001076	RNF144B	ring finger protein 144B [Source:HGNC Symbol;Acc:HGNC:21578]	3	22	9	76	150	132	3.23742	14.5832	8.87966	1.19817	2.57818	2.51734	8.9001	2.0979	2.08488	0.000653097	0.0193439	UP
ENSSSCG00000003983	SMAP2	small ArfGAP2 [Source:HGNC Symbol;Acc:HGNC:25082]	67	98	44	2151	1276	1047	125.266	112.545	75.2079	58.7508	37.9959	34.5924	104.34	43.7797	1.25295	0.000661414	0.0195558	UP
ENSSSCG00000027897	-	-	13	18	18	347	313	266	30.6343	26.0541	38.7795	11.9457	11.7474	11.0771	31.8226	11.5901	1.45717	0.000667219	0.0196929	UP
ENSSSCG00000003702	GATA6	GATA binding protein 6 [Source:HGNC Symbol;Acc:HGNC:4174]	9	34	18	1841	2337	2283	16.1237	37.4162	29.483	48.1844	66.6845	72.2802	27.6743	62.383	-1.17261	0.000671813	0.0197938	DOWN
ENSSSCG00000005680	PRRX2	paired related homeobox 2 [Source:HGNC Symbol;Acc:HGNC:21338]	29	25	10	3441	2303	2285	129.83	68.745	40.9281	225.043	164.205	180.77	79.8342	190.006	-1.25097	0.000677683	0.0199319	DOWN
ENSSSCG00000014927	NOX4	NADPH oxidase 4 [Source:HGNC Symbol;Acc:HGNC:7891]	0	0	0	227	74	72	0	0	0	3.22234	1.14523	1.23634	0	1.86797	#NAME?	0.000686421	0.0201538	DOWN
ENSSSCG00000010169	SIPA1L2	signal-induced proliferation-associated 1 like 2 [Source:HGNC Symbol;Acc:HGNC:23800]	1	3	0	237	430	338	1.07971	1.98889	0	3.73715	7.39221	6.44718	1.02287	5.85885	-2.518	0.000689926	0.0202002	DOWN
ENSSSCG00000026807	NDUFB4	NADH dehydrogenase (ubiquinone) 1 beta subcomplex, 4, 15kDa [Source:HGNC Symbol;Acc:HGNC:7699]	6	8	9	95	102	100	50.3159	41.2105	69.0038	11.6388	13.6237	14.8199	53.5101	13.3608	2.0018	0.000690401	0.0202002	UP
ENSSSCG00000009250	PRKG2	protein kinase, cGMP-dependent, type II [Source:HGNC Symbol;Acc:HGNC:9416]	0	1	1	181	379	202	0	0.611742	0.910162	2.6327	6.01	3.55413	0.507302	4.06561	-3.00256	0.000691784	0.0202056	DOWN
ENSSSCG00000006852	NTNG1	netrin G1 [Source:HGNC Symbol;Acc:HGNC:23319]	0	0	0	142	80	79	0	0	0	0.962656	0.591272	0.647848	0	0.733926	#NAME?	0.000695744	0.0202861	DOWN
ENSSSCG00000015801	TLR3	toll-like receptor 3 [Source:HGNC Symbol;Acc:HGNC:11849]	10	30	23	2525	2188	1880	9.78971	18.0398	20.5849	36.1115	34.115	32.5239	16.1381	34.2501	-1.08564	0.000698171	0.0203217	DOWN
ENSSSCG00000011867	MYLK	myosin light chain kinase [Source:HGNC Symbol;Acc:HGNC:7590]	0	7	0	288	680	601	0	16.6793	0	16.3213	42.013	41.1999	5.55976	33.1781	-2.57713	0.00069978	0.0203334	DOWN
ENSSSCG00000002390	ANGEL1	angel homolog 1 (Drosophila) [Source:HGNC Symbol;Acc:HGNC:19961]	0	0	0	111	75	105	0	0	0	5.95811	4.38894	6.81763	0	5.72156	#NAME?	0.000701138	0.0203378	DOWN
ENSSSCG00000015283	PIK3C2B	phosphatidylinositol-4-phosphate 3-kinase, catalytic subunit type 2 beta [Source:HGNC Symbol;Acc:HGNC:8972]	3	1	2	355	551	445	2.25054	0.460937	1.37158	3.89066	6.58355	5.89951	1.36102	5.45791	-2.00366	0.000702677	0.0203474	DOWN
ENSSSCG00000006848	SLC25A24	solute carrier family 25 (mitochondrial carrier; phosphate carrier), member 24 [Source:HGNC Symbol;Acc:HGNC:20662]	4	13	5	1090	989	704	17.5085	34.9488	20.0054	69.696	68.9431	54.452	24.1542	64.3637	-1.41397	0.000705362	0.0203902	DOWN
ENSSSCG00000009217	PKD2	polycystic kidney disease 2 (autosomal dominant) [Source:HGNC Symbol;Acc:HGNC:9009]	35	40	23	4367	3283	2655	57.0498	40.0477	34.2735	103.987	85.2273	76.4751	43.7904	88.5631	-1.01609	0.000708309	0.0204403	DOWN
ENSSSCG00000000665	-	-	0	6	0	415	463	366	0	15.429	0	25.3828	30.8734	27.079	5.14301	27.7784	-2.43328	0.000710415	0.020466	DOWN
ENSSSCG00000016857	DAB2	Dab, mitogen-responsive phosphoprotein, homolog 2 (Drosophila) [Source:HGNC Symbol;Acc:HGNC:2662]	38	91	68	5729	6460	6245	83.0296	122.13	135.835	182.868	224.805	241.131	113.665	216.268	-0.928032	0.000717128	0.0206241	-
ENSSSCG00000021466	C7orf60	chromosome 7 open reading frame 60 [Source:HGNC Symbol;Acc:HGNC:26475]	0	0	0	80	145	65	0	0	0	12.9953	25.6791	12.7724	0	17.149	#NAME?	0.000720504	0.0206774	DOWN
ENSSSCG00000026189	-	-	0	4	0	299	392	254	0	11.4668	0	20.3854	29.1372	20.948	3.82227	23.4902	-2.61956	0.000721434	0.0206774	DOWN
ENSSSCG00000029570	-	-	76	100	63	8567	6590	7248	64.2266	51.9083	48.6734	105.765	88.6972	108.241	54.9361	100.901	-0.877112	0.000739003	0.021145	-
ENSSSCG00000012746	VMA21	VMA21 vacuolar H+-ATPase homolog (S. cerevisiae) [Source:HGNC Symbol;Acc:HGNC:22082]	5	15	5	1149	949	906	5.01054	9.23217	4.57987	16.8192	15.1449	16.0426	6.27419	16.0022	-1.35077	0.000742309	0.0212036	DOWN
ENSSSCG00000009684	MSRA	methionine sulfoxide reductase A [Source:HGNC Symbol;Acc:HGNC:7377]	0	0	0	94	91	91	0	0	0	5.66726	5.98138	6.63662	0	6.09509	#NAME?	0.0007538	0.0214954	DOWN
ENSSSCG00000009966	MN1	meningioma (disrupted in balanced translocation) 1 [Source:HGNC Symbol;Acc:HGNC:7180]	0	0	7	536	743	744	0	0	12.8208	15.6864	23.7061	26.3385	4.27361	21.9103	-2.35808	0.000765769	0.0216983	DOWN
ENSSSCG00000014112	JMY	junction mediating and regulatory protein, p53 cofactor [Source:HGNC Symbol;Acc:HGNC:28916]	0	2	3	408	432	290	0	3.47577	7.761	16.8678	19.4713	14.503	3.74559	16.9474	-2.1778	0.000766064	0.0216983	DOWN
ENSSSCG00000027757	FIS1	fission, mitochondrial 1 [Source:HGNC Symbol;Acc:HGNC:21689]	3	4	6	702	620	662	23.7442	19.4473	43.4198	81.1713	78.1574	92.5942	28.8704	83.9743	-1.54035	0.000763234	0.0216983	DOWN
ENSSSCG00000029760	-	-	29	39	48	945	860	790	35.0574	28.9582	53.0483	16.6885	16.5576	16.8762	39.0213	16.7075	1.22377	0.000765059	0.0216983	UP
ENSSSCG00000002904	HAUS5	HAUS augmin-like complex, subunit 5 [Source:HGNC Symbol;Acc:HGNC:29130]	0	0	0	85	92	104	0	0	0	1.47607	1.74176	2.18466	0	1.80083	#NAME?	0.000769676	0.021764	DOWN
ENSSSCG00000003710	TTC39C	tetratricopeptide repeat domain 39C [Source:HGNC Symbol;Acc:HGNC:26595]	0	0	0	116	112	63	0	0	0	1.88509	1.98429	1.23844	0	1.70261	#NAME?	0.000773549	0.0218369	DOWN
ENSSSCG00000026063	DPP9	dipeptidyl-peptidase 9 [Source:HGNC Symbol;Acc:HGNC:18648]	0	0	2	313	229	196	0	0	4.98646	12.4712	9.94749	9.44673	1.66215	10.6218	-2.67591	0.000775628	0.021859	DOWN
ENSSSCG00000011444	NT5DC2	5'-nucleotidase domain containing 2 [Source:HGNC Symbol;Acc:HGNC:25717]	15	12	3	130	150	72	16.2713	7.99552	2.97474	2.06003	2.59141	1.38014	9.08052	2.01053	2.1752	0.000791446	0.0222675	UP
ENSSSCG00000010209	FAM13C	family with sequence similarity 13, member C [Source:HGNC Symbol;Acc:HGNC:19371]	0	0	0	129	111	59	0	0	0	6.59766	6.18926	3.65018	0	5.47903	#NAME?	0.000798232	0.0223837	DOWN
ENSSSCG00000016554	MEST	mesoderm specific transcript [Source:HGNC Symbol;Acc:HGNC:7028]	9	9	17	199	144	184	15.3478	9.42808	26.5053	4.95778	3.91119	5.54515	17.0937	4.80471	1.83095	0.000796908	0.0223837	UP
ENSSSCG00000015846	RBPMS	RNA binding protein with multiple splicing [Source:HGNC Symbol;Acc:HGNC:19097]	30	52	41	1087	893	883	141.572	150.73	176.887	74.9379	67.1176	73.6365	156.397	71.8973	1.1212	0.000801909	0.0224494	UP
ENSSSCG00000016702	HOXA6	homeobox A6 [Source:HGNC Symbol;Acc:HGNC:5107]	0	0	0	104	81	91	0	0	0	11.8883	10.0945	12.5831	0	11.522	#NAME?	0.000812448	0.0227068	DOWN
ENSSSCG00000006321	FAM78B	family with sequence similarity 78, member B [Source:HGNC Symbol;Acc:HGNC:13495]	0	0	0	121	64	84	0	0	0	7.03608	4.05734	5.90861	0	5.66734	#NAME?	0.000815745	0.0227612	DOWN
ENSSSCG00000011218	SLC4A7	solute carrier family 4, sodium bicarbonate cotransporter, member 7 [Source:HGNC Symbol;Acc:HGNC:11033]	30	63	32	922	1110	729	24.4025	31.477	23.7967	10.9562	14.3802	10.4789	26.5588	11.9384	1.15358	0.000817887	0.0227832	UP
ENSSSCG00000016002	CCDC141	coiled-coil domain containing 141 [Source:HGNC Symbol;Acc:HGNC:26821]	0	0	0	94	110	75	0	0	0	1.82997	2.33466	1.7662	0	1.97694	#NAME?	0.000844588	0.0234882	DOWN
ENSSSCG00000016091	-	-	0	0	1	214	177	142	0	0	1.15806	3.9605	3.57127	3.17896	0.386021	3.57024	-3.20927	0.000848012	0.0235445	DOWN
ENSSSCG00000012739	TMEM185A	transmembrane protein 185A [Source:HGNC Symbol;Acc:HGNC:17125]	1	1	0	256	210	239	2.22636	1.3675	0	8.32377	7.44408	9.40023	1.19795	8.38936	-2.80799	0.000858077	0.0237848	DOWN
ENSSSCG00000021865	INHBA	inhibin beta A chain precursor [Source:RefSeq peptide;Acc:NP_999193]	21	5	0	76	51	28	61.0989	8.93613	0	3.23024	2.36323	1.43958	23.345	2.34435	3.31585	0.000873057	0.0241603	UP
ENSSSCG00000022272	-	-	3	9	3	1037	714	449	4.24484	7.82273	3.8805	21.4362	16.0909	11.2273	5.31602	16.2515	-1.61215	0.000874778	0.0241682	DOWN
ENSSSCG00000010437	PAPSS2	3'-phosphoadenosine 5'-phosphosulfate synthase 2 [Source:HGNC Symbol;Acc:HGNC:8604]	101	161	86	11011	10773	9204	114.699	112.306	89.2865	182.673	194.849	184.708	105.43	187.41	-0.829909	0.000885303	0.024419	-
ENSSSCG00000002722	DDX19B	DEAD (Asp-Glu-Ala-Asp) box polypeptide 19B [Source:HGNC Symbol;Acc:HGNC:2742]	0	0	0	84	85	78	0	0	0	3.70572	4.08814	4.16243	0	3.98543	#NAME?	0.000893335	0.0246003	DOWN
ENSSSCG00000003506	PINK1	PTEN induced putative kinase 1 [Source:HGNC Symbol;Acc:HGNC:14581]	10	11	9	1204	1122	1166	18.1227	12.2449	14.9117	31.8761	32.3851	37.342	15.0931	33.8677	-1.16602	0.000898632	0.0246655	DOWN
ENSSSCG00000016634	CAV1	Sus scrofa caveolin 1, caveolae protein, 22kDa (CAV1), mRNA. [Source:RefSeq mRNA;Acc:NM_214438]	24	20	4	3197	2340	1543	53.6343	27.4541	8.17146	104.372	83.286	60.9354	29.7533	82.8646	-1.47771	0.000898417	0.0246655	DOWN
ENSSSCG00000024324	TMEM175	transmembrane protein 175 [Source:HGNC Symbol;Acc:HGNC:28709]	0	0	0	98	93	80	0	0	0	5.41607	5.60341	5.34821	0	5.4559	#NAME?	0.000900595	0.0246792	DOWN
ENSSSCG00000030295	-	-	9	23	19	355	305	277	20.0794	31.5206	38.7556	11.5708	10.838	10.9214	30.1185	11.1101	1.43878	0.00090428	0.02474	UP
ENSSSCG00000007529	SYCP2	synaptonemal complex protein 2 [Source:HGNC Symbol;Acc:HGNC:11490]	0	0	0	125	80	65	0	0	0	1.64574	1.1483	1.0352	0	1.27642	#NAME?	0.000906231	0.0247532	DOWN
ENSSSCG00000023894	-	-	0	1	2	350	286	212	0	0.449758	1.33832	3.74283	3.33435	2.74239	0.596025	3.27319	-2.45725	0.000913465	0.0249104	DOWN
ENSSSCG00000016123	-	-	0	0	2	316	209	203	0	0	5.36757	13.5531	9.7726	10.5319	1.78919	11.2859	-2.65714	0.000928626	0.0252829	DOWN
ENSSSCG00000010651	ABLIM1	actin binding LIM protein 1 [Source:HGNC Symbol;Acc:HGNC:78]	0	1	0	90	204	221	0	0.935157	0	2.00116	4.94517	5.94416	0.311719	4.29683	-3.78495	0.000943441	0.0256449	DOWN
ENSSSCG00000027105	TUBGCP5	tubulin, gamma complex associated protein 5 [Source:HGNC Symbol;Acc:HGNC:18600]	2	1	0	350	303	228	3.50697	1.07758	0	8.9675	8.46368	7.06642	1.52818	8.16587	-2.41779	0.000951258	0.0258157	DOWN
ENSSSCG00000015862	LIMS2	LIM and senescent cell antigen-like domains 2 [Source:HGNC Symbol;Acc:HGNC:16084]	0	0	0	154	67	70	0	0	0	7.53532	3.57411	4.14322	0	5.08421	#NAME?	0.000965833	0.0261691	DOWN
ENSSSCG00000010063	DDT	-	0	0	0	74	83	96	0	0	0	7.14587	8.73802	11.2139	0	9.0326	#NAME?	0.000971538	0.0262814	DOWN
ENSSSCG00000024341	USP20	ubiquitin specific peptidase 20 [Source:HGNC Symbol;Acc:HGNC:12619]	1	0	0	221	193	127	1.24005	0	0	4.00235	3.8106	2.78218	0.413349	3.53171	-3.09494	0.000977242	0.0263934	DOWN
ENSSSCG00000002037	CDH24	-	0	0	0	106	89	74	0	0	0	2.59332	2.37387	2.18999	0	2.38572	#NAME?	0.000983827	0.0264863	DOWN
ENSSSCG00000029665	PAPOLB	poly(A) polymerase beta (testis specific) [Source:HGNC Symbol;Acc:HGNC:15970]	0	0	0	113	87	61	0	0	0	4.74508	3.98287	3.09852	0	3.94215	#NAME?	0.000983168	0.0264863	DOWN
ENSSSCG00000000145	MYH9	myosin, heavy chain 9, non-muscle [Source:HGNC Symbol;Acc:HGNC:7579]	533	442	375	61455	40027	40013	476.84	242.887	306.71	803.182	570.325	632.584	342.146	668.697	-0.966742	0.000993434	0.0267023	-
ENSSSCG00000003741	-	-	0	0	1	169	205	148	0	0	1.9395	5.23817	6.92722	5.54899	0.6465	5.90479	-3.19116	0.00101683	0.027201	DOWN
ENSSSCG00000004578	ANXA2	annexin A2 [Source:HGNC Symbol;Acc:HGNC:537]	265	320	189	22888	25048	23468	839.965	623.02	547.681	1059.82	1264.48	1314.51	670.222	1212.94	-0.855795	0.00101578	0.027201	-
ENSSSCG00000005062	TMEM260	transmembrane protein 260 [Source:HGNC Symbol;Acc:HGNC:20185]	7	14	7	1152	1177	863	6.55387	8.05109	5.99194	15.7566	17.5509	14.2784	6.86564	15.8619	-1.2081	0.00101512	0.027201	DOWN
ENSSSCG00000004823	LRRK1	leucine-rich repeat kinase 1 [Source:HGNC Symbol;Acc:HGNC:18608]	14	26	22	1909	2213	2082	10.6529	12.152	15.3041	21.2204	26.819	27.9956	12.703	25.345	-0.996533	0.00102042	0.0272538	-
ENSSSCG00000006169	ZFHX4	zinc finger homeobox 4 [Source:HGNC Symbol;Acc:HGNC:30939]	11	27	20	1954	2212	1679	5.17689	7.80501	8.60501	13.434	16.5797	13.9634	7.19564	14.659	-1.0266	0.00102524	0.0273392	DOWN
ENSSSCG00000001703	NFKBIE	nuclear factor of kappa light polypeptide gene enhancer in B-cells inhibitor, epsilon [Source:HGNC Symbol;Acc:HGNC:7799]	4	21	9	146	153	155	5.82378	18.7791	11.9792	3.10522	3.54766	3.98778	12.194	3.54688	1.78155	0.00103375	0.0274762	UP
ENSSSCG00000007748	PSPH	phosphoserine phosphatase [Source:HGNC Symbol;Acc:HGNC:9577]	4	18	9	1121	1181	1176	15.7063	43.4111	32.307	64.3003	73.8534	81.5972	30.4748	73.2503	-1.26522	0.00103375	0.0274762	DOWN
ENSSSCG00000026158	RAD18	RAD18 E3 ubiquitin protein ligase [Source:HGNC Symbol;Acc:HGNC:18278]	0	0	0	90	96	63	0	0	0	5.83376	6.78405	4.93975	0	5.85252	#NAME?	0.00103527	0.0274762	DOWN
ENSSSCG00000010280	C10orf54	chromosome 10 open reading frame 54 [Source:HGNC Symbol;Acc:HGNC:30085]	2	5	4	23	39	8	9.45251	14.5193	17.2852	1.58834	2.9363	0.668312	13.7524	1.73098	2.99002	0.00104989	0.0277768	UP
ENSSSCG00000013236	MYBPC3	myosin binding protein C, cardiac [Source:HGNC Symbol;Acc:HGNC:7551]	2	4	1	12	9	1	2.63971	3.24355	1.20677	0.231425	0.189232	0.0233175	2.36334	0.147991	3.99724	0.00104902	0.0277768	UP
ENSSSCG00000028760	KLF5	Kruppel-like factor 5 (intestinal) [Source:HGNC Symbol;Acc:HGNC:6349]	1	4	5	15	23	24	12.1295	29.7934	55.4235	2.65717	4.44198	5.1427	32.4488	4.08061	2.99131	0.00105572	0.0278871	UP
ENSSSCG00000004366	BVES	blood vessel epicardial substance [Source:HGNC Symbol;Acc:HGNC:1152]	0	0	0	68	106	114	0	0	0	2.19499	3.73029	4.45131	0	3.45887	#NAME?	0.00107059	0.0282359	DOWN
ENSSSCG00000021112	-	-	4	15	9	739	1643	1109	8.11115	18.6824	16.6842	21.8907	53.0599	39.7382	14.4926	38.2296	-1.39937	0.00107553	0.0283218	DOWN
ENSSSCG00000005403	-	-	0	0	0	108	93	56	0	0	0	1.54156	1.4472	0.966908	0	1.31855	#NAME?	0.00107734	0.0283252	DOWN
ENSSSCG00000000466	XPOT	exportin, tRNA [Source:HGNC Symbol;Acc:HGNC:12826]	17	56	35	3657	3761	2968	39.7369	80.4028	74.7929	124.877	140.015	122.597	64.9775	129.163	-0.99118	0.00108436	0.0283769	-
ENSSSCG00000005195	PTPRD	protein tyrosine phosphatase, receptor type, D [Source:HGNC Symbol;Acc:HGNC:9668]	0	0	0	51	176	91	0	0	0	3.78942	14.257	8.17902	0	8.74181	#NAME?	0.00108134	0.0283769	DOWN
ENSSSCG00000017707	TAF15	TAF15 RNA polymerase II, TATA box binding protein (TBP)-associated factor, 68kDa [Source:HGNC Symbol;Acc:HGNC:11547]	3	7	9	774	1015	767	8.66831	12.4239	23.7756	32.6726	46.7113	39.165	14.956	39.5163	-1.40173	0.00108426	0.0283769	DOWN
ENSSSCG00000008693	NOP14	NOP14 nucleolar protein [Source:HGNC Symbol;Acc:HGNC:16821]	3	7	2	598	607	526	5.77989	8.28407	3.52253	16.8317	18.6264	17.9091	5.86216	17.7891	-1.60149	0.00110068	0.0286261	DOWN
ENSSSCG00000018891	SNORA74	Small nucleolar RNA SNORA74 [Source:RFAM;Acc:RF00090]	3	0	0	352	316	307	82.3923	0	0	141.233	138.228	149.002	27.4641	142.821	-2.37859	0.0010991	0.0286261	DOWN
ENSSSCG00000027225	-	-	5	14	7	120	104	127	3.85512	6.62958	4.934	1.35152	1.27699	1.73023	5.13957	1.45291	1.8227	0.00109777	0.0286261	UP
ENSSSCG00000030147	-	-	0	0	0	86	80	75	0	0	0	8.60496	8.7268	9.07766	0	8.80314	#NAME?	0.00109596	0.0286261	DOWN
ENSSSCG00000000510	TMEM19	transmembrane protein 19 [Source:HGNC Symbol;Acc:HGNC:25605]	3	2	2	473	455	405	5.0594	2.07137	3.08343	11.6538	12.2217	12.0704	3.40473	11.982	-1.81525	0.00111192	0.0286532	DOWN
ENSSSCG00000011755	NCEH1	neutral cholesterol ester hydrolase 1 [Source:HGNC Symbol;Acc:HGNC:29260]	1	4	1	372	485	310	4.3922	10.7885	4.01388	23.8622	33.9174	24.0542	6.3982	27.2779	-2.092	0.00110635	0.0286532	DOWN
ENSSSCG00000016777	ZNF212	zinc finger protein 212 [Source:HGNC Symbol;Acc:HGNC:13004]	0	0	0	91	79	96	0	0	0	2.62676	2.48612	3.35207	0	2.82165	#NAME?	0.00111107	0.0286532	DOWN
ENSSSCG00000017589	DLX3	distal-less homeobox 3 [Source:HGNC Symbol;Acc:HGNC:2916]	0	0	0	106	70	73	0	0	0	3.29056	2.36906	2.74125	0	2.80029	#NAME?	0.00110843	0.0286532	DOWN
ENSSSCG00000025172	-	-	0	0	0	130	95	60	0	0	0	21.421	17.0661	11.9594	0	16.8155	#NAME?	0.00111043	0.0286532	DOWN
ENSSSCG00000030944	CH242-239N4.4	-	3	2	6	35	14	30	32.4379	13.2804	59.3177	5.52875	2.41107	5.73243	35.012	4.55742	2.94156	0.00110442	0.0286532	UP
ENSSSCG00000013382	PLEKHA7	pleckstrin homology domain containing, family A member 7 [Source:HGNC Symbol;Acc:HGNC:27049]	0	0	0	59	86	152	0	0	0	0.865544	1.37546	2.69737	0	1.64613	#NAME?	0.00111688	0.0287371	DOWN
ENSSSCG00000026502	LIX1L	limb and CNS expressed 1 like [Source:HGNC Symbol;Acc:HGNC:28715]	17	61	22	653	663	610	19.3017	42.542	22.836	10.8311	11.9891	12.2391	28.2265	11.6864	1.27222	0.00112439	0.0288863	UP
ENSSSCG00000014361	CYSTM1	cysteine-rich transmembrane module containing 1 [Source:HGNC Symbol;Acc:HGNC:30239]	9	10	13	160	192	160	52.0921	35.5525	68.7913	13.5294	17.7	16.3659	52.1453	15.8651	1.71668	0.00112946	0.0289722	UP
ENSSSCG00000020796	SPOP	speckle-type POZ protein [Source:HGNC Symbol;Acc:HGNC:11254]	0	2	0	195	182	193	0	4.20865	0	9.7617	9.9329	11.6872	1.40288	10.4606	-2.8985	0.00114415	0.0292695	DOWN
ENSSSCG00000025969	PTPRR	protein tyrosine phosphatase, receptor type, R [Source:HGNC Symbol;Acc:HGNC:9680]	0	0	0	61	91	110	0	0	0	2.28631	3.71846	4.98724	0	3.664	#NAME?	0.00114452	0.0292695	DOWN
ENSSSCG00000020984	LXN	latexin [Source:HGNC Symbol;Acc:HGNC:13347]	11	3	11	1259	1412	1128	47.4664	7.95086	43.3937	79.3637	97.0385	86.0134	32.937	87.4719	-1.40911	0.00114988	0.0293176	DOWN
ENSSSCG00000024383	HAUS4	HAUS augmin-like complex subunit 4 [Source:RefSeq peptide;Acc:NP_001231085]	0	0	0	121	71	67	0	0	0	6.38802	4.08651	4.27875	0	4.91776	#NAME?	0.00114922	0.0293176	DOWN
ENSSSCG00000014172	-	-	0	2	0	255	195	143	0	3.09613	0	9.39091	7.82915	6.37036	1.03204	7.86347	-2.92966	0.00116037	0.0295403	DOWN
ENSSSCG00000025285	AGPAT3	1-acylglycerol-3-phosphate O-acyltransferase 3 [Source:HGNC Symbol;Acc:HGNC:326]	0	0	0	82	77	81	0	0	0	13.7373	14.0635	16.4149	0	14.7385	#NAME?	0.00116266	0.029554	DOWN
ENSSSCG00000030165	MAFF	v-maf avian musculoaponeurotic fibrosarcoma oncogene homolog F [Source:HGNC Symbol;Acc:HGNC:6780]	11	7	10	187	117	98	19.2374	7.51922	15.9882	4.77748	3.25878	3.02862	14.2483	3.6883	1.94976	0.00117611	0.0298509	UP
ENSSSCG00000017041	ADRA1B	adrenoceptor alpha 1B [Source:HGNC Symbol;Acc:HGNC:278]	0	0	0	220	76	39	0	0	0	8.43085	3.17523	1.80792	0	4.47133	#NAME?	0.00118043	0.0299154	DOWN
ENSSSCG00000014598	-	-	0	1	0	117	157	166	0	1.56976	0	4.36691	6.38851	7.49471	0.523253	6.08338	-3.53929	0.0011834	0.0299458	DOWN
ENSSSCG00000011582	CAND2	cullin-associated and neddylation-dissociated 2 (putative) [Source:HGNC Symbol;Acc:HGNC:30689]	0	1	0	218	141	103	0	0.503729	0	2.61099	1.84112	1.49227	0.16791	1.98146	-3.56081	0.00119919	0.0302997	DOWN
ENSSSCG00000006873	FRRS1	ferric-chelate reductase 1 precursor [Source:RefSeq peptide;Acc:NP_001121958]	3	5	2	492	486	586	9.26277	9.48365	5.64515	22.1929	23.9	31.9747	8.13053	26.0226	-1.67834	0.00120648	0.0304384	DOWN
ENSSSCG00000020886	-	-	0	0	0	90	83	88	0	0	0	9.09596	9.14521	10.7584	0	9.66653	#NAME?	0.0012145	0.030595	DOWN
ENSSSCG00000003898	MKNK1	MAP kinase interacting serine/threonine kinase 1 [Source:HGNC Symbol;Acc:HGNC:7110]	2	5	0	485	412	407	4.26888	6.5571	0	15.1261	14.0086	15.3547	3.60866	14.8298	-2.03896	0.00122009	0.0306897	DOWN
ENSSSCG00000000490	CPSF6	cleavage and polyadenylation specific factor 6, 68kDa [Source:HGNC Symbol;Acc:HGNC:13871]	0	5	0	348	400	270	0	8.46534	0	14.0119	17.5586	13.1505	2.82178	14.907	-2.40132	0.00122284	0.0307132	DOWN
ENSSSCG00000022224	TAF8	TAF8 RNA polymerase II, TATA box binding protein (TBP)-associated factor, 43kDa [Source:HGNC Symbol;Acc:HGNC:17300]	0	0	0	110	66	99	0	0	0	4.81566	3.15006	5.24273	0	4.40282	#NAME?	0.0012256	0.0307365	DOWN
ENSSSCG00000013297	CD44	CD44 molecule (Indian blood group) [Source:HGNC Symbol;Acc:HGNC:1681]	128	110	105	3120	2865	2576	97.2762	51.348	72.9517	34.6387	34.6772	34.595	73.8586	34.637	1.09245	0.00122911	0.0307788	UP
ENSSSCG00000027176	-	-	0	0	0	77	94	70	0	0	0	1.77149	2.35772	1.94807	0	2.02576	#NAME?	0.00123137	0.0307898	DOWN
ENSSSCG00000004485	CD109	CD109 molecule [Source:HGNC Symbol;Acc:HGNC:21685]	27	21	13	3238	2312	1703	14.7003	7.02286	6.4707	25.7545	20.0483	16.3852	9.39797	20.7293	-1.14125	0.00124839	0.031115	DOWN
ENSSSCG00000006003	MAL2	mal, T-cell differentiation protein 2 (gene/pseudogene) [Source:HGNC Symbol;Acc:HGNC:13634]	0	0	0	63	116	110	0	0	0	1.76891	3.55087	3.73606	0	3.01861	#NAME?	0.00125007	0.031115	DOWN
ENSSSCG00000018079	-	-	8	19	10	233	242	137	655.914	956.824	749.535	279.065	315.994	198.486	787.424	264.515	1.57379	0.00125169	0.031115	UP
ENSSSCG00000028615	-	-	0	0	0	91	101	72	0	0	0	16.4839	19.946	15.7766	0	17.4022	#NAME?	0.00125176	0.031115	DOWN
ENSSSCG00000010042	ZNF280B	zinc finger protein 280B [Source:HGNC Symbol;Acc:HGNC:23022]	12	18	10	306	217	193	36.7034	33.8153	27.9615	13.6723	10.5704	10.4313	32.8267	11.558	1.50598	0.00125745	0.031209	UP
ENSSSCG00000028934	FAM3A	family with sequence similarity 3, member A [Source:HGNC Symbol;Acc:HGNC:13749]	4	7	2	664	563	618	5.80992	6.24481	2.6554	14.0887	13.0234	15.8618	4.90338	14.3246	-1.54665	0.00125925	0.031209	DOWN
ENSSSCG00000002860	PDCD5	programmed cell death 5 [Source:HGNC Symbol;Acc:HGNC:8764]	2	2	1	410	441	260	9.03275	5.54808	4.12941	27.0567	31.728	20.7551	6.23675	26.5133	-2.08785	0.0012646	0.0312956	DOWN
ENSSSCG00000025630	-	-	65	73	37	5418	6054	5719	111.682	77.0422	58.1205	135.994	165.668	173.645	82.2816	158.436	-0.945256	0.00126932	0.0313662	-
ENSSSCG00000023133	OSBPL6	oxysterol binding protein-like 6 [Source:HGNC Symbol;Acc:HGNC:16388]	12	15	11	1270	1545	1286	16.8592	12.9439	14.1279	26.0646	34.5692	31.9264	14.6437	30.8534	-1.07515	0.00127201	0.0313869	DOWN
ENSSSCG00000004970	-	-	61	80	43	6293	5476	5253	634.612	511.215	408.976	956.42	907.335	965.737	518.268	943.164	-0.863811	0.00127734	0.0314567	-
ENSSSCG00000015441	-	-	0	0	0	70	83	95	0	0	0	7.58058	9.79932	12.4449	0	9.94158	#NAME?	0.00127857	0.0314567	DOWN
ENSSSCG00000023277	NDUFA1	NADH dehydrogenase (ubiquinone) 1 alpha subcomplex, 1, 7.5kDa [Source:HGNC Symbol;Acc:HGNC:7683]	0	0	0	80	93	87	0	0	0	5.80443	7.35638	7.63568	0	6.93216	#NAME?	0.00128088	0.0314675	DOWN
ENSSSCG00000007962	-	-	0	0	0	94	69	81	0	0	0	11.4117	9.13247	11.8952	0	10.8131	#NAME?	0.00128383	0.0314941	DOWN
ENSSSCG00000016570	TSPAN33	tetraspanin 33 [Source:HGNC Symbol;Acc:HGNC:28743]	0	0	0	73	93	78	0	0	0	3.0149	4.18742	3.89679	0	3.6997	#NAME?	0.00129078	0.0316184	DOWN
ENSSSCG00000004209	PTPRK	protein tyrosine phosphatase, receptor type, K [Source:HGNC Symbol;Acc:HGNC:9674]	7	34	23	1781	2617	2570	6.37883	19.0308	19.1609	23.7091	37.9812	41.3852	14.8568	34.3585	-1.20954	0.00131681	0.0322092	DOWN
ENSSSCG00000003079	PVR	poliovirus receptor [Source:HGNC Symbol;Acc:HGNC:9705]	10	11	15	276	153	173	33.4124	22.5756	45.8185	13.472	8.14193	10.2148	33.9355	10.6096	1.67743	0.001322	0.0322894	UP
ENSSSCG00000000108	TMEM184B	transmembrane protein 184B [Source:HGNC Symbol;Acc:HGNC:1310]	16	14	15	381	215	240	60.9903	32.7798	52.2732	21.2171	13.053	16.1671	48.6811	16.8124	1.53384	0.00135062	0.0329407	UP
ENSSSCG00000017732	ZNF207	zinc finger protein 207 [Source:HGNC Symbol;Acc:HGNC:12998]	78	109	90	2580	2530	2109	203.349	174.548	214.509	98.2607	105.05	97.1622	197.468	100.157	0.979351	0.00136025	0.0331275	-
ENSSSCG00000020701	TTC9	tetratricopeptide repeat domain 9 [Source:HGNC Symbol;Acc:HGNC:20267]	0	0	0	101	99	65	0	0	0	1.93619	2.06907	1.5073	0	1.83752	#NAME?	0.00137097	0.0332926	DOWN
ENSSSCG00000021015	-	-	228	248	160	29782	17029	16645	2535.26	1693.85	1626.51	4837.84	3015.78	3270.71	1951.87	3708.11	-0.925826	0.00136975	0.0332926	-
ENSSSCG00000029081	-	-	0	1	2	347	275	191	0	4.74014	14.105	39.1088	33.7902	26.0399	6.2817	32.9796	-2.39235	0.00137756	0.0334043	DOWN
ENSSSCG00000003940	HYI	hydroxypyruvate isomerase (putative) [Source:HGNC Symbol;Acc:HGNC:26948]	0	0	1	152	151	193	0	0	2.50068	6.07443	6.57888	9.32995	0.83356	7.32775	-3.13601	0.00138023	0.0334211	DOWN
ENSSSCG00000004509	LIPG	lipase, endothelial [Source:HGNC Symbol;Acc:HGNC:6623]	226	182	83	5232	2371	1446	289.175	143.041	97.0917	97.7984	48.318	32.6959	176.436	59.6041	1.56566	0.00139273	0.0336444	UP
ENSSSCG00000006717	PHGDH	D-3-phosphoglycerate dehydrogenase [Source:UniProtKB/Swiss-Prot;Acc:A5GFY8]	24	23	9	2620	1724	2126	69.2401	40.7582	23.7382	110.423	79.2152	108.388	44.5788	99.3421	-1.15605	0.00139544	0.0336444	DOWN
ENSSSCG00000010258	AIFM2	apoptosis-inducing factor, mitochondrion-associated, 2 [Source:HGNC Symbol;Acc:HGNC:21411]	0	1	3	265	407	297	0	1.37811	6.15112	8.68326	14.5393	11.7721	2.50974	11.6649	-2.21656	0.00139361	0.0336444	DOWN
ENSSSCG00000024059	VAT1	vesicle amine transport 1 [Source:HGNC Symbol;Acc:HGNC:16919]	116	148	106	11605	10362	10797	220.177	172.549	183.938	321.789	313.244	362.151	192.221	332.395	-0.790129	0.00140487	0.0338233	-
ENSSSCG00000005316	TPM2	tropomyosin 2 (beta) [Source:HGNC Symbol;Acc:HGNC:12011]	18	74	79	5366	7317	6458	89.3999	225.749	358.706	389.332	578.783	566.798	224.619	511.638	-1.18765	0.00140731	0.0338337	DOWN
ENSSSCG00000026460	TAL1	T-cell acute lymphocytic leukemia 1 [Source:HGNC Symbol;Acc:HGNC:11556]	0	0	0	168	58	67	0	0	0	2.89299	1.08887	1.39564	0	1.7925	#NAME?	0.00140961	0.0338407	DOWN
ENSSSCG00000004571	-	-	2	0	2	376	398	278	9.22235	0	8.43218	25.3338	29.2354	22.6578	5.88484	25.7423	-2.12907	0.00141745	0.0338697	DOWN
ENSSSCG00000004980	THSD4	thrombospondin, type I, domain containing 4 [Source:HGNC Symbol;Acc:HGNC:25835]	9	17	22	1350	2307	1815	17.9439	20.8193	40.1018	39.3221	73.2595	63.95	26.2883	58.8439	-1.16247	0.00141586	0.0338697	DOWN
ENSSSCG00000014262	CHSY3	chondroitin sulfate synthase 3 [Source:HGNC Symbol;Acc:HGNC:24293]	0	0	0	164	63	64	0	0	0	13.2933	5.56725	6.27519	0	8.3786	#NAME?	0.00141886	0.0338697	DOWN
ENSSSCG00000020790	MYEOV2	myeloma overexpressed 2 [Source:HGNC Symbol;Acc:HGNC:21314]	1	0	1	234	222	268	7.86072	0	7.18364	26.8636	27.7852	37.2172	5.01479	30.622	-2.61031	0.00141483	0.0338697	DOWN
ENSSSCG00000020729	-	-	0	0	0	70	131	65	0	0	0	2.07968	4.24312	2.33601	0	2.88627	#NAME?	0.00142656	0.0340055	DOWN
ENSSSCG00000015175	VWA5A	von Willebrand factor A domain containing 5A [Source:HGNC Symbol;Acc:HGNC:6658]	7	2	9	1121	866	834	6.97471	1.22374	8.19834	16.3171	13.7426	14.6846	5.4656	14.9148	-1.44829	0.00144473	0.0343899	DOWN
ENSSSCG00000003914	PRDX1	peroxiredoxin 1 [Source:HGNC Symbol;Acc:HGNC:9352]	100	205	141	3730	4067	3551	580.662	731.162	748.504	316.404	376.115	364.372	686.776	352.297	0.963046	0.00145099	0.0344415	-
ENSSSCG00000017218	CDR2L	cerebellar degeneration-related protein 2-like [Source:HGNC Symbol;Acc:HGNC:29999]	28	28	36	1034	266	268	43.7198	26.8538	51.3885	23.5857	6.6149	7.39478	40.654	12.5318	1.6978	0.00144948	0.0344415	UP
ENSSSCG00000024132	TMEM47	transmembrane protein 47 [Source:HGNC Symbol;Acc:HGNC:18515]	26	32	19	3247	2957	1749	35.6864	26.9785	23.8422	65.1074	64.6416	42.4227	28.8357	57.3906	-0.992958	0.00146034	0.0346148	-
ENSSSCG00000004998	-	-	0	5	2	433	447	348	0	46.0968	27.4392	94.9362	106.847	92.2962	24.512	98.0266	-1.99969	0.0014652	0.034681	DOWN
ENSSSCG00000017391	PLEKHH3	pleckstrin homology domain containing, family H (with MyTH4 domain) member 3 [Source:HGNC Symbol;Acc:HGNC:26105]	0	0	0	72	91	104	0	0	0	1.93365	2.6644	3.37863	0	2.65889	#NAME?	0.00146725	0.034681	DOWN
ENSSSCG00000017920	CXCL16	chemokine (C-X-C motif) ligand 16 [Source:HGNC Symbol;Acc:HGNC:16642]	47	108	100	1659	2255	1921	114.489	161.595	222.7	59.0371	87.4859	82.6925	166.261	76.4052	1.12171	0.0014885	0.0351093	UP
ENSSSCG00000021620	-	-	52	59	68	1423	1513	1445	125.171	87.234	149.645	50.0396	58.0044	61.4664	120.683	56.5035	1.09481	0.00148954	0.0351093	UP
ENSSSCG00000004479	FILIP1	filamin A interacting protein 1 [Source:HGNC Symbol;Acc:HGNC:21015]	4	2	7	40	49	26	7.41333	2.27614	11.8606	1.08296	1.4463	0.85148	7.18335	1.12691	2.67228	0.00149182	0.0351128	UP
ENSSSCG00000021010	TMEM219	transmembrane protein 219 [Source:HGNC Symbol;Acc:HGNC:25201]	2	3	1	440	310	404	12.4392	11.4626	5.68671	39.9869	30.7142	44.4125	9.86283	38.3712	-1.95995	0.00149385	0.0351128	DOWN
ENSSSCG00000017247	FAM104A	family with sequence similarity 104, member A [Source:HGNC Symbol;Acc:HGNC:25918]	0	0	0	107	95	52	0	0	0	12.3367	11.9414	7.2524	0	10.5102	#NAME?	0.0015075	0.0353842	DOWN
ENSSSCG00000012110	MID1	midline 1 [Source:HGNC Symbol;Acc:HGNC:7095]	0	0	0	116	62	72	0	0	0	0.728599	0.424554	0.547043	0	0.566732	#NAME?	0.00151456	0.0355006	DOWN
ENSSSCG00000006274	PRKDC	protein kinase, DNA-activated, catalytic polypeptide [Source:HGNC Symbol;Acc:HGNC:9413]	12	16	14	1513	1495	1340	4.73558	3.87829	5.0506	8.72217	9.39594	9.34439	4.55482	9.15416	-1.00703	0.00152308	0.0356083	DOWN
ENSSSCG00000029877	MKRN2	makorin ring finger protein 2 [Source:HGNC Symbol;Acc:HGNC:7113]	0	3	1	292	316	241	0	3.66852	1.81999	8.49289	10.0201	8.47913	1.82951	8.99738	-2.29805	0.00152338	0.0356083	DOWN
ENSSSCG00000015814	TACC1	transforming, acidic coiled-coil containing protein 1 [Source:HGNC Symbol;Acc:HGNC:11522]	21	14	20	441	346	308	62.6247	25.6437	54.5264	19.212	16.4333	16.2311	47.5983	17.2921	1.46079	0.00154104	0.035971	UP
ENSSSCG00000014980	C11orf70	chromosome 11 open reading frame 70 [Source:HGNC Symbol;Acc:HGNC:28188]	3	1	4	945	381	369	13.5625	2.77776	16.5312	62.4138	27.4338	29.4806	10.9572	39.7761	-1.86002	0.00155039	0.0361393	DOWN
ENSSSCG00000016111	FZD7	frizzled class receptor 7 [Source:HGNC Symbol;Acc:HGNC:4045]	18	28	16	2386	1751	1899	57.3196	54.7661	46.581	110.996	88.8045	106.861	52.8889	102.221	-0.950649	0.00155549	0.0362082	-
ENSSSCG00000024780	ZFAND1	zinc finger, AN1-type domain 1 [Source:HGNC Symbol;Acc:HGNC:25858]	0	3	2	399	356	256	0	3.17585	3.15115	10.0465	9.7725	7.79729	2.109	9.20543	-2.12592	0.0015581	0.0362188	DOWN
ENSSSCG00000021576	CD83	CD83 molecule [Source:HGNC Symbol;Acc:HGNC:1703]	9	1	5	44	31	49	36.9749	2.5243	18.7785	2.64086	2.02846	3.55752	19.4259	2.74228	2.82453	0.00157286	0.0365116	UP
ENSSSCG00000021848	-	-	2	0	0	311	227	196	7.72421	0	0	17.5503	13.9658	13.3795	2.57474	14.9652	-2.53912	0.00157806	0.0365819	DOWN
ENSSSCG00000030707	-	-	0	0	0	79	94	85	0	0	0	2.043	2.65025	2.65901	0	2.45075	#NAME?	0.00158416	0.0366729	DOWN
ENSSSCG00000023897	-	-	0	0	0	70	104	66	0	0	0	13.3109	21.5606	15.1815	0	16.6843	#NAME?	0.00158849	0.0367226	DOWN
ENSSSCG00000008799	-	-	7	5	3	744	819	579	11.1713	4.90163	4.37655	17.3455	20.8167	16.3288	6.81649	18.1636	-1.41395	0.00159129	0.0367369	DOWN
ENSSSCG00000023880	RRP8	ribosomal RNA processing 8, methyltransferase, homolog (yeast) [Source:HGNC Symbol;Acc:HGNC:29030]	2	8	0	602	569	470	1.75404	4.31058	0	7.71451	7.94945	7.28569	2.02154	7.64988	-1.91998	0.00159786	0.0368382	DOWN
ENSSSCG00000006759	OLFML3	olfactomedin-like 3 [Source:HGNC Symbol;Acc:HGNC:24956]	99	89	68	8401	8214	8322	318.764	176.02	200.169	395.163	421.225	473.515	231.651	429.968	-0.892276	0.00161179	0.0368701	-
ENSSSCG00000010088	UBE2L3	ubiquitin-conjugating enzyme E2L 3 [Source:HGNC Symbol;Acc:HGNC:12488]	15	36	27	618	599	492	110.601	163.039	182.003	66.5667	70.341	64.1053	151.881	67.0043	1.18062	0.00160633	0.0368701	UP
ENSSSCG00000014091	F2RL1	coagulation factor II (thrombin) receptor-like 1 [Source:HGNC Symbol;Acc:HGNC:3538]	0	0	0	57	111	83	0	0	0	1.55739	3.30642	2.74323	0	2.53568	#NAME?	0.00161087	0.0368701	DOWN
ENSSSCG00000014868	C11orf30	chromosome 11 open reading frame 30 [Source:HGNC Symbol;Acc:HGNC:18071]	10	26	17	349	386	303	12.7626	20.3822	19.8359	6.50695	7.84608	6.83369	17.6602	7.06224	1.3223	0.00160853	0.0368701	UP
ENSSSCG00000017335	HEXIM2	hexamethylene bis-acetamide inducible 2 [Source:HGNC Symbol;Acc:HGNC:28591]	0	0	0	98	71	66	0	0	0	8.91626	7.04251	7.2637	0	7.74082	#NAME?	0.00161237	0.0368701	DOWN
ENSSSCG00000026930	HIST1H2BN	histone cluster 1, H2bn [Source:HGNC Symbol;Acc:HGNC:4749]	0	0	0	73	71	94	0	0	0	3.1906	3.38317	4.96983	0	3.84787	#NAME?	0.00160948	0.0368701	DOWN
ENSSSCG00000023377	EMP3	epithelial membrane protein 3 [Source:HGNC Symbol;Acc:HGNC:3335]	1	2	0	418	184	225	2.9749	3.65266	0	18.1608	8.71542	11.825	2.20919	12.9004	-2.54583	0.00161888	0.0369687	DOWN
ENSSSCG00000028069	-	-	87	89	91	11286	7276	7402	74.0582	46.5349	70.8184	140.347	98.6436	111.346	63.8038	116.779	-0.872063	0.00162457	0.0370485	-
ENSSSCG00000012974	CFL1	cofilin 1 (non-muscle) [Source:HGNC Symbol;Acc:HGNC:1874]	61	134	60	1836	2114	2050	61.0559	82.3837	54.904	26.8462	33.6999	36.2598	66.1145	32.2686	1.03483	0.00163602	0.0372593	UP
ENSSSCG00000007098	DTD1	D-tyrosyl-tRNA deacylase 1 [Source:HGNC Symbol;Acc:HGNC:16219]	2	1	0	262	287	263	7.71336	2.37007	0	14.7644	17.6324	17.928	3.36114	16.7749	-2.31928	0.00164961	0.0375181	DOWN
ENSSSCG00000005291	TLE1	transducin-like enhancer of split 1 (E(sp1) homolog, Drosophila) [Source:HGNC Symbol;Acc:HGNC:11837]	9	13	8	1050	1147	1070	17.6115	15.6255	14.3128	30.0173	35.7486	37.0022	15.8499	34.256	-1.11188	0.00165457	0.0375803	DOWN
ENSSSCG00000021220	CKB	creatine kinase, brain [Source:HGNC Symbol;Acc:HGNC:1991]	20	11	13	402	140	78	128.191	43.3072	76.1761	37.6417	14.2918	8.83483	82.5583	20.2561	2.02705	0.00166175	0.0376417	UP
ENSSSCG00000028156	OGFOD3	2-oxoglutarate and iron-dependent oxygenase domain containing 3 [Source:HGNC Symbol;Acc:HGNC:26174]	0	2	1	249	208	280	0	6.13315	4.56488	18.1648	16.5428	24.7087	3.56601	19.8054	-2.47352	0.00166104	0.0376417	DOWN
ENSSSCG00000004620	MYO5A	myosin VA [Source:HGNC Symbol;Acc:HGNC:7602]	17	36	17	2513	2500	1684	12.0213	15.6365	10.9904	25.9602	28.1559	21.0435	12.8827	25.0532	-0.959554	0.00169915	0.0384374	-
ENSSSCG00000016729	IGFBP3	insulin-like growth factor binding protein 3 [Source:HGNC Symbol;Acc:HGNC:5472]	103	320	279	806	4298	4602	700.228	1336.25	1734.04	80.0476	465.364	552.867	1256.84	366.093	1.77952	0.00170925	0.038614	UP
ENSSSCG00000008068	-	-	30	58	41	4049	3987	3362	58.8957	69.9403	73.5871	116.125	124.663	116.637	67.4744	119.141	-0.820264	0.00171616	0.0387182	-
ENSSSCG00000017070	HAND1	heart and neural crest derivatives expressed 1 [Source:HGNC Symbol;Acc:HGNC:4807]	0	0	0	60	151	67	0	0	0	3.78819	10.3937	5.117	0	6.43296	#NAME?	0.00174339	0.0392389	DOWN
ENSSSCG00000028712	ATPAF2	ATP synthase mitochondrial F1 complex assembly factor 2 [Source:HGNC Symbol;Acc:HGNC:18802]	0	0	0	97	71	90	0	0	0	8.76562	6.99493	9.8382	0	8.53292	#NAME?	0.0017439	0.0392389	DOWN
ENSSSCG00000013573	TRAPPC5	trafficking protein particle complex 5 [Source:HGNC Symbol;Acc:HGNC:23067]	1	0	0	262	102	181	8.46633	0	0	32.3953	13.7497	27.0719	2.82211	24.4056	-3.11237	0.00175344	0.0393714	DOWN
ENSSSCG00000016156	ACADL	Long-chain specific acyl-CoA dehydrogenase, mitochondrial [Source:UniProtKB/Swiss-Prot;Acc:P79274]	5	1	5	749	661	501	9.18347	1.12838	8.39412	20.0951	19.334	16.2595	6.23532	18.5629	-1.57388	0.00175446	0.0393714	DOWN
ENSSSCG00000027946	MVP	major vault protein [Source:HGNC Symbol;Acc:HGNC:7531]	26	35	30	3314	2412	2922	50.6983	41.9215	53.4812	94.404	74.9081	100.688	48.7003	90.0001	-0.885996	0.00175725	0.0393815	-
ENSSSCG00000007251	COMMD7	COMM domain containing 7 [Source:HGNC Symbol;Acc:HGNC:16223]	0	0	0	88	86	77	0	0	0	19.6157	20.8994	20.7623	0	20.4258	#NAME?	0.00176189	0.0394331	DOWN
ENSSSCG00000005272	NMRK1	nicotinamide riboside kinase 1 [Source:HGNC Symbol;Acc:HGNC:26057]	0	0	0	78	80	69	0	0	0	10.2779	11.4924	10.9981	0	10.9228	#NAME?	0.00177573	0.0396901	DOWN
ENSSSCG00000001523	GRM4	glutamate receptor, metabotropic 4 [Source:HGNC Symbol;Acc:HGNC:4596]	0	0	0	52	101	105	0	0	0	1.34346	2.84484	3.28151	0	2.48993	#NAME?	0.00179474	0.0400153	DOWN
ENSSSCG00000005269	TRPM6	transient receptor potential cation channel, subfamily M, member 6 [Source:HGNC Symbol;Acc:HGNC:17995]	6	1	0	515	630	472	5.40632	0.553639	0	6.77933	9.04135	7.51593	1.98665	7.77887	-1.96922	0.00179557	0.0400153	DOWN
ENSSSCG00000015593	NSL1	NSL1, MIS12 kinetochore complex component [Source:HGNC Symbol;Acc:HGNC:24548]	0	2	0	209	188	149	0	3.08621	0	7.6722	7.52394	6.6164	1.02874	7.27085	-2.82125	0.0017974	0.0400153	DOWN
ENSSSCG00000002263	SLCO3A1	solute carrier organic anion transporter family, member 3A1 [Source:HGNC Symbol;Acc:HGNC:10952]	1	5	6	521	675	556	1.67418	5.14059	9.1814	12.7387	17.993	16.4445	5.33206	15.7254	-1.56033	0.00180734	0.0401717	DOWN
ENSSSCG00000010267	LRRC20	leucine rich repeat containing 20 [Source:HGNC Symbol;Acc:HGNC:23421]	0	0	0	136	55	58	0	0	0	3.29215	1.4515	1.69837	0	2.14734	#NAME?	0.00180919	0.0401717	DOWN
ENSSSCG00000001840	-	-	5	4	3	623	610	528	8.45422	4.15403	4.63653	15.3873	16.4255	15.775	5.74826	15.8626	-1.46443	0.0018155	0.0402099	DOWN
ENSSSCG00000002723	-	-	87	101	88	9000	8210	7487	159.459	113.707	147.455	240.98	239.659	242.497	140.207	241.045	-0.781751	0.00182436	0.0402099	-
ENSSSCG00000014900	RAB30	RAB30, member RAS oncogene family [Source:HGNC Symbol;Acc:HGNC:9770]	0	0	0	98	86	55	0	0	0	12.6637	12.1156	8.59716	0	11.1255	#NAME?	0.00182312	0.0402099	DOWN
ENSSSCG00000016550	-	-	1	6	0	4	9	4	2.67901	9.86977	0	0.156515	0.383907	0.189317	4.18293	0.243246	4.10402	0.00182541	0.0402099	UP
ENSSSCG00000021464	SOAT1	sterol O-acyltransferase 1 [Source:HGNC Symbol;Acc:HGNC:11177]	22	35	18	653	566	458	25.9612	25.369	19.4189	11.2569	10.6374	9.55061	23.583	10.4816	1.16989	0.00181994	0.0402099	UP
ENSSSCG00000028079	RPL15	ribosomal protein L15 [Source:HGNC Symbol;Acc:HGNC:10306]	2	14	10	1040	1022	995	16.5419	71.1382	75.6308	125.687	134.655	145.459	54.437	135.267	-1.31315	0.00182644	0.0402099	DOWN
ENSSSCG00000029875	ZNF529	zinc finger protein 529 [Source:HGNC Symbol;Acc:HGNC:29328]	0	0	0	78	118	55	0	0	0	4.02006	6.63026	3.42893	0	4.69308	#NAME?	0.00182762	0.0402099	DOWN
ENSSSCG00000025932	AP1S3	adaptor-related protein complex 1, sigma 3 subunit [Source:HGNC Symbol;Acc:HGNC:18971]	0	0	0	73	82	71	0	0	0	4.63812	5.67999	5.45684	0	5.25832	#NAME?	0.00185414	0.0407403	DOWN
ENSSSCG00000024292	-	-	29	41	35	3444	3387	2781	68.7235	59.6789	75.8254	119.227	127.832	116.459	68.0759	121.173	-0.831848	0.00186193	0.0408583	-
ENSSSCG00000014146	RASA1	RAS p21 protein activator (GTPase activating protein) 1 [Source:HGNC Symbol;Acc:HGNC:9871]	20	67	43	4527	4424	3203	14.5838	30.0094	28.6658	48.2245	51.3789	41.2738	24.4197	46.9591	-0.943359	0.00186926	0.0409656	-
ENSSSCG00000008430	-	-	0	0	0	84	70	76	0	0	0	3.70369	3.36485	4.05347	0	3.70734	#NAME?	0.00187564	0.0410026	DOWN
ENSSSCG00000012862	OSBPL5	oxysterol binding protein-like 5 [Source:HGNC Symbol;Acc:HGNC:16392]	0	4	1	374	284	289	0	5.03223	1.87225	11.1902	9.26398	10.4598	2.30149	10.3047	-2.16266	0.00187581	0.0410026	DOWN
ENSSSCG00000024028	STARD3NL	STARD3 N-terminal like [Source:HGNC Symbol;Acc:HGNC:19169]	0	0	0	100	57	88	0	0	0	14.4588	8.985	15.3913	0	12.945	#NAME?	0.0018833	0.041113	DOWN
ENSSSCG00000008289	-	-	3	1	1	370	398	320	21.6253	4.42911	6.58972	38.9647	45.6947	40.7643	10.8814	41.8079	-1.94191	0.00189667	0.0413513	DOWN
ENSSSCG00000000570	-	-	2	8	1	627	545	412	3.66861	9.01565	1.67714	16.8051	15.9251	13.3577	4.78714	15.3626	-1.68219	0.0019409	0.0422064	DOWN
ENSSSCG00000006735	PTGFRN	prostaglandin F2 receptor inhibitor [Source:HGNC Symbol;Acc:HGNC:9601]	49	84	58	6192	5034	5180	43.2874	45.5803	46.8431	79.9107	70.8273	80.8657	45.2369	77.2012	-0.771124	0.00194077	0.0422064	-
ENSSSCG00000008749	SLIT2	slit guidance ligand 2 [Source:HGNC Symbol;Acc:HGNC:11086]	7	18	11	964	1380	1494	10.1055	15.9612	14.5178	20.3305	31.7294	38.1137	13.5282	30.0579	-1.15178	0.00194469	0.0422344	DOWN
ENSSSCG00000003561	ZDHHC18	zinc finger, DHHC-type containing 18 [Source:HGNC Symbol;Acc:HGNC:20712]	9	14	9	236	160	160	42.3611	40.4762	38.7296	16.228	11.9947	13.3087	40.5223	13.8438	1.54948	0.00194731	0.0422369	UP
ENSSSCG00000014014	TBC1D9B	TBC1 domain family, member 9B (with GRAM domain) [Source:HGNC Symbol;Acc:HGNC:29097]	15	34	27	2320	2324	2496	14.5966	20.322	24.0199	32.9799	36.0172	42.9206	19.6462	37.3059	-0.925155	0.00196286	0.0425155	-
ENSSSCG00000027634	-	-	43	37	32	4835	2892	3892	192.658	101.827	131.076	316.469	206.37	308.154	141.854	276.997	-0.965471	0.0019652	0.0425155	-
ENSSSCG00000004178	SLC18B1	solute carrier family 18, subfamily B, member 1 [Source:HGNC Symbol;Acc:HGNC:21573]	0	1	0	119	169	126	0	1.81646	0	5.13957	7.95753	6.58279	0.605487	6.55996	-3.43752	0.00198867	0.0429681	DOWN
ENSSSCG00000013619	SWSAP1	SWIM-type zinc finger 7 associated protein 1 [Source:HGNC Symbol;Acc:HGNC:26638]	0	0	0	91	66	75	0	0	0	7.51275	5.9404	7.49	0	6.98105	#NAME?	0.00199962	0.0430942	DOWN
ENSSSCG00000025980	CHMP4C	charged multivesicular body protein 4C [Source:HGNC Symbol;Acc:HGNC:30599]	0	1	0	99	180	129	0	0.960439	0	2.26079	4.48134	3.56346	0.320146	3.4352	-3.42359	0.00199878	0.0430942	DOWN
ENSSSCG00000017579	-	-	16	16	3	2669	888	1489	96.4731	59.2599	16.5358	235.101	85.2771	158.658	57.4229	159.679	-1.47547	0.00200609	0.0431783	DOWN
ENSSSCG00000000125	LGALS1	-	41	50	33	4657	3652	3211	228.413	171.095	168.074	379.013	324.035	316.118	189.194	339.722	-0.844489	0.00201211	0.0432526	-
ENSSSCG00000026732	-	-	0	0	0	72	115	60	0	0	0	2.7215	4.739	2.7434	0	3.4013	#NAME?	0.00203332	0.0436529	DOWN
ENSSSCG00000010330	-	-	5	8	10	79	119	119	17.1032	16.8075	31.2695	3.94734	6.48243	7.19264	21.7267	5.87414	1.88702	0.00204895	0.0439325	UP
ENSSSCG00000026181	AKTIP	Sus scrofa AKT interacting protein (AKTIP), mRNA. [Source:RefSeq mRNA;Acc:NM_001243463]	8	21	6	1242	1308	1104	26.9443	43.4418	18.4754	61.1072	70.1604	65.7053	29.6205	65.6576	-1.14837	0.00205172	0.0439361	DOWN
ENSSSCG00000006344	-	-	0	0	0	61	78	98	0	0	0	2.46848	3.44118	4.79723	0	3.56896	#NAME?	0.00207345	0.044345	DOWN
ENSSSCG00000025322	-	-	2	18	5	1105	1079	758	2.2416	12.3943	5.12384	18.0964	19.2648	15.0161	6.58659	17.4591	-1.40637	0.00207702	0.0443651	DOWN
ENSSSCG00000005943	ST3GAL1	ST3 beta-galactoside alpha-2,3-sialyltransferase 1 [Source:HGNC Symbol;Acc:HGNC:10862]	94	89	82	5909	10342	11066	43.7732	25.4569	34.9096	40.198	76.7022	91.0629	34.7132	69.321	-0.997807	0.00208825	0.0444921	-
ENSSSCG00000022409	DNASE1L1	deoxyribonuclease I-like 1 [Source:HGNC Symbol;Acc:HGNC:2957]	0	4	0	268	262	269	0	10.9018	0	17.3716	18.5148	21.092	3.63393	18.9928	-2.38585	0.00208783	0.0444921	DOWN
ENSSSCG00000004018	MLLT4	myeloid/lymphoid or mixed-lineage leukemia; translocated to, 4 [Source:HGNC Symbol;Acc:HGNC:7137]	33	37	30	2830	3225	3457	25.7667	17.7455	21.4153	32.281	40.1055	47.7003	21.6425	40.0289	-0.887177	0.0020941	0.0445605	-
ENSSSCG00000029507	RASGEF1B	ras-GEF domain-containing family member 1B [Source:RefSeq peptide;Acc:NP_001182296]	0	0	0	47	91	86	0	0	0	1.33649	2.82113	2.9582	0	2.37194	#NAME?	0.00210228	0.044678	DOWN
ENSSSCG00000009376	VPS36	vacuolar protein sorting 36 homolog (S. cerevisiae) [Source:HGNC Symbol;Acc:HGNC:20312]	8	31	14	1860	1816	1506	9.65639	22.9832	15.4481	32.7968	34.9098	32.1221	16.0292	33.2762	-1.05379	0.00211622	0.0449176	DOWN
ENSSSCG00000021732	CRYBG3	beta-gamma crystallin domain containing 3 [Source:HGNC Symbol;Acc:HGNC:34427]	3	1	1	452	400	253	4.8912	1.00178	1.49046	10.7662	10.3872	7.28961	2.46115	9.48099	-1.94571	0.00213801	0.0453232	DOWN
ENSSSCG00000006928	LMO4	-	13	40	23	2066	2519	2564	58.5316	110.624	94.6736	135.892	180.637	204.006	87.9429	173.512	-0.980395	0.00214883	0.0454952	-
ENSSSCG00000005320	RGP1	RGP1 homolog, RAB6A GEF complex partner 1 [Source:HGNC Symbol;Acc:HGNC:21965]	0	1	0	198	117	108	0	1.00088	0	4.71197	3.03554	3.10899	0.333628	3.61883	-3.43921	0.00215725	0.0456162	DOWN
ENSSSCG00000014362	HBEGF	proheparin-binding EGF-like growth factor precursor [Source:RefSeq peptide;Acc:NP_999464]	4	8	6	98	68	63	14.7273	18.0917	20.1966	5.27087	3.98727	4.0988	17.6719	4.45231	1.98883	0.00216433	0.0457086	UP
ENSSSCG00000010054	-	-	3	7	8	95	49	72	7.25285	10.3952	17.6831	3.35537	1.88681	3.07615	11.7771	2.77278	2.08658	0.00217828	0.0458694	UP
ENSSSCG00000013931	GMIP	GEM interacting protein [Source:HGNC Symbol;Acc:HGNC:24852]	2	1	1	380	295	257	3.03253	0.931801	1.38635	8.419	7.12543	6.88762	1.78356	7.47735	-2.06777	0.00218444	0.0458694	DOWN
ENSSSCG00000014903	CCDC90B	coiled-coil domain containing 90B [Source:HGNC Symbol;Acc:HGNC:28108]	5	22	8	1469	1363	904	5.73081	15.4869	8.38224	24.5946	24.8786	18.3082	9.86664	22.5938	-1.1953	0.002177	0.0458694	DOWN
ENSSSCG00000015073	TAGLN	transgelin [Source:HGNC Symbol;Acc:HGNC:11553]	264	211	156	27716	20089	16893	1220.68	599.261	659.437	1872.14	1479.38	1380.31	826.458	1577.28	-0.932422	0.00218328	0.0458694	-
ENSSSCG00000015770	VEGFC	vascular endothelial growth factor C [Source:HGNC Symbol;Acc:HGNC:12682]	18	37	14	628	468	273	41.2156	52.0381	29.3057	21.0065	17.0668	11.0463	40.8531	16.3732	1.31911	0.00218827	0.0458694	UP
ENSSSCG00000030898	MAFB	v-maf avian musculoaponeurotic fibrosarcoma oncogene homolog B [Source:HGNC Symbol;Acc:HGNC:6408]	0	4	4	323	669	451	0	4.84612	7.21201	9.30684	21.0155	15.7194	4.01938	15.3472	-1.93294	0.00218775	0.0458694	DOWN
ENSSSCG00000013717	ZNF791	zinc finger protein 791 [Source:HGNC Symbol;Acc:HGNC:26895]	0	0	0	74	115	55	0	0	0	3.48897	5.91122	3.1368	0	4.179	#NAME?	0.0022019	0.0460977	DOWN
ENSSSCG00000002855	CCNE1	cyclin E1 [Source:HGNC Symbol;Acc:HGNC:1589]	1	6	10	66	56	52	4.45632	16.4176	40.729	4.29544	3.9734	4.09381	20.5343	4.12088	2.31701	0.00220961	0.0462018	UP
ENSSSCG00000005020	-	-	0	0	0	90	113	38	0	0	0	2.80256	3.8362	1.43138	0	2.69004	#NAME?	0.00222326	0.0464296	DOWN
ENSSSCG00000007401	SDC4	syndecan 4 [Source:HGNC Symbol;Acc:HGNC:10661]	19	75	100	695	1286	1311	128.371	311.259	617.698	68.5992	138.385	156.53	352.443	121.171	1.54034	0.00223577	0.0466331	UP
ENSSSCG00000008434	TTC7A	tetratricopeptide repeat domain 7A [Source:HGNC Symbol;Acc:HGNC:19750]	0	0	1	156	144	139	0	0	2.6881	6.70149	6.74408	7.22309	0.896032	6.88955	-2.94279	0.00225624	0.0470018	DOWN
ENSSSCG00000013564	INSR	-	6	13	17	1090	1498	1446	4.19299	5.58025	10.8618	11.1283	16.6735	17.8579	6.87834	15.2199	-1.14583	0.0023149	0.0480457	DOWN
ENSSSCG00000021113	CACFD1	calcium channel flower domain containing 1 [Source:HGNC Symbol;Acc:HGNC:1365]	0	0	1	140	149	181	0	0	9.67508	21.6464	25.1163	33.8529	3.22503	26.8719	-3.05872	0.00231354	0.0480457	DOWN
ENSSSCG00000027764	-	-	5	3	0	380	701	496	32.7387	12.0637	0	36.3452	73.0961	57.3859	14.9341	55.609	-1.89671	0.00231168	0.0480457	DOWN
ENSSSCG00000022402	GRAMD3	GRAM domain-containing protein 3 [Source:RefSeq peptide;Acc:NP_001231262]	8	27	37	316	432	497	19.2747	39.9562	81.4961	11.1218	16.5763	21.1596	46.909	16.2859	1.52624	0.00232439	0.0481831	UP
ENSSSCG00000015023	-	-	0	0	0	89	70	63	0	0	0	7.5496	6.4736	6.4645	0	6.82923	#NAME?	0.00238289	0.0492772	DOWN
ENSSSCG00000021205	STK26	serine/threonine-protein kinase MST4 [Source:RefSeq peptide;Acc:NP_001137199]	0	3	0	150	313	252	0	6.29052	0	7.48099	17.0187	15.203	2.09684	13.2342	-2.65799	0.00238301	0.0492772	DOWN
ENSSSCG00000004412	MICAL1	microtubule associated monooxygenase, calponin and LIM domain containing 1 [Source:HGNC Symbol;Acc:HGNC:20619]	14	32	22	2649	1913	1822	23.6262	33.1699	33.9417	65.3064	51.4164	54.3354	30.2459	57.0194	-0.914712	0.00240626	0.0496633	-
ENSSSCG00000028123	ACAD8	acyl-CoA dehydrogenase family, member 8 [Source:HGNC Symbol;Acc:HGNC:87]	0	0	0	90	71	62	0	0	0	5.78701	4.97716	4.82243	0	5.19553	#NAME?	0.00240758	0.0496633	DOWN
ENSSSCG00000015558	SMG7	SMG7 nonsense mediated mRNA decay factor [Source:HGNC Symbol;Acc:HGNC:16792]	27	58	48	1120	1050	1044	38.2937	50.5275	62.2389	23.2057	23.7181	26.1661	50.3534	24.3633	1.04738	0.00242144	0.0498346	UP
ENSSSCG00000021630	-	-	0	0	0	62	92	74	0	0	0	28.1088	45.4728	40.5828	0	38.0548	#NAME?	0.0024218	0.0498346	DOWN
ENSSSCG00000014633	PRKCDBP	protein kinase C, delta binding protein [Source:HGNC Symbol;Acc:HGNC:9400]	18	6	8	1777	1211	1400	64.7096	13.248	26.2933	93.323	69.336	88.9386	34.7503	83.8659	-1.27106	0.00243315	0.0500072	-
ENSSSCG00000013302	CAT	-	11	26	12	1780	1522	1385	24.414	35.4445	24.3481	57.7125	53.7994	54.32	28.0689	55.2773	-0.977717	0.00245972	0.0504917	-
ENSSSCG00000014556	BET1L	Bet1 golgi vesicular membrane trafficking protein-like [Source:HGNC Symbol;Acc:HGNC:19348]	0	0	0	82	65	75	0	0	0	19.5838	16.9244	21.6675	0	19.3919	#NAME?	0.00246392	0.0505163	-
ENSSSCG00000006768	-	-	0	0	2	179	259	199	0	0	8.56888	12.2561	19.3335	16.4821	2.85629	16.0239	-2.48801	0.00247531	0.0506882	-
ENSSSCG00000027076	CYHR1	cysteine/histidine-rich 1 [Source:HGNC Symbol;Acc:HGNC:17806]	0	0	1	173	129	140	0	0	1.46524	4.05096	3.29315	3.96552	0.488412	3.76988	-2.94835	0.00247997	0.050722	-
ENSSSCG00000030418	SOX6	SRY (sex determining region Y)-box 6 [Source:HGNC Symbol;Acc:HGNC:16421]	0	1	0	119	131	131	0	3.14831	0	8.90795	10.6909	11.8621	1.04944	10.487	-3.32091	0.00250178	0.051106	-
ENSSSCG00000008336	ANXA4	annexin A4 [Source:RefSeq peptide;Acc:NP_001161111]	6	11	8	807	1017	936	15.6565	17.6315	19.086	30.7643	42.2675	43.1628	17.458	38.7315	-1.14962	0.00251161	0.0511828	-
ENSSSCG00000011491	THOC7	THO complex 7 [Source:HGNC Symbol;Acc:HGNC:29874]	2	16	2	795	813	837	7.07265	34.7622	6.46666	41.0791	45.7991	52.3166	16.1005	46.3983	-1.52696	0.00251077	0.0511828	-
ENSSSCG00000011067	-	-	0	0	0	108	83	48	0	0	0	9.6403	8.07708	5.18285	0	7.63341	#NAME?	0.00251806	0.0512522	-
ENSSSCG00000004952	SMAD3	SMAD family member 3 [Source:HGNC Symbol;Acc:HGNC:6769]	30	41	31	1048	652	762	28.3583	23.8059	26.7902	14.4722	9.81601	12.7289	26.3181	12.339	1.09283	0.00252807	0.0513524	-
ENSSSCG00000017502	PGAP3	post-GPI attachment to proteins 3 [Source:HGNC Symbol;Acc:HGNC:23719]	0	2	0	165	206	157	0	2.2916	0	4.49749	6.12165	5.17664	0.763866	5.26526	-2.78511	0.00253045	0.0513524	-
ENSSSCG00000028536	LHFPL2	-	24	35	14	597	564	428	25.931	23.2283	13.8285	9.4231	9.70535	8.17192	20.996	9.10012	1.20615	0.00253212	0.0513524	-
ENSSSCG00000001008	BPHL	biphenyl hydrolase-like (serine hydrolase) [Source:HGNC Symbol;Acc:HGNC:1094]	0	2	2	221	288	343	0	7.11652	10.5936	18.7072	26.578	35.1213	5.90337	26.8022	-2.18274	0.00253571	0.0513634	-
ENSSSCG00000009765	DNAH10	dynein, axonemal, heavy chain 10 [Source:HGNC Symbol;Acc:HGNC:2941]	0	0	0	52	97	90	0	0	0	0.310474	0.631408	0.650024	0	0.530635	#NAME?	0.00254846	0.0515597	-
ENSSSCG00000011519	GXYLT2	glucoside xylosyltransferase 2 [Source:HGNC Symbol;Acc:HGNC:33383]	31	34	58	897	944	972	55.9595	37.699	95.7181	23.6546	27.1399	31.0063	63.1255	27.2669	1.21107	0.00258155	0.0521039	-
ENSSSCG00000024189	SIL1	SIL1 nucleotide exchange factor [Source:HGNC Symbol;Acc:HGNC:24624]	0	0	0	93	65	64	0	0	0	14.9558	11.396	12.4498	0	12.9338	#NAME?	0.00258147	0.0521039	-
ENSSSCG00000009331	MEDAG	mesenteric estrogen-dependent adipogenesis [Source:HGNC Symbol;Acc:HGNC:25926]	19	36	32	805	633	610	37.2734	43.3801	57.3926	23.0708	19.7781	21.1474	46.0154	21.3321	1.10909	0.00259417	0.0522962	-
ENSSSCG00000017667	PTRH2	peptidyl-tRNA hydrolase 2 [Source:HGNC Symbol;Acc:HGNC:24265]	1	0	0	143	190	148	6.07815	0	0	12.6938	18.3875	15.892	2.02605	15.6578	-2.95014	0.00260671	0.0524861	-
ENSSSCG00000022945	UCHL1	ubiquitin carboxyl-terminal esterase L1 (ubiquitin thiolesterase) [Source:HGNC Symbol;Acc:HGNC:12513]	24	22	23	2348	2462	2046	194.444	109.482	170.357	277.903	317.685	292.928	158.094	296.172	-0.905651	0.00262796	0.0528508	-
ENSSSCG00000001537	ZNF76	zinc finger protein 76 [Source:HGNC Symbol;Acc:HGNC:13149]	0	0	0	97	56	78	0	0	0	4.74337	2.9855	4.61393	0	4.11427	#NAME?	0.00264356	0.0531013	-
ENSSSCG00000014010	MAPK9	mitogen-activated protein kinase 9 [Source:HGNC Symbol;Acc:HGNC:6886]	3	18	15	1396	1390	1157	7.06624	26.043	32.3009	48.0377	52.1464	48.1604	21.8034	49.4482	-1.18137	0.00265043	0.0531143	-
ENSSSCG00000027073	-	-	2	4	1	370	433	358	6.01524	7.39126	2.74993	16.2602	20.7455	19.0313	5.38547	18.679	-1.79427	0.00265051	0.0531143	-
ENSSSCG00000015631	GRB10	Growth factor receptor-bound protein 10 [Source:UniProtKB/Swiss-Prot;Acc:B5KFD7]	27	11	9	2056	1974	2093	31.171	7.8004	9.49926	34.6756	36.2962	42.7002	16.1569	37.8907	-1.22969	0.00266198	0.0532807	-
ENSSSCG00000002854	POP4	POP4 homolog, ribonuclease P/MRP subunit [Source:HGNC Symbol;Acc:HGNC:30081]	1	0	0	172	131	159	3.7868	0	0	9.51231	7.89846	10.6369	1.26227	9.34923	-2.88883	0.00266935	0.0533649	-
ENSSSCG00000021665	RDH10	retinol dehydrogenase 10 (all-trans) [Source:HGNC Symbol;Acc:HGNC:19975]	3	3	2	26	15	13	58.4343	35.8917	35.6125	7.39853	4.65352	4.4748	43.3128	5.50895	2.97495	0.00268224	0.053559	-
ENSSSCG00000018001	GAS7	growth arrest-specific 7 [Source:HGNC Symbol;Acc:HGNC:4169]	6	3	4	582	601	713	36.137	11.0981	22.0235	51.2098	57.6525	75.8893	23.0862	61.5839	-1.41552	0.00269277	0.0537057	-
ENSSSCG00000013634	YIPF2	Yip1 domain family, member 2 [Source:HGNC Symbol;Acc:HGNC:28476]	1	6	2	440	422	445	4.76552	17.5567	8.71009	30.6231	32.02	37.4642	10.3441	33.3691	-1.6897	0.00271234	0.054032	-
ENSSSCG00000008240	SH2D6	SH2 domain containing 6 [Source:HGNC Symbol;Acc:HGNC:30439]	0	0	1	273	132	102	0	0	3.0451	13.2852	7.00311	6.00436	1.01503	8.76421	-3.1101	0.00271634	0.0540479	-
ENSSSCG00000027975	-	-	0	0	0	63	80	76	0	0	0	6.55711	9.07768	9.56849	0	8.4011	#NAME?	0.00272198	0.0540962	-
ENSSSCG00000030603	TATDN1	TatD DNase domain containing 1 [Source:HGNC Symbol;Acc:HGNC:24220]	0	3	1	325	248	239	0	10.2965	5.1082	26.531	22.0717	23.601	5.1349	24.0679	-2.2287	0.00272566	0.0541054	-
ENSSSCG00000016178	-	-	1	0	1	171	315	202	6.91151	0	6.31618	17.2605	34.6642	24.6643	4.40923	25.5297	-2.53358	0.00273366	0.0542005	-
ENSSSCG00000000912	EEA1	early endosome antigen 1 [Source:HGNC Symbol;Acc:HGNC:3185]	22	73	41	4342	5230	2960	16.2345	33.0876	27.6594	46.8067	61.4658	38.5985	25.6605	48.957	-0.931967	0.0027648	0.0544336	-
ENSSSCG00000004332	BACH2	BTB and CNC homology 1, basic leucine zipper transcription factor 2 [Source:HGNC Symbol;Acc:HGNC:14078]	6	9	3	55	90	76	7.31726	6.74242	3.3446	0.979909	1.74817	1.63795	5.80143	1.45534	1.99505	0.00275787	0.0544336	-
ENSSSCG00000010829	46082	mitochondrial amidoxime reducing component 1 [Source:HGNC Symbol;Acc:HGNC:26189]	0	0	0	61	83	56	0	0	0	5.63939	8.36555	6.26262	0	6.75585	#NAME?	0.00276057	0.0544336	-
ENSSSCG00000023142	GAMT	guanidinoacetate N-methyltransferase [Source:HGNC Symbol;Acc:HGNC:4136]	0	1	0	152	106	142	0	3.04053	0	10.9887	8.35452	12.418	1.01351	10.5871	-3.38487	0.00275532	0.0544336	-
ENSSSCG00000025307	-	Histone H4 [Source:UniProtKB/Swiss-Prot;Acc:P62802]	0	2	1	159	312	259	0	21.6233	16.0941	40.8946	87.486	80.5805	12.5725	69.6537	-2.46993	0.00275988	0.0544336	-
ENSSSCG00000030241	TSC22D3	TSC22 domain family, member 3 [Source:HGNC Symbol;Acc:HGNC:3051]	7	0	0	340	926	818	21.6751	0	0	15.3798	45.6663	44.7595	7.22502	35.2685	-2.28731	0.00276346	0.0544336	-
ENSSSCG00000006194	NCOA2	nuclear receptor coactivator 2 [Source:RefSeq peptide;Acc:NP_001107747]	3	11	4	761	818	566	3.91413	8.81575	4.77089	14.5053	16.9984	13.0503	5.83359	14.8513	-1.34814	0.0027744	0.0544953	-
ENSSSCG00000012007	HSPA13	heat shock protein 70kDa family, member 13 [Source:HGNC Symbol;Acc:HGNC:11375]	41	115	70	1894	2052	1519	55.3489	95.3587	86.3927	37.3523	44.1192	36.2373	79.0334	39.2363	1.01028	0.00277149	0.0544953	-
ENSSSCG00000003065	PLAUR	plasminogen activator, urokinase receptor [Source:HGNC Symbol;Acc:HGNC:9053]	16	38	21	709	532	434	28.7871	41.9962	34.5428	18.6356	15.2448	13.799	35.1087	15.8932	1.14342	0.00279161	0.0547649	-
ENSSSCG00000009128	AP1AR	adaptor-related protein complex 1 associated regulatory protein [Source:HGNC Symbol;Acc:HGNC:28808]	0	1	0	150	117	110	0	2.47796	0	8.83767	7.5153	7.8397	0.825987	8.06423	-3.28734	0.00279462	0.0547649	-
ENSSSCG00000006936	ODF2L	outer dense fiber of sperm tails 2-like [Source:HGNC Symbol;Acc:HGNC:29225]	0	0	0	108	69	54	0	0	0	3.54174	2.46692	2.14214	0	2.71693	#NAME?	0.00280542	0.0548564	-
ENSSSCG00000012842	-	-	32	36	35	3998	2957	2741	274.655	189.788	274.63	501.288	404.212	415.733	246.358	440.411	-0.838095	0.0028058	0.0548564	-
ENSSSCG00000003473	RSG1	REM2 and RAB-like small GTPase 1 [Source:HGNC Symbol;Acc:HGNC:28127]	0	0	0	53	92	65	0	0	0	4.05052	7.66542	6.00911	0	5.90835	#NAME?	0.00283579	0.0552504	-
ENSSSCG00000009973	RHBDD3	rhomboid domain containing 3 [Source:HGNC Symbol;Acc:HGNC:1308]	0	0	0	69	93	46	0	0	0	4.01815	5.90432	3.24037	0	4.38762	#NAME?	0.00283518	0.0552504	-
ENSSSCG00000021557	-	-	8	7	10	130	108	151	48.1867	25.8968	55.0645	11.4386	10.3601	16.0719	43.0493	12.6236	1.76987	0.00283094	0.0552504	-
ENSSSCG00000029609	SLC37A3	solute carrier family 37, member 3 [Source:HGNC Symbol;Acc:HGNC:20651]	0	0	0	75	80	64	0	0	0	5.77037	6.71035	5.95632	0	6.14568	#NAME?	0.00286012	0.05566	-
ENSSSCG00000017250	SLC39A11	solute carrier family 39, member 11 [Source:HGNC Symbol;Acc:HGNC:14463]	0	0	0	72	76	70	0	0	0	6.81339	7.84072	8.01282	0	7.55564	#NAME?	0.00287699	0.0559237	-
ENSSSCG00000004585	BNIP2	BCL2/adenovirus E1B 19kDa interacting protein 2 [Source:HGNC Symbol;Acc:HGNC:1083]	0	0	0	82	69	64	0	0	0	6.91194	6.34092	6.52567	0	6.59285	#NAME?	0.00288718	0.0560572	-
ENSSSCG00000023162	-	-	0	0	0	94	40	96	0	0	0	6.54785	3.03771	8.0892	0	5.89159	#NAME?	0.00290192	0.0562785	-
ENSSSCG00000016034	COL3A1	-	975	2159	1051	97932	148564	103944	1123.5	1528.12	1107.19	1648.56	2726.51	2116.6	1252.94	2163.89	-0.788313	0.00290826	0.056316	-
ENSSSCG00000028102	TOLLIP	toll interacting protein [Source:HGNC Symbol;Acc:HGNC:16476]	0	0	0	74	70	69	0	0	0	7.79294	8.03678	8.78983	0	8.20652	#NAME?	0.00291053	0.056316	-
ENSSSCG00000017521	SCRN2	secernin 2 [Source:HGNC Symbol;Acc:HGNC:30381]	0	1	0	132	117	142	0	2.18729	0	6.86486	6.63373	8.93324	0.729096	7.47727	-3.35833	0.00291762	0.0563682	-
ENSSSCG00000020818	ZNF862	zinc finger protein 862 [Source:HGNC Symbol;Acc:HGNC:34519]	0	0	2	250	167	209	0	0	3.10824	6.2091	4.52187	6.27908	1.03608	5.67001	-2.45222	0.00292082	0.0563682	-
ENSSSCG00000027860	-	-	1	3	0	360	256	210	1.93883	3.57144	0	10.1936	7.90273	7.19291	1.83676	8.42975	-2.19833	0.00292327	0.0563682	-
ENSSSCG00000000133	TST	thiosulfate sulfurtransferase (rhodanese) [Source:HGNC Symbol;Acc:HGNC:12388]	2	12	1	30	40	47	7.62765	28.1176	3.48706	1.6718	2.43017	3.16823	13.0774	2.4234	2.43197	0.00295276	0.0568719	-
ENSSSCG00000003377	ACOT7	acyl-CoA thioesterase 7 [Source:HGNC Symbol;Acc:HGNC:24157]	0	1	0	102	133	145	0	2.38346	0	5.78047	8.21723	9.94008	0.794488	7.97926	-3.32816	0.00296624	0.0570013	-
ENSSSCG00000022676	OPHN1	-	0	0	0	69	62	63	0	0	0	4.91742	4.81715	5.4311	0	5.05522	#NAME?	0.00296561	0.0570013	-
ENSSSCG00000010728	CPXM2	carboxypeptidase X (M14 family), member 2 [Source:HGNC Symbol;Acc:HGNC:26977]	2	18	20	1375	1841	1606	4.80482	26.567	43.936	48.2671	70.4556	68.1954	25.1026	62.306	-1.31153	0.00299514	0.0574256	-
ENSSSCG00000012759	-	-	0	0	0	71	83	64	0	0	0	1.26442	1.61147	1.3787	0	1.4182	#NAME?	0.00299433	0.0574256	-
ENSSSCG00000029496	-	-	0	0	0	88	69	62	0	0	0	2.47517	2.11586	2.1095	0	2.23351	#NAME?	0.00300462	0.057542	-
ENSSSCG00000003379	KLHL21	kelch-like family member 21 [Source:HGNC Symbol;Acc:HGNC:29041]	0	3	0	289	169	210	0	3.98325	0	9.12678	5.81861	8.02232	1.32775	7.6559	-2.52759	0.00301473	0.0576046	-
ENSSSCG00000014955	MRE11A	MRE11 homolog A, double strand break repair nuclease [Source:HGNC Symbol;Acc:HGNC:7230]	1	5	0	371	403	269	0.972676	2.98662	0	5.2702	6.24124	4.62238	1.31977	5.37794	-2.02677	0.00301413	0.0576046	-
ENSSSCG00000000694	-	-	226	246	234	7430	6123	5858	2324.77	1554.33	2200.6	1116.54	1003.14	1064.86	2026.57	1061.51	0.932918	0.0030394	0.0579515	-
ENSSSCG00000003922	UROD	-	0	4	2	400	268	383	0	10.1553	7.55661	24.1524	17.642	27.9743	5.90398	23.2562	-1.97786	0.00304284	0.0579515	-
ENSSSCG00000005589	NR6A1	nuclear receptor subfamily 6, group A, member 1 [Source:HGNC Symbol;Acc:HGNC:7985]	3	3	4	24	39	26	15.5898	9.57564	19.0023	1.82206	3.22798	2.38769	14.7226	2.47924	2.57006	0.00304836	0.0579515	-
ENSSSCG00000013576	STXBP2	syntaxin binding protein 2 [Source:HGNC Symbol;Acc:HGNC:11445]	0	5	1	294	319	418	0	8.79636	2.61802	12.3005	14.5506	21.155	3.80479	16.002	-2.07237	0.00304363	0.0579515	-
ENSSSCG00000023369	MSRB1	methionine sulfoxide reductase B1 [Source:HGNC Symbol;Acc:HGNC:14133]	0	0	0	65	63	65	0	0	0	16.0988	17.011	19.474	0	17.5279	#NAME?	0.00305008	0.0579515	-
ENSSSCG00000028366	-	-	0	0	0	60	72	93	0	0	0	5.08964	6.65853	9.5428	0	7.09699	#NAME?	0.0030608	0.0580897	-
ENSSSCG00000026108	CDC42EP1	CDC42 effector protein (Rho GTPase binding) 1 [Source:HGNC Symbol;Acc:HGNC:17014]	19	25	20	2102	1972	1868	35.1044	28.372	33.7833	56.7365	58.0297	60.9912	32.4199	58.5858	-0.853671	0.00308141	0.0584151	-
ENSSSCG00000029933	-	-	6	25	13	290	301	196	30.6007	78.3195	60.6155	21.6076	24.4505	17.6655	56.5119	21.2412	1.41169	0.00309149	0.0585403	-
ENSSSCG00000010325	-	calcium-activated potassium channel subunit alpha-1 [Source:RefSeq peptide;Acc:NP_999384]	1	0	2	301	255	241	2.37247	0	4.33624	10.4292	9.6325	10.101	2.23624	10.0542	-2.16866	0.00310259	0.0585532	-
ENSSSCG00000015396	SEMA3D	sema domain, immunoglobulin domain (Ig), short basic domain, secreted, (semaphorin) 3D [Source:HGNC Symbol;Acc:HGNC:10726]	5	23	10	1455	1604	894	7.09578	20.0474	12.9731	30.1623	36.2509	22.4182	13.3721	29.6105	-1.14688	0.00310188	0.0585532	-
ENSSSCG00000024296	NKIRAS1	NFKB inhibitor interacting Ras-like 1 [Source:HGNC Symbol;Acc:HGNC:17899]	0	0	0	71	59	67	0	0	0	5.68044	5.14626	6.48425	0	5.77032	#NAME?	0.00309711	0.0585532	-
ENSSSCG00000003177	BCL2L12	BCL2-like 12 (proline rich) [Source:HGNC Symbol;Acc:HGNC:13787]	0	0	0	66	76	72	0	0	0	2.14946	2.69843	2.83645	0	2.56145	#NAME?	0.00310893	0.0585973	-
ENSSSCG00000029412	SNORA23	Small nucleolar RNA SNORA23 [Source:RFAM;Acc:RF00319]	4	1	4	29	20	19	120.072	18.4425	109.757	12.7165	9.56133	10.0783	82.7569	10.7854	2.9398	0.00311189	0.0585973	-
ENSSSCG00000004673	SLC28A2	solute carrier family 28 (concentrative nucleoside transporter), member 2 [Source:HGNC Symbol;Acc:HGNC:11002]	0	0	0	78	63	72	0	0	0	2.70144	2.37875	3.01641	0	2.69887	#NAME?	0.00311622	0.0586135	-
ENSSSCG00000000292	ZNF385A	zinc finger protein 385A [Source:HGNC Symbol;Acc:HGNC:17521]	1	5	16	75	75	79	2.33219	7.16104	34.1053	2.55454	2.785	3.25491	14.5329	2.86482	2.3428	0.00313005	0.0586771	-
ENSSSCG00000006893	BCAR3	breast cancer anti-estrogen resistance 3 [Source:HGNC Symbol;Acc:HGNC:973]	3	5	2	423	487	518	6.64991	6.80848	4.05276	13.6982	17.1936	20.2915	5.83705	17.0611	-1.5474	0.00312774	0.0586771	-
ENSSSCG00000010448	FAS	Fas cell surface death receptor [Source:HGNC Symbol;Acc:HGNC:11920]	15	23	26	654	366	363	31.4495	29.6197	49.8363	20.0309	12.2213	13.449	36.9685	15.2338	1.27903	0.00312702	0.0586771	-
ENSSSCG00000006757	-	-	0	0	1	175	169	100	0	0	2.22677	6.22754	6.55658	4.30468	0.742256	5.69627	-2.94003	0.00314376	0.0588686	-
ENSSSCG00000023877	-	-	0	0	0	71	61	86	0	0	0	10.6495	9.97502	15.6038	0	12.0761	#NAME?	0.00315873	0.0590833	-
ENSSSCG00000027330	-	-	20	11	6	310	153	130	127.596	43.1061	34.9981	28.8924	15.5463	14.6564	68.5667	19.6983	1.79944	0.00318464	0.0595019	-
ENSSSCG00000012151	NHS	Nance-Horan syndrome (congenital cataracts and dental anomalies) [Source:HGNC Symbol;Acc:HGNC:7820]	0	0	0	307	48	32	0	0	0	1.93706	0.330184	0.244238	0	0.837162	#NAME?	0.00319213	0.0595758	-
ENSSSCG00000000795	ADAMTS20	ADAM metallopeptidase with thrombospondin type 1 motif, 20 [Source:HGNC Symbol;Acc:HGNC:17178]	0	1	0	416	92	54	0	0.572128	0	5.65901	1.36442	0.888593	0.190709	2.63734	-3.78964	0.0032192	0.0596876	-
ENSSSCG00000010573	HPS6	-	1	0	2	373	192	266	2.15055	0	3.93062	11.715	6.57429	10.1059	2.02706	9.46508	-2.22323	0.00322291	0.0596876	-
ENSSSCG00000015120	USP2	ubiquitin specific peptidase 2 [Source:HGNC Symbol;Acc:HGNC:12618]	2	7	4	59	39	37	2.79344	6.00658	5.1082	1.2041	0.867746	0.913436	4.63608	0.995094	2.22	0.00320635	0.0596876	-
ENSSSCG00000017816	RILP	Rab interacting lysosomal protein [Source:HGNC Symbol;Acc:HGNC:30266]	3	7	2	58	21	27	7.47323	10.7111	4.55453	2.11077	0.833193	1.18862	7.5796	1.37753	2.46004	0.00321902	0.0596876	-
ENSSSCG00000024263	-	-	23	42	38	3327	2985	2841	242.959	272.521	366.986	513.422	502.203	530.339	294.155	515.321	-0.808895	0.00322157	0.0596876	-
ENSSSCG00000027701	RP2	retinitis pigmentosa 2 (X-linked recessive) [Source:HGNC Symbol;Acc:HGNC:10274]	23	11	14	327	349	271	28.851	8.47552	16.0549	5.99236	6.9725	6.00731	17.7938	6.32406	1.49245	0.00322048	0.0596876	-
ENSSSCG00000029008	-	-	0	0	0	72	73	50	0	0	0	4.11228	4.54551	3.45446	0	4.03742	#NAME?	0.0032081	0.0596876	-
ENSSSCG00000010223	ADO	2-aminoethanethiol (cysteamine) dioxygenase [Source:HGNC Symbol;Acc:HGNC:23506]	0	1	0	140	115	109	0	4.15127	0	13.8186	12.375	13.0143	1.38376	13.0693	-3.23952	0.00324236	0.0599776	-
ENSSSCG00000023452	GINS4	GINS complex subunit 4 (Sld5 homolog) [Source:HGNC Symbol;Acc:HGNC:28226]	0	0	0	60	96	69	0	0	0	2.34297	4.08693	3.25929	0	3.22973	#NAME?	0.00324569	0.0599776	-
ENSSSCG00000000403	BAZ2A	bromodomain adjacent to zinc finger domain, 2A [Source:HGNC Symbol;Acc:HGNC:962]	23	57	47	857	842	1164	11.6248	17.6961	21.7179	6.32785	6.77798	10.3965	17.0129	7.83412	1.11879	0.00326786	0.0601372	-
ENSSSCG00000000528	PKP2	plakophilin 2 [Source:HGNC Symbol;Acc:HGNC:9024]	28	49	46	798	910	1173	59.179	63.6124	88.8817	24.6389	30.6318	43.8104	70.5577	33.0271	1.09516	0.00327921	0.0601372	-
ENSSSCG00000002636	TCF25	transcription factor 25 (basic helix-loop-helix) [Source:HGNC Symbol;Acc:HGNC:29181]	1	4	2	424	275	446	5.34499	13.1288	9.76919	33.0977	23.4033	42.114	9.41433	32.8717	-1.80391	0.00328064	0.0601372	-
ENSSSCG00000009778	RILPL2	Rab interacting lysosomal protein-like 2 [Source:HGNC Symbol;Acc:HGNC:28787]	0	0	0	61	90	51	0	0	0	4.11344	6.6166	4.16012	0	4.96339	#NAME?	0.0032757	0.0601372	-
ENSSSCG00000017360	UBTF	upstream binding transcription factor, RNA polymerase I [Source:HGNC Symbol;Acc:HGNC:12511]	8	5	9	1005	870	849	13.0831	5.02275	13.4556	24.0094	22.6594	24.5348	10.5205	23.7345	-1.17378	0.00326551	0.0601372	-
ENSSSCG00000017481	NR1D1	nuclear receptor subfamily 1, group D, member 1 [Source:HGNC Symbol;Acc:HGNC:7962]	0	0	0	98	55	68	0	0	0	18.9955	11.6226	15.9438	0	15.5206	#NAME?	0.00328287	0.0601372	-
ENSSSCG00000021529	KLF11	Kruppel-like factor 11 [Source:HGNC Symbol;Acc:HGNC:11811]	0	1	0	136	113	118	0	2.34211	0	7.57355	6.86043	7.94882	0.780704	7.46093	-3.25651	0.00326416	0.0601372	-
ENSSSCG00000029795	-	-	2	1	0	254	225	272	14.0279	4.31032	0	26.0313	25.1396	33.7204	6.11273	28.2971	-2.21077	0.00327139	0.0601372	-
ENSSSCG00000015122	THY1	Thy-1 cell surface antigen [Source:HGNC Symbol;Acc:HGNC:11801]	53	44	44	4828	4458	4161	112.843	57.5416	85.6437	150.166	151.167	156.554	85.3427	152.629	-0.838692	0.00329213	0.0602413	-
ENSSSCG00000006939	ZNHIT6	Sus scrofa zinc finger, HIT-type containing 6 (ZNHIT6), mRNA. [Source:RefSeq mRNA;Acc:NM_001243449]	1	4	2	336	434	362	3.19085	7.83765	5.83202	15.6578	22.0493	20.4061	5.62017	19.3711	-1.78522	0.00329588	0.0602445	-
ENSSSCG00000014048	HK3	hexokinase 3 (white cell) [Source:HGNC Symbol;Acc:HGNC:4925]	0	0	0	81	86	54	0	0	0	1.15535	1.33732	0.931712	0	1.14146	#NAME?	0.00332415	0.0606955	-
ENSSSCG00000013035	PPP1R14B	Protein phosphatase 1 regulatory subunit 14B [Source:UniProtKB/Swiss-Prot;Acc:Q8MIK9]	4	4	12	931	874	831	30.2244	18.5646	82.8907	102.764	105.176	110.956	43.8932	106.299	-1.27605	0.00332962	0.0607295	-
ENSSSCG00000009290	-	-	0	0	0	63	75	75	0	0	0	2.93926	3.8148	4.23272	0	3.66226	#NAME?	0.00333681	0.0607949	-
ENSSSCG00000000914	BTG1	-	27	36	24	2241	3034	2695	83.0413	68.0092	67.4821	100.69	148.618	146.475	72.8442	131.928	-0.85686	0.00335076	0.0609831	-
ENSSSCG00000013994	-	-	0	2	0	101	220	216	0	0.920642	0	1.10602	2.62648	2.86124	0.306881	2.19791	-2.84038	0.00335875	0.0610626	-
ENSSSCG00000005486	KIF12	kinesin family member 12 [Source:HGNC Symbol;Acc:HGNC:21495]	2	1	1	377	267	249	5.59828	1.72017	2.55931	15.4194	11.9056	12.3193	3.29259	13.2148	-2.00486	0.00337423	0.0612778	-
ENSSSCG00000028939	-	-	0	0	0	71	50	78	0	0	0	4.90739	3.76771	6.52149	0	5.06553	#NAME?	0.00337869	0.0612928	-
ENSSSCG00000010791	-	-	0	0	0	71	63	78	0	0	0	3.69008	3.56967	4.90379	0	4.05451	#NAME?	0.00340729	0.0617452	-
ENSSSCG00000003705	CABLES1	Cdk5 and Abl enzyme substrate 1 [Source:HGNC Symbol;Acc:HGNC:25097]	0	1	0	176	121	90	0	0.951504	0	3.98178	2.98444	2.46302	0.317168	3.14308	-3.30886	0.00341677	0.0618505	-
ENSSSCG00000025907	-	-	0	0	2	170	241	187	0	0	9.97292	13.5471	20.9376	18.0259	3.32431	17.5035	-2.39652	0.00345201	0.0623929	-
ENSSSCG00000028199	-	-	0	0	0	72	90	56	0	0	0	5.63683	7.68171	5.30337	0	6.20731	#NAME?	0.00345414	0.0623929	-
ENSSSCG00000004123	-	-	20	46	30	3893	2742	2105	24.3592	34.414	33.405	69.268	53.1899	45.3066	30.7261	55.9215	-0.863939	0.00348273	0.0627442	-
ENSSSCG00000015351	TMEM106B	transmembrane protein 106B [Source:HGNC Symbol;Acc:HGNC:22407]	10	12	13	1361	1334	966	45.8132	33.7692	54.4478	91.0886	97.3363	78.2066	44.6767	88.8771	-0.992288	0.00348476	0.0627442	-
ENSSSCG00000027567	-	-	8	17	11	238	235	214	34.878	45.5216	43.8414	15.1576	16.3168	16.4865	41.4137	15.987	1.37321	0.00348298	0.0627442	-
ENSSSCG00000001835	ABHD2	abhydrolase domain containing 2 [Source:HGNC Symbol;Acc:HGNC:18717]	15	39	24	2324	2407	2179	54.7858	87.4906	80.1351	123.998	140.012	140.635	74.1371	134.882	-0.863427	0.00349023	0.0627758	-
ENSSSCG00000020756	FAM101A	family with sequence similarity 101, member A [Source:HGNC Symbol;Acc:HGNC:27051]	0	0	0	40	79	102	0	0	0	1.36128	2.93105	4.19898	0	2.83044	#NAME?	0.00349763	0.0628417	-
ENSSSCG00000016661	46272	septin 7 [Source:HGNC Symbol;Acc:HGNC:1717]	16	65	24	3359	3616	2585	30.3582	75.7551	41.6315	93.1078	109.274	86.6757	49.2482	96.3526	-0.968251	0.00351716	0.0631253	-
ENSSSCG00000015273	-	-	52	37	46	5751	3964	4023	103.718	45.3302	83.8793	167.573	125.924	141.798	77.6425	145.098	-0.902113	0.00352704	0.0632353	-
ENSSSCG00000016929	PDE4D	phosphodiesterase 4D, cAMP-specific [Source:HGNC Symbol;Acc:HGNC:8783]	13	13	6	168	245	137	11.7082	7.19147	4.94071	2.21042	3.51435	2.18045	7.9468	2.63507	1.59253	0.00353106	0.0632402	-
ENSSSCG00000015281	PLEKHA6	pleckstrin homology domain containing, family A member 6 [Source:HGNC Symbol;Acc:HGNC:17053]	1	0	1	264	164	237	1.41981	0	1.29751	5.47417	3.7074	5.94461	0.905772	5.04206	-2.47679	0.0035543	0.0635887	-
ENSSSCG00000021298	-	-	0	0	0	72	79	47	0	0	0	1.38622	1.65821	1.09459	0	1.37967	#NAME?	0.00356154	0.0636507	-
ENSSSCG00000007727	-	-	12	13	9	1282	1239	999	13.0792	8.70254	8.96775	20.4118	21.5069	19.2407	10.2498	20.3865	-0.992012	0.00359437	0.0641694	-
ENSSSCG00000001066	RBM24	RNA binding motif protein 24 [Source:HGNC Symbol;Acc:HGNC:21539]	0	6	0	1	4	1	0	6.32591	0	0.0250851	0.109363	0.0303201	2.10864	0.0549227	5.26276	0.00360679	0.0643176	-
ENSSSCG00000003433	PLOD1	procollagen-lysine, 2-oxoglutarate 5-dioxygenase 1 [Source:HGNC Symbol;Acc:HGNC:9081]	135	154	116	4716	3090	3105	200.369	140.395	157.399	102.254	73.0428	81.4382	166.054	85.5783	0.956338	0.0036103	0.0643176	-
ENSSSCG00000010068	-	-	0	0	0	102	45	63	0	0	0	5.4677	2.62984	4.08511	0	4.06089	#NAME?	0.00362667	0.0645409	-
ENSSSCG00000026053	ALKBH2	alkB homolog 2, alpha-ketoglutarate-dependent dioxygenase [Source:HGNC Symbol;Acc:HGNC:32487]	0	0	0	72	70	67	0	0	0	2.72536	2.88869	3.06779	0	2.89394	#NAME?	0.00363797	0.0646738	-
ENSSSCG00000024389	-	-	0	0	0	57	74	88	0	0	0	2.52014	3.56694	4.70643	0	3.59784	#NAME?	0.00365402	0.0648223	-
ENSSSCG00000026255	-	-	0	0	0	58	63	74	0	0	0	1.39307	1.64968	2.15	0	1.73092	#NAME?	0.00365155	0.0648223	-
ENSSSCG00000005355	EXOSC3	exosome component 3 [Source:HGNC Symbol;Acc:HGNC:17944]	0	0	0	74	75	59	0	0	0	1.88755	2.08565	1.82045	0	1.93122	#NAME?	0.00366216	0.0648875	-
ENSSSCG00000009896	CCDC64	coiled-coil domain containing 64 [Source:HGNC Symbol;Acc:HGNC:28095]	0	0	0	47	74	86	0	0	0	1.11288	1.9103	2.46327	0	1.82882	#NAME?	0.00366539	0.0648875	-
ENSSSCG00000004475	HTR1B	-	3	17	3	1061	714	830	14.0481	48.8979	12.8424	72.5842	53.2523	68.6856	25.2628	64.8407	-1.35989	0.00369478	0.0653391	-
ENSSSCG00000023165	SEMA7A	semaphorin 7A, GPI membrane anchor (John Milton Hagen blood group) [Source:HGNC Symbol;Acc:HGNC:10741]	7	1	0	17	2	10	21.291	1.86876	0	0.755352	0.0968647	0.537499	7.71993	0.463239	4.05876	0.00371938	0.0657052	-
ENSSSCG00000005381	-	-	22	24	16	3094	1761	1505	61.8155	41.4213	41.1009	126.998	78.8044	74.7266	48.1126	93.5098	-0.958704	0.00376726	0.0664812	-
ENSSSCG00000002778	ZDHHC1	zinc finger, DHHC-type containing 1 [Source:HGNC Symbol;Acc:HGNC:17916]	0	2	0	155	182	153	0	3.45618	0	6.37203	8.15699	7.60847	1.15206	7.37916	-2.67924	0.0037756	0.0664893	-
ENSSSCG00000026118	-	-	2	0	1	187	307	333	3.09229	0	1.41367	4.22468	7.56143	9.10033	1.50199	6.96215	-2.21266	0.00377266	0.0664893	-
ENSSSCG00000007235	-	-	8	1	5	57	48	45	16.5772	1.2731	9.4707	1.72541	1.58404	1.64772	9.10701	1.65239	2.46242	0.00378265	0.0665438	-
ENSSSCG00000002376	PGF	placental growth factor [Source:HGNC Symbol;Acc:HGNC:8893]	2	0	4	14	0	2	14.3392	0	26.2212	1.46661	0	0.253453	13.5201	0.573356	4.55954	0.00380529	0.0668026	-
ENSSSCG00000014994	PDGFD	platelet derived growth factor D [Source:HGNC Symbol;Acc:HGNC:30620]	0	0	0	155	67	33	0	0	0	14.0704	6.6307	3.62369	0	8.10825	#NAME?	0.00380401	0.0668026	-
ENSSSCG00000010154	TBCE	tubulin folding cofactor E [Source:HGNC Symbol;Acc:HGNC:11582]	0	0	0	82	71	56	0	0	0	16.4917	15.5677	13.624	0	15.2278	#NAME?	0.00381681	0.0668655	-
ENSSSCG00000024886	CAPZA2	F-actin-capping protein subunit alpha-2 [Source:UniProtKB/Swiss-Prot;Acc:Q29221]	0	0	0	67	60	62	0	0	0	5.59466	5.46219	6.26263	0	5.77316	#NAME?	0.00381473	0.0668655	-
ENSSSCG00000005602	GAPVD1	GTPase activating protein and VPS9 domains 1 [Source:HGNC Symbol;Acc:HGNC:23375]	11	38	19	2165	2006	1963	12.8481	27.2622	20.2884	36.9409	37.3159	40.5164	20.1329	38.2577	-0.926195	0.00384455	0.0672816	-
ENSSSCG00000003555	-	Non-histone chromosomal protein HMG-17 [Source:UniProtKB/Swiss-Prot;Acc:P80272]	26	54	36	3080	3393	3384	110.029	140.367	139.279	190.415	228.69	253.07	129.892	224.058	-0.786566	0.00386805	0.0675526	-
ENSSSCG00000029459	-	-	0	0	0	68	69	52	0	0	0	10.7205	11.8596	9.91683	0	10.8323	#NAME?	0.00386557	0.0675526	-
ENSSSCG00000000433	B4GALNT1	beta-1,4-N-acetyl-galactosaminyl transferase 1 [Source:HGNC Symbol;Acc:HGNC:4117]	0	0	0	52	74	69	0	0	0	2.27647	3.53191	3.65404	0	3.15414	#NAME?	0.00388174	0.0677214	-
ENSSSCG00000000259	CSAD	cysteine sulfinic acid decarboxylase [Source:HGNC Symbol;Acc:HGNC:18966]	1	0	0	106	189	174	2.22907	0	0	3.45075	6.70783	6.85201	0.743022	5.6702	-2.93192	0.00389264	0.0678415	-
ENSSSCG00000008077	CARD19	caspase recruitment domain family, member 19 [Source:HGNC Symbol;Acc:HGNC:28148]	1	0	0	152	152	131	0.932719	0	0	2.07052	2.25732	2.15857	0.310906	2.16214	-2.79791	0.00390505	0.0679875	-
ENSSSCG00000008030	TSR3	TSR3, 20S rRNA accumulation, homolog (S. cerevisiae) [Source:HGNC Symbol;Acc:HGNC:14175]	0	2	1	234	196	220	0	5.80591	4.32131	16.1597	14.7567	18.3782	3.37574	16.4315	-2.28319	0.00391533	0.0680961	-
ENSSSCG00000001970	HEATR5A	HEAT repeat containing 5A [Source:HGNC Symbol;Acc:HGNC:20276]	25	39	23	2843	2691	2119	18.3373	17.5705	15.4229	30.4634	31.436	27.4658	17.1102	29.7884	-0.799892	0.00393064	0.0682918	-
ENSSSCG00000006869	-	-	0	0	0	60	70	57	0	0	0	4.84874	6.1672	5.57199	0	5.52931	#NAME?	0.00394801	0.0684113	-
ENSSSCG00000024740	NLGN2	neuroligin 2 [Source:HGNC Symbol;Acc:HGNC:14290]	7	2	8	106	39	48	15.9418	2.79704	16.6568	3.52657	1.41458	1.93175	11.7985	2.29097	2.36458	0.00394357	0.0684113	-
ENSSSCG00000026940	CASP10	caspase 10, apoptosis-related cysteine peptidase [Source:HGNC Symbol;Acc:HGNC:1500]	23	56	22	1093	529	565	58.5443	87.5563	51.1957	40.6437	21.4458	25.4145	65.7654	29.168	1.17294	0.00394969	0.0684113	-
ENSSSCG00000014379	-	-	0	0	0	42	80	92	0	0	0	1.40256	2.91256	3.71638	0	2.67717	#NAME?	0.00395618	0.0684532	-
ENSSSCG00000027480	KLF10	-	1	3	0	273	263	258	1.56945	2.89102	0	6.25742	6.57207	7.15341	1.48682	6.66097	-2.1635	0.00397423	0.0686952	-
ENSSSCG00000017601	TOM1L1	target of myb1 like 1 membrane trafficking protein [Source:HGNC Symbol;Acc:HGNC:11983]	0	0	0	53	82	87	0	0	0	2.06559	3.48413	4.10153	0	3.21708	#NAME?	0.00398258	0.0687689	-
ENSSSCG00000001965	-	-	0	4	4	426	473	365	0	5.58858	8.31696	14.1552	17.1349	14.6711	4.63518	15.3204	-1.72476	0.00401839	0.0689692	-
ENSSSCG00000005673	-	-	3	1	0	383	261	260	13.5961	2.78464	0	25.3584	18.8397	20.8236	5.46024	21.6739	-1.98892	0.00402283	0.0689692	-
ENSSSCG00000007953	DNASE1	deoxyribonuclease I [Source:HGNC Symbol;Acc:HGNC:2956]	0	0	0	53	68	75	0	0	0	3.29693	4.61163	5.64363	0	4.5174	#NAME?	0.00400951	0.0689692	-
ENSSSCG00000009251	-	-	0	0	0	32	117	89	0	0	0	2.25449	8.98669	7.5849	0	6.27536	#NAME?	0.00402165	0.0689692	-
ENSSSCG00000013751	NACC1	nucleus accumbens associated 1, BEN and BTB (POZ) domain containing [Source:HGNC Symbol;Acc:HGNC:20967]	58	71	62	1657	1654	1772	59.763	44.9367	58.4047	24.9424	27.1434	32.2657	54.3681	28.1172	0.95131	0.00400687	0.0689692	-
ENSSSCG00000015617	G0S2	G0/G1 switch 2 [Source:HGNC Symbol;Acc:HGNC:30229]	0	0	0	38	118	72	0	0	0	1.89283	6.40801	4.33831	0	4.21305	#NAME?	0.00401296	0.0689692	-
ENSSSCG00000015905	SCN2A	sodium channel, voltage gated, type II alpha subunit [Source:HGNC Symbol;Acc:HGNC:10588]	0	0	0	214	46	29	0	0	0	2.07651	0.48662	0.340393	0	0.96784	#NAME?	0.00401091	0.0689692	-
ENSSSCG00000027882	C1orf115	chromosome 1 open reading frame 115 [Source:HGNC Symbol;Acc:HGNC:25873]	0	0	3	184	338	273	0	0	5.2968	5.19174	10.3974	9.31791	1.7656	8.30236	-2.23336	0.00403366	0.0690847	-
ENSSSCG00000004063	-	-	0	2	2	266	243	277	0	3.40387	5.06697	10.7697	10.7261	13.5663	2.82361	11.6874	-2.04933	0.00403823	0.0690926	-
ENSSSCG00000006001	ENPP2	ectonucleotide pyrophosphatase/phosphodiesterase 2 [Source:HGNC Symbol;Acc:HGNC:3357]	0	1	0	77	129	176	0	1.08416	0	1.98489	3.62533	5.48807	0.361386	3.69943	-3.35569	0.00405919	0.0692596	-
ENSSSCG00000013830	ILVBL	ilvB (bacterial acetolactate synthase)-like [Source:HGNC Symbol;Acc:HGNC:6041]	6	5	9	830	756	866	7.27205	3.72273	9.97296	14.6965	14.5938	18.5487	6.98925	15.9463	-1.19002	0.00405607	0.0692596	-
ENSSSCG00000015112	HINFP	histone H4 transcription factor [Source:HGNC Symbol;Acc:HGNC:17850]	0	3	0	208	208	183	0	4.01645	0	6.62351	7.22106	7.04913	1.33882	6.96457	-2.37908	0.00406031	0.0692596	-
ENSSSCG00000011681	TRPC1	short transient receptor potential channel 1 [Source:RefSeq peptide;Acc:NP_001139223]	0	3	3	392	354	272	0	4.80145	7.14616	14.9225	14.6917	12.5252	3.98253	14.0464	-1.81845	0.0040764	0.0694637	-
ENSSSCG00000006331	PBX1	pre-B-cell leukemia homeobox 1 [Source:HGNC Symbol;Acc:HGNC:8632]	0	3	1	241	335	208	0	9.65787	4.79138	18.4536	27.9654	19.2658	4.81642	21.8949	-2.18457	0.00410522	0.0698136	-
ENSSSCG00000007806	RABEP2	rabaptin, RAB GTPase binding effector protein 2 [Source:HGNC Symbol;Acc:HGNC:24817]	0	0	1	132	117	152	0	0	1.65941	3.50049	3.38263	4.87595	0.553136	3.91969	-2.82503	0.0041038	0.0698136	-
ENSSSCG00000027731	-	-	0	0	0	80	58	70	0	0	0	9.04183	7.14668	9.57025	0	8.58625	#NAME?	0.00412683	0.0701104	-
ENSSSCG00000004697	HYPK	huntingtin interacting protein K [Source:HGNC Symbol;Acc:HGNC:18418]	0	0	0	64	60	95	0	0	0	7.71131	7.88163	13.8463	0	9.81308	#NAME?	0.00414249	0.0703055	-
ENSSSCG00000001620	MDFI	MyoD family inhibitor [Source:HGNC Symbol;Acc:HGNC:6967]	0	4	0	288	297	169	0	8.38809	0	14.3635	16.1488	10.1956	2.79603	13.5693	-2.2789	0.00415071	0.0703742	-
ENSSSCG00000008686	C4orf48	chromosome 4 open reading frame 48 [Source:HGNC Symbol;Acc:HGNC:34437]	0	0	0	81	58	70	0	0	0	12.6459	9.87187	13.2196	0	11.9124	#NAME?	0.00415864	0.0704377	-
ENSSSCG00000027002	-	-	0	0	1	135	157	122	0	0	2.38431	5.14398	6.52198	5.62324	0.794771	5.76306	-2.85822	0.00416481	0.0704714	-
ENSSSCG00000023658	NR2C2AP	nuclear receptor 2C2-associated protein [Source:HGNC Symbol;Acc:HGNC:30763]	0	0	0	70	55	66	0	0	0	5.75534	4.93006	6.56412	0	5.74984	#NAME?	0.0041725	0.0705307	-
ENSSSCG00000006470	RRNAD1	ribosomal RNA adenine dimethylase domain containing 1 [Source:HGNC Symbol;Acc:HGNC:24273]	0	0	0	91	67	56	0	0	0	3.95151	3.17183	2.94154	0	3.35496	#NAME?	0.00419092	0.0706296	-
ENSSSCG00000008899	ARL9	ADP-ribosylation factor-like 9 [Source:HGNC Symbol;Acc:HGNC:23592]	0	0	0	113	59	55	0	0	0	7.39025	4.20676	4.35113	0	5.31605	#NAME?	0.00419016	0.0706296	-
ENSSSCG00000030656	-	-	9	33	13	540	233	192	12.6401	28.4692	16.6921	11.0798	5.21202	4.76538	19.2671	7.01906	1.45679	0.00418692	0.0706296	-
ENSSSCG00000001474	RXRB	retinoid X receptor, beta [Source:HGNC Symbol;Acc:HGNC:10478]	1	6	6	607	529	548	1.35603	4.99578	7.43667	12.0211	11.4215	13.1279	4.59616	12.1902	-1.40722	0.00421259	0.0708966	-
ENSSSCG00000028785	-	-	0	0	0	66	75	49	0	0	0	5.7257	7.09347	5.14206	0	5.98708	#NAME?	0.00421518	0.0708966	-
ENSSSCG00000026973	ZCRB1	zinc finger CCHC-type and RNA binding motif 1 [Source:HGNC Symbol;Acc:HGNC:29620]	0	0	0	59	95	60	0	0	0	6.52138	11.4479	8.02238	0	8.66389	#NAME?	0.00424293	0.0712922	-
ENSSSCG00000027558	-	-	0	0	0	44	99	63	0	0	0	0.868164	2.12961	1.50367	0	1.50048	#NAME?	0.00425181	0.0713702	-
ENSSSCG00000005749	BRD3	bromodomain containing 3 [Source:HGNC Symbol;Acc:HGNC:1104]	5	8	6	713	783	664	4.66504	4.58439	5.11776	9.71732	11.6341	10.9468	4.78906	10.766	-1.16867	0.0042621	0.0714718	-
ENSSSCG00000025520	-	-	5	10	10	178	133	106	22.3497	27.4527	40.8615	11.6223	9.46754	8.37216	30.2213	9.82068	1.62167	0.00427587	0.0716314	-
ENSSSCG00000008304	PRADC1	protease-associated domain containing 1 [Source:HGNC Symbol;Acc:HGNC:16047]	2	0	0	238	169	220	8.63508	0	0	15.0147	11.6235	16.7889	2.87836	14.4757	-2.33031	0.00428595	0.071729	-
ENSSSCG00000002440	CCDC88C	coiled-coil domain containing 88C [Source:HGNC Symbol;Acc:HGNC:19967]	0	0	0	51	99	73	0	0	0	0.659348	1.39538	1.14164	0	1.06546	#NAME?	0.00431288	0.0720366	-
ENSSSCG00000024885	-	-	0	0	0	56	74	61	0	0	0	5.96784	8.5976	7.86357	0	7.47634	#NAME?	0.00431266	0.0720366	-
ENSSSCG00000005243	-	-	0	0	0	60	79	71	0	0	0	1.67938	2.41068	2.4039	0	2.16466	#NAME?	0.00431972	0.07204	-
ENSSSCG00000010645	-	-	3	8	0	695	637	346	5.4152	8.87048	0	18.3277	18.3137	11.0372	4.76189	15.8929	-1.73877	0.00432163	0.07204	-
ENSSSCG00000030514	RBL2	retinoblastoma-like 2 [Source:HGNC Symbol;Acc:HGNC:9894]	0	1	0	131	120	102	0	2.12933	0	6.63235	6.62356	6.24681	0.709776	6.50091	-3.19521	0.00432721	0.0720618	-
ENSSSCG00000008168	RNF149	ring finger protein 149 [Source:HGNC Symbol;Acc:HGNC:23137]	10	13	12	245	275	181	20.5885	16.4396	22.5868	7.36893	9.01747	6.58533	19.8716	7.65724	1.37581	0.00433688	0.0721515	-
ENSSSCG00000014156	ARRDC3	arrestin domain containing 3 [Source:HGNC Symbol;Acc:HGNC:29263]	46	107	79	5201	8346	6476	59.4967	85.0063	93.414	98.2719	171.923	148.016	79.3057	139.404	-0.813774	0.00436358	0.0724526	-
ENSSSCG00000016763	-	-	20	24	11	1494	2219	1710	17.3117	12.7606	8.70473	18.8919	30.5911	26.1566	12.9257	25.2132	-0.963941	0.00436205	0.0724526	-
ENSSSCG00000029514	-	-	0	1	0	120	117	114	0	1.22282	0	3.48898	3.70864	4.00941	0.407607	3.73568	-3.19612	0.00438055	0.0726628	-
ENSSSCG00000005164	HACD4	3-hydroxyacyl-CoA dehydratase 4 [Source:HGNC Symbol;Acc:HGNC:20920]	0	0	0	88	42	74	0	0	0	11.6146	6.04339	11.8144	0	9.82412	#NAME?	0.00438859	0.0727246	-
ENSSSCG00000002729	-	-	0	0	0	79	52	57	0	0	0	5.46503	3.92176	4.76981	0	4.71887	#NAME?	0.00442265	0.0732171	-
ENSSSCG00000005282	VPS13A	vacuolar protein sorting 13 homolog A (S. cerevisiae) [Source:HGNC Symbol;Acc:HGNC:1908]	11	29	17	2180	2005	1181	5.51874	8.93657	7.79738	15.9774	16.0206	10.4703	7.41757	14.1561	-0.932407	0.00444187	0.073391	-
ENSSSCG00000009462	-	-	4	9	5	90	87	81	32.8447	45.3929	37.5289	10.7955	11.3771	11.7529	38.5888	11.3085	1.77078	0.00443782	0.073391	-
ENSSSCG00000016893	NDUFS4	NADH dehydrogenase (ubiquinone) Fe-S protein 4, 18kDa (NADH-coenzyme Q reductase) [Source:HGNC Symbol;Acc:HGNC:7711]	3	3	2	372	435	418	16.7294	10.2756	10.1957	30.3062	38.6359	41.1932	12.4002	36.7118	-1.56588	0.00444925	0.0734409	-
ENSSSCG00000010948	CTSL	cathepsin L [Source:HGNC Symbol;Acc:HGNC:2537]	9	8	3	133	88	46	36.5917	19.9799	11.1503	7.89989	5.69854	3.30513	22.574	5.63452	2.0023	0.00445693	0.0734957	-
ENSSSCG00000005524	DAB2IP	DAB2 interacting protein [Source:HGNC Symbol;Acc:HGNC:17294]	0	4	1	284	261	313	0	4.18884	1.55846	7.07322	7.08683	9.42984	1.91577	7.8633	-2.03721	0.00449363	0.0740285	-
ENSSSCG00000007947	-	-	0	0	0	57	59	69	0	0	0	12.1975	13.7645	17.8609	0	14.6076	#NAME?	0.00449963	0.0740549	-
ENSSSCG00000007516	STX16	syntaxin 16 [Source:HGNC Symbol;Acc:HGNC:11431]	10	37	31	604	601	461	7.51334	17.0756	21.2936	6.62956	7.19177	6.12083	15.2942	6.64739	1.20212	0.00451056	0.0740901	-
ENSSSCG00000023626	-	-	0	0	0	74	70	61	0	0	0	7.4883	7.72261	7.46692	0	7.55928	#NAME?	0.00450747	0.0740901	-
ENSSSCG00000004478	MYO6	myosin VI [Source:HGNC Symbol;Acc:HGNC:7605]	5	5	7	717	728	626	5.08474	3.12318	6.50773	10.651	11.79	11.2488	4.90521	11.2299	-1.19496	0.00451617	0.0741101	-
ENSSSCG00000001723	PLA2G7	phospholipase A2, group VII (platelet-activating factor acetylhydrolase, plasma) [Source:HGNC Symbol;Acc:HGNC:9040]	0	0	0	73	72	60	0	0	0	2.04323	2.19706	2.03148	0	2.09059	#NAME?	0.00453404	0.0742139	-
ENSSSCG00000013768	-	uncharacterized protein LOC100513647 [Source:RefSeq peptide;Acc:NP_001231798]	0	0	0	88	55	65	0	0	0	4.93476	3.3625	4.4092	0	4.23549	#NAME?	0.00452913	0.0742139	-
ENSSSCG00000027230	SLC35G1	solute carrier family 35, member G1 [Source:HGNC Symbol;Acc:HGNC:26607]	0	0	0	72	70	61	0	0	0	1.48148	1.57026	1.51827	0	1.52334	#NAME?	0.00453571	0.0742139	-
ENSSSCG00000014895	-	-	0	0	0	85	41	75	0	0	0	13.4535	7.07478	14.3595	0	11.6293	#NAME?	0.0045445	0.0742857	-
ENSSSCG00000015492	DARS2	aspartyl-tRNA synthetase 2, mitochondrial [Source:HGNC Symbol;Acc:HGNC:25538]	0	0	0	92	62	43	0	0	0	3.33454	2.44991	1.88526	0	2.55657	#NAME?	0.00455362	0.0742975	-
ENSSSCG00000018068	-	-	1	4	1	12	16	5	78.495	192.806	71.7338	13.7566	19.9966	6.93305	114.345	13.5621	3.07574	0.00455404	0.0742975	-
ENSSSCG00000027279	PTPRT	protein tyrosine phosphatase, receptor type, T [Source:HGNC Symbol;Acc:HGNC:9682]	0	0	0	89	72	49	0	0	0	4.73916	4.17981	3.15621	0	4.02506	#NAME?	0.00456347	0.0743793	-
ENSSSCG00000009555	LAMP1	-	13	32	27	2565	1974	2000	33.5251	50.6892	63.6584	96.6346	81.0785	91.1457	49.2909	89.6196	-0.862492	0.00457865	0.0745546	-
ENSSSCG00000008397	EFEMP1	EGF containing fibulin-like extracellular matrix protein 1 [Source:HGNC Symbol;Acc:HGNC:3218]	18	40	27	2783	2339	2222	32.2073	43.9612	44.1669	72.7444	66.6546	70.2572	40.1118	69.8854	-0.800965	0.00458461	0.0745795	-
ENSSSCG00000017018	TENM2	teneurin transmembrane protein 2 [Source:HGNC Symbol;Acc:HGNC:29943]	0	0	0	58	83	70	0	0	0	0.580258	0.905286	0.847136	0	0.77756	#NAME?	0.00458975	0.0745912	-
ENSSSCG00000009002	TLR2	toll-like receptor 2 [Source:HGNC Symbol;Acc:HGNC:11848]	6	27	6	128	205	236	12.1433	33.5667	11.1029	3.78465	6.60817	8.44086	18.9376	6.27789	1.5929	0.00462828	0.0751449	-
ENSSSCG00000005317	TLN1	talin 1 [Source:HGNC Symbol;Acc:HGNC:11845]	218	286	226	22618	18034	19085	148.479	119.65	140.724	225.048	195.626	229.706	136.284	216.793	-0.6697	0.00463815	0.0752326	-
ENSSSCG00000027621	-	-	2	0	3	4	9	4	9.05509	0	12.4189	0.264643	0.649128	0.320107	7.15799	0.411293	4.12132	0.00465428	0.0754217	-
ENSSSCG00000025902	-	-	1	3	1	332	304	254	2.20846	4.06811	2.01823	10.7081	10.6896	9.90989	2.76493	10.4359	-1.91623	0.00467618	0.0757039	-
ENSSSCG00000003636	-	-	7	10	2	801	730	708	42.301	37.117	11.0481	70.7121	70.2582	75.6057	30.1553	72.192	-1.25943	0.00469953	0.0758982	-
ENSSSCG00000004655	SHC4	SHC (Src homology 2 domain containing) family, member 4 [Source:HGNC Symbol;Acc:HGNC:16743]	0	0	0	68	73	59	0	0	0	2.42522	2.83842	2.54539	0	2.60301	#NAME?	0.00470471	0.0758982	-
ENSSSCG00000010259	TYSND1	trypsin domain containing 1 [Source:HGNC Symbol;Acc:HGNC:28531]	0	1	0	89	153	111	0	0.624881	0	1.32233	2.47831	1.99496	0.208294	1.93187	-3.2133	0.00470794	0.0758982	-
ENSSSCG00000013074	RAB3IL1	RAB3A interacting protein (rabin3)-like 1 [Source:HGNC Symbol;Acc:HGNC:9780]	0	2	0	175	135	154	0	2.89921	0	6.03485	5.07547	6.42405	0.966404	5.84479	-2.59645	0.0047107	0.0758982	-
ENSSSCG00000017539	HOXB6	homeobox B6 [Source:HGNC Symbol;Acc:HGNC:5117]	0	4	0	189	263	283	0	10.2948	0	11.5687	17.5506	20.9541	3.43159	16.6911	-2.28213	0.00470218	0.0758982	-
ENSSSCG00000000848	GLT8D2	glycosyltransferase 8 domain containing 2 [Source:HGNC Symbol;Acc:HGNC:24890]	2	4	5	575	546	382	6.04503	7.42787	13.8177	25.3944	26.2891	20.4077	9.09688	24.0304	-1.40142	0.00473181	0.0760927	-
ENSSSCG00000015389	-	-	4	9	4	1253	519	451	7.02241	9.70529	6.41913	32.1344	14.5111	13.9913	7.71561	20.2122	-1.38938	0.00472967	0.0760927	-
ENSSSCG00000008188	MGAT4A	mannosyl (alpha-1,3-)-glycoprotein beta-1,4-N-acetylglucosaminyltransferase, isozyme A [Source:HGNC Symbol;Acc:HGNC:7047]	3	9	11	85	109	136	8.21869	15.1461	27.5512	3.40195	4.75607	6.58432	16.972	4.91411	1.78815	0.0047493	0.0763012	-
ENSSSCG00000005672	PPP2R4	protein phosphatase 2A activator, regulatory subunit 4 [Source:HGNC Symbol;Acc:HGNC:9308]	15	30	18	1688	1953	1933	29.1777	35.8433	32.0095	47.9659	60.5028	66.4435	32.3435	58.3041	-0.850121	0.00475612	0.0763043	-
ENSSSCG00000017433	KRT14	keratin 14, type I [Source:HGNC Symbol;Acc:HGNC:6416]	0	0	0	45	60	102	0	0	0	2.43828	3.54434	6.68548	0	4.2227	#NAME?	0.00475855	0.0763043	-
ENSSSCG00000004822	-	-	18	23	2	1748	1757	1658	37.6242	29.5295	3.82143	53.3754	58.4904	61.2413	23.6584	57.7024	-1.28628	0.00477304	0.076464	-
ENSSSCG00000016215	TUBA4A	tubulin, alpha 4a [Source:HGNC Symbol;Acc:HGNC:12407]	3	0	14	35	53	49	11.1567	0	47.5994	1.90156	3.13928	3.22031	19.5854	2.75372	2.83032	0.00478149	0.0765266	-
ENSSSCG00000030317	-	-	0	0	0	58	81	50	0	0	0	8.71583	13.2703	9.08899	0	10.3584	#NAME?	0.00480517	0.0768326	-
ENSSSCG00000025467	-	Myosin light polypeptide 6 [Source:UniProtKB/Swiss-Prot;Acc:P60662]	38	68	34	4320	3336	4118	260.595	286.437	213.161	432.789	364.361	499.044	253.397	432.065	-0.769845	0.00481673	0.0769444	-
ENSSSCG00000011686	-	-	0	8	0	399	440	405	0	26.386	0	31.2984	37.6284	38.4295	8.79533	35.7854	-2.02456	0.00483845	0.0772181	-
ENSSSCG00000004549	RBPMS2	RNA binding protein with multiple splicing 2 [Source:HGNC Symbol;Acc:HGNC:19098]	3	11	0	33	35	27	9.60284	21.6284	0	1.5432	1.78439	1.52733	10.4104	1.61831	2.68547	0.00486007	0.0774898	-
ENSSSCG00000025652	CDH1	cadherin 1, type 1 [Source:HGNC Symbol;Acc:HGNC:1748]	0	0	0	34	65	89	0	0	0	2.40389	5.01022	7.61163	0	5.00858	#NAME?	0.00487092	0.0775895	-
ENSSSCG00000007438	NCOA5	nuclear receptor coactivator 5 [Source:HGNC Symbol;Acc:HGNC:15909]	6	4	3	571	601	567	9.17509	3.75736	4.19379	12.7563	14.6378	15.3226	5.70875	14.2389	-1.31859	0.0048864	0.0777625	-
ENSSSCG00000005992	SHAS2	-	10	1	1	43	31	29	25.0822	1.54109	2.29286	1.57559	1.23838	1.28541	9.63872	1.36646	2.8184	0.00489138	0.0777684	-
ENSSSCG00000017415	TTC25	tetratricopeptide repeat domain 25 [Source:HGNC Symbol;Acc:HGNC:25280]	0	0	0	64	58	59	0	0	0	2.96178	2.92627	3.30284	0	3.06363	#NAME?	0.00490253	0.0778722	-
ENSSSCG00000000003	TTC38	tetratricopeptide repeat domain 38 [Source:HGNC Symbol;Acc:HGNC:26082]	0	0	2	210	160	202	0	0	4.41633	7.4106	6.15558	8.62275	1.47211	7.39631	-2.32892	0.00491791	0.0780429	-
ENSSSCG00000012771	-	-	29	24	25	2098	2629	2953	52.3672	26.6202	41.2704	55.3441	75.6083	94.2301	40.0859	75.0608	-0.904965	0.00496237	0.0786743	-
ENSSSCG00000001852	IDH2	isocitrate dehydrogenase [Source:RefSeq peptide;Acc:NP_001157479]	12	14	14	1551	1184	1222	42.5286	30.4747	45.3576	80.2981	66.8279	76.5288	39.4536	74.5516	-0.918081	0.00498204	0.078912	-
ENSSSCG00000008678	TMEM129	transmembrane protein 129, E3 ubiquitin protein ligase [Source:HGNC Symbol;Acc:HGNC:25137]	0	6	3	428	404	466	0	8.64342	6.43215	14.665	15.0915	19.3145	5.02519	16.357	-1.70266	0.00501995	0.0789404	-
ENSSSCG00000012608	ZBTB33	zinc finger and BTB domain containing 33 [Source:HGNC Symbol;Acc:HGNC:16682]	1	9	9	870	823	599	0.766338	4.2354	6.30369	9.73699	10.042	8.10948	3.76848	9.29614	-1.30265	0.00502131	0.0789404	-
ENSSSCG00000013034	PLCB3	phospholipase C, beta 3 (phosphatidylinositol-specific) [Source:HGNC Symbol;Acc:HGNC:9056]	7	22	15	1286	1505	1342	8.87003	17.1231	17.3762	23.8055	30.3728	30.0503	14.4564	28.0762	-0.957637	0.0049952	0.0789404	-
ENSSSCG00000018608	U5	U5 spliceosomal RNA [Source:RFAM;Acc:RF00020]	1	2	1	4	7	3	47.3676	58.1592	43.2876	2.76735	5.27904	2.51008	49.6048	3.51882	3.81732	0.00501728	0.0789404	-
ENSSSCG00000021453	RIMS4	regulating synaptic membrane exocytosis 4 [Source:HGNC Symbol;Acc:HGNC:16183]	0	1	0	74	169	126	0	1.74328	0	3.06726	7.63692	6.31758	0.581092	5.67392	-3.28751	0.00501901	0.0789404	-
ENSSSCG00000021707	ADCY7	adenylate cyclase 7 [Source:HGNC Symbol;Acc:HGNC:238]	2	7	4	705	543	395	2.91348	6.26469	5.32771	15.0063	12.6008	10.1705	4.83529	12.5925	-1.38089	0.00500976	0.0789404	-
ENSSSCG00000023076	-	-	0	0	0	37	155	55	0	0	0	6.58348	30.0673	11.8378	0	16.1629	#NAME?	0.00501054	0.0789404	-
ENSSSCG00000023107	-	-	6	5	3	72	54	51	43.4788	22.2578	19.8735	7.62237	6.23254	6.53106	28.5367	6.79533	2.0702	0.00500659	0.0789404	-
ENSSSCG00000003863	ZFYVE9	zinc finger, FYVE domain containing 9 [Source:HGNC Symbol;Acc:HGNC:6775]	19	21	13	1494	1778	1788	21.5542	14.6331	13.4826	24.76	32.1251	35.845	16.5567	30.91	-0.900664	0.00503647	0.0791049	-
ENSSSCG00000015951	METAP1D	methionyl aminopeptidase type 1D (mitochondrial) [Source:HGNC Symbol;Acc:HGNC:32583]	0	0	0	72	57	52	0	0	0	3.82633	3.30243	3.34283	0	3.49053	#NAME?	0.00504871	0.0792234	-
ENSSSCG00000007314	EPB41L1	erythrocyte membrane protein band 4.1-like 1 [Source:HGNC Symbol;Acc:HGNC:3378]	16	10	4	1343	1354	928	32.0288	12.2957	7.31977	39.2751	43.1691	32.8284	17.2147	38.4242	-1.15837	0.00510559	0.0798651	-
ENSSSCG00000014909	SYTL2	synaptotagmin-like 2 [Source:HGNC Symbol;Acc:HGNC:15585]	4	11	5	1067	612	594	4.74581	8.01605	5.42264	18.493	11.564	12.4535	6.0615	14.1702	-1.22511	0.00511324	0.0798651	-
ENSSSCG00000020690	-	-	0	0	0	72	59	71	0	0	0	5.24297	4.68394	6.25408	0	5.39366	#NAME?	0.00510084	0.0798651	-
ENSSSCG00000022104	-	-	0	0	0	49	76	62	0	0	0	7.89565	13.3513	12.0851	0	11.1107	#NAME?	0.00511151	0.0798651	-
ENSSSCG00000025321	MAZ	MYC-associated zinc finger protein (purine-binding transcription factor) [Source:HGNC Symbol;Acc:HGNC:6914]	2	6	4	543	485	491	4.61505	8.50542	8.43927	18.3083	17.828	20.0258	7.18658	18.7207	-1.38126	0.0051133	0.0798651	-
ENSSSCG00000015056	REXO2	RNA exonuclease 2 [Source:HGNC Symbol;Acc:HGNC:17851]	1	0	0	164	112	140	14.017	0	0	33.5725	24.9959	34.668	4.67232	31.0788	-2.73372	0.00512189	0.0799251	-
ENSSSCG00000005021	SAV1	salvador family WW domain containing protein 1 [Source:HGNC Symbol;Acc:HGNC:17795]	18	37	20	703	579	530	37.9563	47.923	38.5557	21.6557	19.445	19.7494	41.4783	20.2834	1.03206	0.00513211	0.0799797	-
ENSSSCG00000007188	FKBP1A	-	90	137	98	3340	3065	2778	292.53	273.517	291.207	158.593	158.665	159.563	285.751	158.94	0.846275	0.00513488	0.0799797	-
ENSSSCG00000004124	-	-	7	8	7	1196	736	620	29.7383	20.8762	27.1885	74.2262	49.7986	46.5456	25.9343	56.8568	-1.13247	0.00514434	0.0800123	-
ENSSSCG00000017330	MAP3K14	mitogen-activated protein kinase kinase kinase 14 [Source:HGNC Symbol;Acc:HGNC:6853]	2	0	0	219	195	190	2.06385	0	0	3.30213	3.20551	3.46548	0.687951	3.32437	-2.2727	0.00515121	0.0800123	-
ENSSSCG00000021111	-	-	7	8	2	1166	660	449	26.2647	18.4377	6.85979	63.912	39.4404	29.7708	17.1874	44.3744	-1.36837	0.00515054	0.0800123	-
ENSSSCG00000005424	NIPSNAP3B	nipsnap homolog 3B (C. elegans) [Source:HGNC Symbol;Acc:HGNC:23641]	0	0	1	165	145	102	0	0	3.19832	8.43351	8.07993	6.30649	1.06611	7.60664	-2.83491	0.00516101	0.0800799	-
ENSSSCG00000017382	EZH1	enhancer of zeste 1 polycomb repressive complex 2 subunit [Source:HGNC Symbol;Acc:HGNC:3526]	0	1	4	349	361	262	0	1.496	8.90313	12.414	13.9993	11.2732	3.46638	12.5622	-1.85758	0.00516507	0.0800799	-
ENSSSCG00000006590	S100A8	-	0	0	5	0	0	3	0	0	24.3048	0	0	0.281867	8.10159	0.0939558	6.43008	0.00517548	0.080094	-
ENSSSCG00000009925	-	-	0	1	0	122	125	100	0	1.42826	0	4.14306	4.62792	4.10793	0.476087	4.29297	-3.17268	0.0051708	0.080094	-
ENSSSCG00000016260	SLC16A14	solute carrier family 16, member 14 [Source:HGNC Symbol;Acc:HGNC:26417]	0	1	0	106	142	102	0	3.22348	0	8.12425	11.8653	9.45672	1.07449	9.81543	-3.1914	0.00519984	0.0803971	-
ENSSSCG00000003217	JOSD2	Josephin domain containing 2 [Source:HGNC Symbol;Acc:HGNC:28853]	0	4	1	302	255	284	0	14.9628	5.56692	26.8674	24.7327	30.5631	6.84324	27.3877	-2.00078	0.00520848	0.0804519	-
ENSSSCG00000023978	RECQL5	RecQ helicase-like 5 [Source:HGNC Symbol;Acc:HGNC:9950]	0	1	0	140	96	117	0	1.56684	0	5.21564	3.8991	5.27262	0.522282	4.79579	-3.19887	0.00521293	0.0804519	-
ENSSSCG00000029889	CST3	-	77	132	74	5685	9292	9243	522.827	550.521	459.354	563.906	1004.84	1109.05	510.901	892.599	-0.804969	0.00522123	0.0805063	-
ENSSSCG00000002652	KLHDC4	kelch domain containing 4 [Source:HGNC Symbol;Acc:HGNC:25272]	0	0	1	173	118	108	0	0	3.49434	9.66085	7.18393	7.29543	1.16478	8.04673	-2.78835	0.00522986	0.0805657	-
ENSSSCG00000008202	CNNM4	cyclin and CBS domain divalent metal cation transport mediator 4 [Source:HGNC Symbol;Acc:HGNC:105]	0	0	0	61	56	64	0	0	0	4.94943	4.9537	6.28154	0	5.39489	#NAME?	0.00524496	0.0806078	-
ENSSSCG00000020731	-	-	6	4	5	621	651	636	98.0861	40.168	74.7227	148.312	169.504	183.74	70.9923	167.185	-1.23571	0.00523858	0.0806078	-
ENSSSCG00000026968	-	-	8	28	8	1349	1559	1237	13.4639	28.9435	12.3089	33.1655	41.7863	36.7879	18.2388	37.2466	-1.0301	0.00524695	0.0806078	-
ENSSSCG00000001097	FAM65B	family with sequence similarity 65, member B [Source:HGNC Symbol;Acc:HGNC:13872]	4	19	8	118	222	130	6.49132	18.9386	11.8689	2.79735	5.73763	3.72795	12.4329	4.08765	1.60482	0.00526727	0.0808464	-
ENSSSCG00000007047	MCM8	minichromosome maintenance 8 homologous recombination repair factor [Source:HGNC Symbol;Acc:HGNC:16147]	0	0	0	85	47	57	0	0	0	4.61184	2.78013	3.74103	0	3.711	#NAME?	0.00529471	0.0811936	-
ENSSSCG00000005304	-	-	0	0	0	75	59	48	0	0	0	2.72207	2.33455	2.10736	0	2.388	#NAME?	0.00530533	0.0812824	-
ENSSSCG00000001539	PPARD	peroxisome proliferator-activated receptor delta [Source:HGNC Symbol;Acc:HGNC:9235]	17	21	15	441	367	404	27.3205	20.7296	22.0379	10.3536	9.39359	11.4735	23.3627	10.4069	1.16667	0.00531966	0.0813281	-
ENSSSCG00000005664	LRRC8A	leucine rich repeat containing 8 family, member A [Source:HGNC Symbol;Acc:HGNC:19027]	48	40	34	3610	4013	3771	43.3876	22.2085	28.0964	47.6697	57.7721	60.2355	31.2308	55.2258	-0.822371	0.00531834	0.0813281	-
ENSSSCG00000022996	PAGR1	PAXIP1 associated glutamate-rich protein 1 [Source:HGNC Symbol;Acc:HGNC:28707]	0	2	0	189	142	130	0	5.90242	0	13.2691	10.8688	11.0404	1.96747	11.7261	-2.5753	0.00532279	0.0813281	-
ENSSSCG00000024570	-	-	3	2	2	430	367	345	6.45961	2.64464	3.93678	13.5264	12.5862	13.1279	4.34701	13.0801	-1.58928	0.00534669	0.0816193	-
ENSSSCG00000004729	GANC	glucosidase, alpha; neutral C [Source:HGNC Symbol;Acc:HGNC:4139]	0	0	1	125	145	114	0	0	1.05847	2.11442	2.67401	2.33262	0.352822	2.37368	-2.75011	0.00536188	0.0816689	-
ENSSSCG00000006481	GPATCH4	G patch domain containing 4 [Source:HGNC Symbol;Acc:HGNC:25982]	0	1	0	138	106	88	0	1.77444	0	5.82227	4.87566	4.49116	0.59148	5.06303	-3.0976	0.00536562	0.0816689	-
ENSSSCG00000013601	46083	membrane-associated ring finger (C3HC4) 2, E3 ubiquitin protein ligase [Source:HGNC Symbol;Acc:HGNC:28038]	2	1	0	251	217	225	7.10467	2.18304	0	13.0283	12.2797	14.1273	3.0959	13.1451	-2.08609	0.00536932	0.0816689	-
ENSSSCG00000020505	SCARNA6	Small Cajal body specific RNA 6 [Source:RFAM;Acc:RF00478]	11	3	3	575	1003	957	218.93	36.6719	54.5801	167.18	317.929	336.58	103.394	273.896	-1.40548	0.00536605	0.0816689	-
ENSSSCG00000015944	TLK1	tousled-like kinase 1 [Source:HGNC Symbol;Acc:HGNC:11841]	15	37	23	2689	2308	1637	13.559	20.5429	19.0064	35.508	33.2265	26.1484	17.7028	31.6276	-0.837212	0.0053783	0.0817318	-
ENSSSCG00000027170	-	-	3	0	0	254	265	280	11.1643	0	0	13.8093	15.7071	18.4144	3.72142	15.9769	-2.10206	0.0053833	0.081734	-
ENSSSCG00000007435	PLTP	phospholipid transfer protein [Source:HGNC Symbol;Acc:HGNC:9093]	5	0	4	20	23	6	56.518	0	41.3281	3.30228	4.14036	1.19842	32.6154	2.88035	3.50123	0.00539784	0.081881	-
ENSSSCG00000005313	CCDC107	coiled-coil domain containing 107 [Source:HGNC Symbol;Acc:HGNC:28465]	0	0	0	67	48	75	0	0	0	6.89291	5.3837	9.3337	0	7.20343	#NAME?	0.00542324	0.0819712	-
ENSSSCG00000009851	PEBP1	phosphatidylethanolamine binding protein 1 [Source:HGNC Symbol;Acc:HGNC:8630]	27	49	25	2753	2937	2787	65.3643	72.8641	55.3303	97.3636	113.242	119.231	64.5196	109.945	-0.768978	0.00541108	0.0819712	-
ENSSSCG00000025146	-	-	32	20	21	3568	1982	2301	113.994	43.7627	68.3911	185.68	112.449	144.85	75.3828	147.66	-0.96997	0.0054154	0.0819712	-
ENSSSCG00000029574	-	-	1	2	4	303	346	510	2.69478	3.30871	9.85064	11.9248	14.8456	24.2794	5.28471	17.0166	-1.68705	0.00542153	0.0819712	-
ENSSSCG00000001727	TNFRSF21	-	0	11	2	607	522	602	0	4.42153	1.19642	5.80289	5.44051	6.96167	1.87265	6.06836	-1.69623	0.0054418	0.0821781	-
ENSSSCG00000027034	-	-	0	0	0	143	37	40	0	0	0	11.2945	3.18598	3.82165	0	6.10072	#NAME?	0.00544928	0.0822173	-
ENSSSCG00000008357	SPRED2	sprouty-related, EVH1 domain containing 2 [Source:HGNC Symbol;Acc:HGNC:17722]	14	16	13	310	286	329	32.9068	23.1004	27.9345	10.6446	10.7064	13.6654	27.9806	11.6721	1.26136	0.00545877	0.0822868	-
ENSSSCG00000028699	NEIL2	nei-like DNA glycosylase 2 [Source:HGNC Symbol;Acc:HGNC:18956]	0	0	0	78	55	72	0	0	0	4.21781	3.24241	4.70958	0	4.0566	#NAME?	0.00547838	0.0825086	-
ENSSSCG00000015298	SRI	Sus scrofa sorcin (SRI), transcript variant 2, mRNA. [Source:RefSeq mRNA;Acc:NM_001244143]	10	6	3	920	675	798	35.7617	13.179	9.80735	48.0642	38.4459	50.4309	19.5827	45.647	-1.22094	0.00553034	0.0832168	-
ENSSSCG00000026074	-	-	0	1	0	171	107	89	0	1.57415	0	6.40023	4.36613	4.02948	0.524718	4.93195	-3.23254	0.00555922	0.0835564	-
ENSSSCG00000029173	TMEM167A	transmembrane protein 167A [Source:HGNC Symbol;Acc:HGNC:28330]	10	10	10	230	204	143	257.888	158.401	235.769	86.6508	83.7892	65.1691	217.352	78.5364	1.4686	0.00556282	0.0835564	-
ENSSSCG00000007681	CUX1	cut-like homeobox 1 [Source:HGNC Symbol;Acc:HGNC:2557]	11	16	14	1202	1417	1268	17.9355	16.0243	20.868	28.6305	36.7965	36.5345	18.2759	33.9872	-0.895046	0.00560728	0.0840743	-
ENSSSCG00000009664	PTK2B	protein tyrosine kinase 2 beta [Source:HGNC Symbol;Acc:HGNC:9612]	10	19	16	949	1993	1579	11.8333	13.8102	17.3098	16.4054	37.5613	33.0189	14.3178	28.9952	-1.018	0.00560567	0.0840743	-
ENSSSCG00000004668	SLC30A4	solute carrier family 30 (zinc transporter), member 4 [Source:HGNC Symbol;Acc:HGNC:11015]	0	0	1	125	169	102	0	0	3.48464	6.961	10.2603	6.87106	1.16155	8.03078	-2.78949	0.00567574	0.0847238	-
ENSSSCG00000011119	ECHDC3	enoyl CoA hydratase domain containing 3 [Source:HGNC Symbol;Acc:HGNC:23489]	5	5	4	494	640	606	6.01045	3.69178	4.39507	8.67432	12.2518	12.8719	4.6991	11.266	-1.26152	0.00567232	0.0847238	-
ENSSSCG00000011360	CELSR3	cadherin, EGF LAG seven-pass G-type receptor 3 [Source:HGNC Symbol;Acc:HGNC:3230]	4	11	11	185	140	112	2.14686	3.62622	5.39719	1.45047	1.19668	1.06222	3.72342	1.23646	1.59041	0.00566545	0.0847238	-
ENSSSCG00000013875	USE1	unconventional SNARE in the ER 1 homolog (S. cerevisiae) [Source:HGNC Symbol;Acc:HGNC:30882]	0	0	0	72	49	62	0	0	0	4.81881	3.57534	5.01951	0	4.47122	#NAME?	0.00566256	0.0847238	-
ENSSSCG00000030361	PRKCZ	protein kinase C, zeta [Source:HGNC Symbol;Acc:HGNC:9412]	0	0	0	27	92	122	0	0	0	1.71142	6.35757	9.3543	0	5.80776	#NAME?	0.00567256	0.0847238	-
ENSSSCG00000027367	-	-	0	2	5	293	535	402	0	14.1435	52.6349	49.2917	98.1237	81.8074	22.2595	76.4076	-1.7793	0.00568159	0.0847362	-
ENSSSCG00000005472	SLC46A2	solute carrier family 46, member 2 [Source:HGNC Symbol;Acc:HGNC:16055]	0	4	5	16	27	5	0	5.66601	10.5402	0.539031	0.991642	0.203742	5.40208	0.578138	3.22403	0.00572469	0.0853035	-
ENSSSCG00000003233	ZNF175	zinc finger protein 175 [Source:HGNC Symbol;Acc:HGNC:12964]	0	0	0	51	70	61	0	0	0	1.95163	2.92038	2.82369	0	2.56523	#NAME?	0.00576477	0.0858248	-
ENSSSCG00000022454	NRBP1	nuclear receptor binding protein 1 [Source:HGNC Symbol;Acc:HGNC:7993]	54	76	62	1941	1672	1703	178.904	154.659	187.79	93.9433	88.2246	99.7047	173.785	93.9575	0.887219	0.00577408	0.0858875	-
ENSSSCG00000008238	ELMOD3	ELMO/CED-12 domain containing 3 [Source:HGNC Symbol;Acc:HGNC:26158]	1	0	5	469	374	358	2.29517	0	10.4874	15.7208	13.6674	14.5159	4.26086	14.6347	-1.78018	0.00580828	0.08632	-
ENSSSCG00000004748	NDUFAF1	NADH dehydrogenase (ubiquinone) complex I, assembly factor 1 [Source:HGNC Symbol;Acc:HGNC:18828]	0	0	1	134	128	116	0	0	5.79166	12.4026	12.916	12.9874	1.93055	12.7687	-2.72552	0.00582078	0.0863695	-
ENSSSCG00000015071	SIK3	SIK family kinase 3 [Source:HGNC Symbol;Acc:HGNC:29165]	22	26	26	588	601	640	24.4239	17.7294	26.3886	9.53614	10.6263	12.5556	22.8473	10.906	1.0669	0.0058319	0.0863695	-
ENSSSCG00000016703	HOXA5	-	2	2	1	245	362	313	5.43753	3.33983	2.48582	9.73283	15.6781	15.0411	3.7544	13.484	-1.8446	0.00582344	0.0863695	-
ENSSSCG00000028231	RPL36A	ribosomal protein L36a [Source:HGNC Symbol;Acc:HGNC:10359]	1	0	0	148	141	124	17.1173	0	0	36.9983	38.4284	37.4975	5.70576	37.6414	-2.72183	0.00583211	0.0863695	-
ENSSSCG00000017727	TMEM98	transmembrane protein 98 [Source:HGNC Symbol;Acc:HGNC:24529]	11	18	19	1174	1786	1695	42.4331	42.649	67.0058	66.1581	109.726	115.543	50.696	97.1425	-0.938231	0.00583823	0.0863843	-
ENSSSCG00000017134	FN3KRP	fructosamine 3 kinase related protein [Source:HGNC Symbol;Acc:HGNC:25700]	1	0	0	146	122	129	3.24743	0	0	6.92434	6.30808	7.40071	1.08248	6.87771	-2.66759	0.00584935	0.0864729	-
ENSSSCG00000023775	-	-	0	0	0	33	93	84	0	0	0	1.86489	5.72969	5.74217	0	4.44558	#NAME?	0.00588762	0.0869624	-
ENSSSCG00000002859	ANKRD27	ankyrin repeat domain 27 (VPS9 domain) [Source:HGNC Symbol;Acc:HGNC:25310]	7	14	10	963	1004	1061	7.46923	9.17556	9.75502	15.0111	17.0621	20.0061	8.79993	17.3598	-0.980184	0.00589638	0.0870155	-
ENSSSCG00000008953	CXCL8	Interleukin-8 [Source:UniProtKB/Swiss-Prot;Acc:P26894]	0	1	3	1	3	4	0	1.62181	7.23887	0.0385739	0.126138	0.186588	2.95356	0.1171	4.65664	0.00593621	0.0875267	-
ENSSSCG00000011532	SUMF1	sulfatase modifying factor 1 [Source:HGNC Symbol;Acc:HGNC:20376]	11	16	8	1253	1047	1080	28.1438	25.1447	18.7127	46.8321	42.6631	48.8289	24.0004	46.108	-0.941961	0.00594206	0.0875364	-
ENSSSCG00000006469	MRPL24	mitochondrial ribosomal protein L24 [Source:HGNC Symbol;Acc:HGNC:14037]	5	2	2	488	462	428	27.6893	6.80087	10.1237	39.476	40.7444	41.8811	14.8713	40.7005	-1.45252	0.00595684	0.0876774	-
ENSSSCG00000011254	XYLB	xylulokinase homolog (H. influenzae) [Source:HGNC Symbol;Acc:HGNC:12839]	0	0	0	52	61	68	0	0	0	2.45602	3.14105	3.88507	0	3.16071	#NAME?	0.00597043	0.0878007	-
ENSSSCG00000001657	CUL7	cullin 7 [Source:HGNC Symbol;Acc:HGNC:21024]	3	0	1	386	291	240	3.08759	0	0.940859	5.80384	4.77016	4.36515	1.34282	4.97972	-1.8908	0.00597952	0.0878577	-
ENSSSCG00000016322	ACKR3	atypical chemokine receptor 3 [Source:HGNC Symbol;Acc:HGNC:23692]	56	20	24	857	705	645	282.473	61.9671	110.673	63.1507	56.6369	57.4933	151.704	59.0936	1.36019	0.00598951	0.087924	-
ENSSSCG00000016342	HES6	hes family bHLH transcription factor 6 [Source:HGNC Symbol;Acc:HGNC:18254]	0	1	0	124	111	107	0	2.38683	0	7.03715	6.86771	7.34548	0.795611	7.08344	-3.15432	0.00599463	0.087924	-
ENSSSCG00000022976	-	-	4	3	1	473	336	415	5.49465	2.53099	1.25566	9.49149	7.35065	10.0735	3.09377	8.97189	-1.53605	0.00599968	0.087924	-
ENSSSCG00000014540	-	-	429	763	834	15079	19935	18487	2884.36	3151.03	5126.36	1481.07	2134.68	2196.49	3720.58	1937.41	0.941396	0.00601549	0.0880027	-
ENSSSCG00000024556	ZNF445	zinc finger protein 445 [Source:HGNC Symbol;Acc:HGNC:21018]	3	5	8	587	733	616	3.13995	3.21483	7.65551	8.97572	12.2194	11.3939	4.6701	10.863	-1.2179	0.0060128	0.0880027	-
ENSSSCG00000008716	-	-	0	0	0	36	75	90	0	0	0	5.51312	12.5219	16.6724	0	11.5691	#NAME?	0.00603487	0.088201	-
ENSSSCG00000017929	RNASEK	ribonuclease, RNase K [Source:HGNC Symbol;Acc:HGNC:33911]	19	18	17	432	386	432	164.097	95.4909	134.235	54.5069	53.0968	65.9344	131.274	57.846	1.18229	0.00604475	0.088201	-
ENSSSCG00000020962	DYNLL2	dynein, light chain, LC8-type 2 [Source:HGNC Symbol;Acc:HGNC:24596]	7	24	24	1546	2150	1662	15.6498	32.9583	49.053	50.4928	76.5546	65.6616	32.5537	64.2363	-0.980568	0.00604012	0.088201	-
ENSSSCG00000007279	DYNLRB1	dynein, light chain, roadblock-type 1 [Source:HGNC Symbol;Acc:HGNC:15468]	19	33	31	737	744	613	153.479	163.74	228.938	86.9728	95.7199	87.5058	182.052	90.0662	1.01529	0.00605106	0.0882168	-
ENSSSCG00000004401	DDO	D-aspartate oxidase [Source:RefSeq peptide;Acc:NP_001090895]	0	0	0	33	102	78	0	0	0	1.33744	4.50684	3.82397	0	3.22275	#NAME?	0.0060887	0.0886814	-
ENSSSCG00000024933	SLC36A4	solute carrier family 36 (proton/amino acid symporter), member 4 [Source:HGNC Symbol;Acc:HGNC:19660]	15	12	8	304	194	191	29.8976	14.6913	14.5777	8.85154	6.15829	6.72728	19.7222	7.2457	1.44462	0.00609346	0.0886814	-
ENSSSCG00000017728	MYO1D	myosin ID [Source:HGNC Symbol;Acc:HGNC:7598]	25	41	50	2880	3898	3826	47.9832	48.3354	87.7338	80.751	119.154	129.766	61.3508	109.89	-0.840913	0.00613374	0.0891906	-
ENSSSCG00000002045	-	-	3	4	0	468	352	312	21.7969	17.8524	0	49.6763	40.7341	40.0607	13.2164	43.4904	-1.71836	0.00615756	0.0893827	-
ENSSSCG00000017927	BCL6B	B-cell CLL/lymphoma 6, member B [Source:HGNC Symbol;Acc:HGNC:1002]	0	0	0	28	79	82	0	0	0	1.54428	4.75012	5.47061	0	3.92167	#NAME?	0.00615295	0.0893827	-
ENSSSCG00000003061	CADM4	cell adhesion molecule 4 [Source:HGNC Symbol;Acc:HGNC:30825]	2	11	1	29	38	53	4.42005	14.9353	2.02067	0.936469	1.3378	2.0703	7.12535	1.44819	2.29871	0.00618363	0.0896769	-
ENSSSCG00000009629	BIN3	bridging integrator 3 [Source:HGNC Symbol;Acc:HGNC:1054]	0	1	4	262	378	307	0	1.99585	11.8779	12.4332	19.5563	17.623	4.62457	16.5375	-1.83835	0.00618847	0.0896769	-
ENSSSCG00000008887	NAF1	nuclear assembly factor 1 ribonucleoprotein [Source:HGNC Symbol;Acc:HGNC:25126]	15	29	12	406	417	411	42.7818	50.803	31.2885	16.9159	18.9416	20.7143	41.6244	18.8573	1.14231	0.00621098	0.0899259	-
ENSSSCG00000003351	MMP23B	matrix metallopeptidase 23B [Source:HGNC Symbol;Acc:HGNC:7171]	0	4	0	462	170	164	0	8.75823	0	24.0583	9.65129	10.3306	2.91941	14.6801	-2.33011	0.00624787	0.0900807	-
ENSSSCG00000006081	RPL30	-	67	87	50	5520	5822	5584	362.593	289.205	247.383	436.413	501.816	534.029	299.727	490.753	-0.711346	0.00624768	0.0900807	-
ENSSSCG00000008347	FBXO48	F-box protein 48 [Source:HGNC Symbol;Acc:HGNC:33857]	4	4	4	48	53	46	8.69878	5.34301	7.95149	1.52488	1.8356	1.76771	7.33109	1.70939	2.10054	0.00624882	0.0900807	-
ENSSSCG00000010768	-	-	0	0	0	81	39	48	0	0	0	1.88733	0.990702	1.3529	0	1.41031	#NAME?	0.00623794	0.0900807	-
ENSSSCG00000017747	RAB11FIP4	RAB11 family interacting protein 4 (class II) [Source:HGNC Symbol;Acc:HGNC:30267]	0	0	0	62	60	56	0	0	0	1.39285	1.46953	1.52182	0	1.4614	#NAME?	0.00622793	0.0900807	-
ENSSSCG00000026414	ATOX1	copper transport protein ATOX1 [Source:RefSeq peptide;Acc:NP_001161113]	0	3	0	174	181	208	0	18.6399	0	25.7142	29.162	37.1834	6.21329	30.6865	-2.30418	0.00625375	0.0900807	-
ENSSSCG00000014976	ARHGAP42	Rho GTPase activating protein 42 [Source:HGNC Symbol;Acc:HGNC:26545]	10	73	25	846	722	423	20.3294	91.1561	46.4635	25.1252	23.377	15.1964	52.6497	21.2329	1.31012	0.00626661	0.0901888	-
ENSSSCG00000008044	MLST8	MTOR associated protein, LST8 homolog [Source:HGNC Symbol;Acc:HGNC:24825]	2	0	0	220	182	172	2.72349	0	0	4.37744	3.94804	4.13986	0.907829	4.15511	-2.1944	0.00629586	0.0903358	-
ENSSSCG00000008138	GCC2	GRIP and coiled-coil domain containing 2 [Source:HGNC Symbol;Acc:HGNC:23218]	2	19	11	1346	1194	827	1.64527	9.60263	8.27444	16.1791	15.6468	12.0247	6.50745	14.6169	-1.16747	0.00629826	0.0903358	-
ENSSSCG00000008409	-	-	29	51	28	4392	2864	2233	43.4418	46.9253	38.3457	96.1117	68.3282	59.1103	42.9043	74.5168	-0.796444	0.00628627	0.0903358	-
ENSSSCG00000012850	DEAF1	DEAF1 transcription factor [Source:HGNC Symbol;Acc:HGNC:14677]	7	5	5	786	540	758	18.4686	8.10347	12.059	30.2947	22.6908	35.3406	12.877	29.4421	-1.19308	0.00629543	0.0903358	-
ENSSSCG00000022496	-	-	0	0	0	84	44	41	0	0	0	5.89223	3.36487	3.47895	0	4.24535	#NAME?	0.00631977	0.0905672	-
ENSSSCG00000026619	BLOC1S5	-	0	0	3	312	214	206	0	0	3.84092	6.3837	4.77358	5.09853	1.28031	5.4186	-2.08143	0.00632861	0.0906169	-
ENSSSCG00000028551	-	-	0	0	0	64	56	58	0	0	0	5.07985	4.8459	5.56884	0	5.16487	#NAME?	0.00635125	0.0908639	-
ENSSSCG00000022685	ROM1	retinal outer segment membrane protein 1 [Source:HGNC Symbol;Acc:HGNC:10254]	0	0	0	57	61	55	0	0	0	3.7097	4.32817	4.32996	0	4.12261	#NAME?	0.00637883	0.0911811	-
ENSSSCG00000003673	CEP192	centrosomal protein 192kDa [Source:HGNC Symbol;Acc:HGNC:25515]	3	10	10	837	899	743	2.25671	4.62056	6.87741	9.19832	10.771	9.87717	4.58489	9.94883	-1.11764	0.00639164	0.0912094	-
ENSSSCG00000016642	GPR85	G protein-coupled receptor 85 [Source:HGNC Symbol;Acc:HGNC:4536]	0	0	0	35	79	60	0	0	0	2.52345	6.20972	5.23293	0	4.65537	#NAME?	0.00639051	0.0912094	-
ENSSSCG00000013244	-	-	0	0	2	214	177	159	0	0	5.08235	8.69065	7.83654	7.81082	1.69412	8.11267	-2.25964	0.0063976	0.0912173	-
ENSSSCG00000026919	snoU89	Small nucleolar RNA U89 [Source:RFAM;Acc:RF01294]	0	1	4	279	309	347	0	13.2352	78.7665	87.7989	106.012	132.091	30.6672	108.634	-1.82471	0.00641399	0.0913736	-
ENSSSCG00000018016	MAP2K4	mitogen-activated protein kinase kinase 4 [Source:HGNC Symbol;Acc:HGNC:6844]	18	35	13	2146	1964	1685	27.5729	32.9317	18.2049	48.0225	47.9147	45.6116	26.2365	47.1829	-0.846691	0.00643404	0.0915046	-
ENSSSCG00000022749	MRPL40	-	0	3	0	223	174	178	0	12.6994	0	22.4529	19.0998	21.6794	4.23314	21.0774	-2.31589	0.00643273	0.0915046	-
ENSSSCG00000011038	MRC1	mannose receptor, C type 1 [Source:HGNC Symbol;Acc:HGNC:7228]	0	0	0	62	49	72	0	0	0	0.826456	0.712099	1.16097	0	0.899841	#NAME?	0.00644971	0.09165	-
ENSSSCG00000013002	-	-	22	26	27	2224	2263	2224	221.742	160.963	248.793	327.464	363.267	396.117	210.5	362.283	-0.783298	0.00646441	0.091757	-
ENSSSCG00000017892	PITPNM3	PITPNM family member 3 [Source:HGNC Symbol;Acc:HGNC:21043]	0	0	0	36	87	74	0	0	0	0.411814	1.085	1.02397	0	0.840261	#NAME?	0.00646812	0.091757	-
ENSSSCG00000003200	NUP62	nucleoporin 62kDa [Source:HGNC Symbol;Acc:HGNC:8066]	4	2	0	391	371	319	13.7418	4.21918	0	19.6224	20.2985	19.3655	5.98699	19.7621	-1.72284	0.00648058	0.0918563	-
ENSSSCG00000004859	ZNF516	zinc finger protein 516 [Source:HGNC Symbol;Acc:HGNC:28990]	14	9	12	259	258	198	22.6519	8.94487	17.7501	6.12189	6.64842	5.66122	16.449	6.14384	1.42078	0.00649171	0.0919368	-
ENSSSCG00000027857	DMXL1	Dmx-like 1 [Source:HGNC Symbol;Acc:HGNC:2937]	14	62	22	3330	2812	2441	5.97863	16.2629	8.58901	20.7743	19.1254	18.4209	10.2768	19.4402	-0.919648	0.00650676	0.0920725	-
ENSSSCG00000012943	MRPL11	mitochondrial ribosomal protein L11 [Source:HGNC Symbol;Acc:HGNC:14042]	6	8	5	119	89	100	32.1218	26.3088	24.4706	9.30733	7.58897	9.46106	27.6337	8.78579	1.65319	0.00652904	0.0923103	-
ENSSSCG00000011385	-	-	0	0	0	65	52	56	0	0	0	2.11174	1.8418	2.20079	0	2.05144	#NAME?	0.00653819	0.0923622	-
ENSSSCG00000009070	-	-	0	0	0	67	66	47	0	0	0	5.8124	6.24223	4.93217	0	5.66227	#NAME?	0.00657843	0.0926463	-
ENSSSCG00000011916	ATP6V1A	-	48	110	56	2220	1800	1638	53.7656	75.6817	57.3455	36.3268	32.1115	32.4227	62.2643	33.6203	0.889071	0.00657527	0.0926463	-
ENSSSCG00000013883	COLGALT1	collagen beta(1-O)galactosyltransferase 1 [Source:HGNC Symbol;Acc:HGNC:26182]	10	18	11	1466	1157	1019	21.9632	24.2832	22.0872	47.0376	40.4723	39.5499	22.7779	42.3533	-0.89484	0.0065664	0.0926463	-
ENSSSCG00000016848	EGFLAM	EGF-like, fibronectin type III and laminin G domains [Source:HGNC Symbol;Acc:HGNC:26810]	2	21	28	1203	2375	2900	3.26608	21.0686	41.812	28.7054	61.7838	83.706	22.0489	58.0651	-1.39696	0.00658029	0.0926463	-
ENSSSCG00000014959	PIWIL4	piwi-like RNA-mediated gene silencing 4 [Source:HGNC Symbol;Acc:HGNC:18444]	0	0	0	109	25	103	0	0	0	3.41406	0.85369	3.9025	0	2.72342	#NAME?	0.00659291	0.0927465	-
ENSSSCG00000004948	SMAD6	SMAD family member 6 [Source:HGNC Symbol;Acc:HGNC:6772]	3	14	12	1033	918	1020	8.15362	23.3725	29.8177	41.0165	39.7388	48.9914	20.4479	43.2489	-1.08071	0.00662226	0.0930042	-
ENSSSCG00000020725	-	-	2	1	10	21	40	53	2.86186	0.87936	13.0846	0.439077	0.911789	1.34046	5.60862	0.897109	2.64429	0.00661829	0.0930042	-
ENSSSCG00000004160	PEX7	peroxisomal biogenesis factor 7 [Source:HGNC Symbol;Acc:HGNC:8860]	0	1	0	97	120	128	0	2.92967	0	6.75683	9.11314	10.7856	0.976558	8.88518	-3.18562	0.00665187	0.0933422	-
ENSSSCG00000006524	THBS3	thrombospondin 3 [Source:HGNC Symbol;Acc:HGNC:11787]	1	0	2	375	162	228	1.72951	0	3.16107	9.47193	4.46104	6.96633	1.63019	6.96643	-2.09538	0.00667027	0.0933923	-
ENSSSCG00000008761	TBC1D19	TBC1 domain family, member 19 [Source:HGNC Symbol;Acc:HGNC:25624]	0	0	1	184	87	116	0	0	2.9194	8.58449	4.42515	6.54657	0.973133	6.51874	-2.74388	0.00667761	0.0933923	-
ENSSSCG00000017100	MTRR	5-methyltetrahydrofolate-homocysteine methyltransferase reductase [Source:HGNC Symbol;Acc:HGNC:7473]	3	8	5	613	621	554	4.37095	7.15991	6.65964	13.048	14.4108	14.2644	6.0635	13.9077	-1.19767	0.00667588	0.0933923	-
ENSSSCG00000021798	LZTS2	leucine zipper, putative tumor suppressor 2 [Source:HGNC Symbol;Acc:HGNC:29381]	3	4	3	471	467	401	11.8635	9.71665	10.8453	27.2109	29.4139	28.0238	10.8085	28.2162	-1.38436	0.00667518	0.0933923	-
ENSSSCG00000022828	PNN	-	3	2	7	634	640	420	4.44283	1.81894	9.47822	13.7169	15.096	10.992	5.24667	13.2683	-1.33851	0.00669053	0.0934407	-
ENSSSCG00000025982	-	-	0	0	0	75	46	40	0	0	0	2.99279	2.00117	1.93078	0	2.30824	#NAME?	0.00669216	0.0934407	-
ENSSSCG00000000228	SCN8A	sodium channel, voltage gated, type VIII alpha subunit [Source:HGNC Symbol;Acc:HGNC:10596]	0	0	0	40	79	48	0	0	0	0.522783	1.12564	0.758856	0	0.802426	#NAME?	0.00670745	0.0934994	-
ENSSSCG00000006947	SYDE2	synapse defective 1, Rho GTPase, homolog 2 (C. elegans) [Source:HGNC Symbol;Acc:HGNC:25841]	0	2	2	399	229	173	0	1.98542	2.95548	9.42267	5.8959	4.94205	1.64697	6.75354	-2.03583	0.006703	0.0934994	-
ENSSSCG00000028790	ANKRD16	ankyrin repeat domain 16 [Source:HGNC Symbol;Acc:HGNC:23471]	0	0	0	65	51	58	0	0	0	2.74526	2.3483	2.96321	0	2.68559	#NAME?	0.00671691	0.0935538	-
ENSSSCG00000013756	MRI1	methylthioribose-1-phosphate isomerase 1 [Source:HGNC Symbol;Acc:HGNC:28469]	0	0	2	240	159	158	0	0	3.56885	6.84403	4.94322	5.45027	1.18962	5.74584	-2.27202	0.00674393	0.0938525	-
ENSSSCG00000005325	TMEM8B	transmembrane protein 8B [Source:HGNC Symbol;Acc:HGNC:21427]	0	0	2	160	200	168	0	0	2.72234	3.48046	4.74306	4.42065	0.907448	4.21472	-2.21555	0.0067654	0.0939961	-
ENSSSCG00000007954	SLX4	SLX4 structure-specific endonuclease subunit [Source:HGNC Symbol;Acc:HGNC:23845]	0	1	0	141	102	97	0	0.571256	0	1.91515	1.51042	1.59373	0.190419	1.6731	-3.13528	0.00676085	0.0939961	-
ENSSSCG00000009732	CHFR	checkpoint with forkhead and ring finger domains, E3 ubiquitin protein ligase [Source:HGNC Symbol;Acc:HGNC:20455]	29	27	19	724	534	589	46.9361	26.8415	28.1132	17.118	13.7647	16.8457	33.9636	15.9095	1.0941	0.00677376	0.0940347	-
ENSSSCG00000014442	PDGFRB	platelet-derived growth factor receptor, beta polypeptide [Source:HGNC Symbol;Acc:HGNC:8804]	4	3	1	1452	285	149	5.61829	2.58794	1.28391	29.7923	6.37521	3.69815	3.16338	13.2885	-2.07064	0.00678769	0.0941505	-
ENSSSCG00000009378	CKAP2	cytoskeleton associated protein 2 [Source:HGNC Symbol;Acc:HGNC:1990]	0	0	0	86	41	43	0	0	0	2.56836	1.33491	1.55339	0	1.81889	#NAME?	0.00681327	0.0944277	-
ENSSSCG00000017231	NAT9	N-acetyltransferase 9 (GCN5-related, putative) [Source:HGNC Symbol;Acc:HGNC:23133]	0	0	0	61	52	61	0	0	0	4.78494	4.44696	5.78814	0	5.00668	#NAME?	0.00682543	0.0945184	-
ENSSSCG00000022230	CD9	-	0	2	0	113	123	242	0	3.26231	0	4.38484	5.20345	11.3593	1.08744	6.98251	-2.68281	0.00683194	0.0945309	-
ENSSSCG00000001372	GNL1	-	13	32	16	510	470	420	28.9338	43.7471	32.5576	16.5825	16.6606	16.5192	35.0795	16.5874	1.08054	0.00685142	0.0947227	-
ENSSSCG00000001206	ZSCAN26	zinc finger and SCAN domain containing 26 [Source:HGNC Symbol;Acc:HGNC:12978]	0	1	0	107	118	92	0	2.34863	0	5.9752	7.18393	6.21466	0.782877	6.45793	-3.04421	0.00687018	0.0948183	-
ENSSSCG00000008631	PQLC3	PQ loop repeat containing 3 [Source:HGNC Symbol;Acc:HGNC:28503]	1	5	2	423	347	345	3.23595	9.93605	5.91445	19.9907	17.8784	19.7227	6.36215	19.1973	-1.59331	0.00687521	0.0948183	-
ENSSSCG00000009391	-	importin subunit alpha-3 [Source:RefSeq peptide;Acc:NP_001177159]	4	3	11	968	726	650	21.6697	9.9817	54.4775	76.6059	62.6378	62.2245	28.7096	67.1561	-1.22598	0.00687193	0.0948183	-
ENSSSCG00000029797	-	-	11	29	16	1687	1721	1465	57.5473	93.1871	76.5259	128.929	143.394	135.436	75.7535	135.919	-0.843369	0.00688826	0.0949206	-
ENSSSCG00000015645	SRGAP2	SLIT-ROBO Rho GTPase activating protein 2 [Source:HGNC Symbol;Acc:HGNC:19751]	3	5	5	524	521	541	4.64182	4.75251	7.07235	11.8448	12.8395	14.7929	5.48889	13.1591	-1.26147	0.00691253	0.0951772	-
ENSSSCG00000028549	-	-	0	5	0	388	259	193	0	10.6377	0	19.6315	14.2868	11.8124	3.5459	15.2436	-2.10398	0.0069182	0.0951774	-
ENSSSCG00000015041	PLET1	placenta expressed transcript 1 [Source:HGNC Symbol;Acc:HGNC:30053]	0	3	2	0	2	0	0	15.7165	15.5943	0	0.271642	0	10.4369	0.0905475	6.84881	0.00693943	0.095314	-
ENSSSCG00000021447	-	-	0	0	0	73	39	50	0	0	0	5.35462	3.11881	4.43649	0	4.30331	#NAME?	0.00693818	0.095314	-
ENSSSCG00000001501	VPS52	vacuolar protein sorting 52 homolog (S. cerevisiae) [Source:HGNC Symbol;Acc:HGNC:10518]	1	6	2	447	345	412	2.32234	8.55575	4.2446	15.1606	12.7568	16.9032	5.0409	14.9402	-1.56745	0.0069459	0.0953251	-
ENSSSCG00000005626	FPGS	folylpolyglutamate synthase [Source:HGNC Symbol;Acc:HGNC:3824]	0	0	0	45	74	62	0	0	0	2.16622	3.88362	3.61031	0	3.22005	#NAME?	0.00696839	0.0955351	-
ENSSSCG00000026967	-	-	0	0	0	69	66	44	0	0	0	2.69835	2.81387	2.08143	0	2.53122	#NAME?	0.00697254	0.0955351	-
ENSSSCG00000001621	TFEB	transcription factor EB [Source:HGNC Symbol;Acc:HGNC:11753]	0	0	0	54	71	53	0	0	0	1.2111	1.73603	1.43787	0	1.46166	#NAME?	0.0070055	0.0957532	-
ENSSSCG00000009283	TNFRSF19	tumor necrosis factor receptor superfamily, member 19 [Source:HGNC Symbol;Acc:HGNC:11915]	0	0	0	54	59	63	0	0	0	0.841584	1.00247	1.18769	0	1.01058	#NAME?	0.00700111	0.0957532	-
ENSSSCG00000024947	-	-	0	0	0	53	61	62	0	0	0	15.3539	19.2658	21.727	0	18.7823	#NAME?	0.00699766	0.0957532	-
ENSSSCG00000006720	HAO2	hydroxyacid oxidase 2 (long chain) [Source:HGNC Symbol;Acc:HGNC:4810]	0	0	0	52	68	54	0	0	0	1.59938	2.28019	2.00913	0	1.9629	#NAME?	0.00702354	0.0958443	-
ENSSSCG00000026301	RAP2C	RAP2C, member of RAS oncogene family [Source:HGNC Symbol;Acc:HGNC:21165]	28	83	18	4045	4200	3221	19.1254	34.823	11.2404	40.3626	45.6902	38.8787	21.7296	41.6439	-0.938443	0.00701856	0.0958443	-
ENSSSCG00000000896	NTN4	netrin 4 [Source:HGNC Symbol;Acc:HGNC:13658]	6	7	2	802	474	567	10.1064	7.24253	3.07965	19.7355	12.7164	16.8779	6.80952	16.4433	-1.27187	0.00706034	0.0962063	-
ENSSSCG00000004761	ZFYVE19	zinc finger, FYVE domain containing 19 [Source:HGNC Symbol;Acc:HGNC:20758]	0	0	0	43	49	75	0	0	0	1.81226	2.25149	3.82368	0	2.62914	#NAME?	0.00706239	0.0962063	-
ENSSSCG00000025870	HEPACAM2	HEPACAM family member 2 [Source:HGNC Symbol;Acc:HGNC:27364]	0	0	0	44	69	64	0	0	0	1.66784	2.85147	2.93455	0	2.48462	#NAME?	0.00706719	0.0962063	-
ENSSSCG00000005232	SMARCA2	SWI/SNF related, matrix associated, actin dependent regulator of chromatin, subfamily a, member 2 [Source:HGNC Symbol;Acc:HGNC:11098]	10	21	3	1587	1183	840	9.83352	12.6841	2.69676	22.7982	18.5277	14.597	8.40481	18.641	-1.14919	0.00708699	0.0963203	-
ENSSSCG00000022000	-	-	784	874	502	81673	58021	47817	1232.91	844.234	721.722	1876.31	1453.2	1328.83	932.955	1552.78	-0.734973	0.00708232	0.0963203	-
ENSSSCG00000009863	C12orf49	chromosome 12 open reading frame 49 [Source:HGNC Symbol;Acc:HGNC:26128]	0	2	1	243	187	183	0	3.98963	2.96946	11.5315	9.67467	10.5049	2.3197	10.5704	-2.18802	0.00710496	0.096409	-
ENSSSCG00000014433	PCYOX1L	prenylcysteine oxidase 1 like [Source:HGNC Symbol;Acc:HGNC:28477]	1	0	0	192	129	96	3.71511	0	0	10.4174	7.63059	6.30071	1.23837	8.11622	-2.71237	0.00710053	0.096409	-
ENSSSCG00000024123	CDC26	cell division cycle 26 [Source:HGNC Symbol;Acc:HGNC:17839]	0	0	0	38	57	71	0	0	0	2.22905	3.64523	5.03801	0	3.63743	#NAME?	0.00711493	0.0964666	-
ENSSSCG00000000539	-	-	0	0	0	87	41	41	0	0	0	2.29502	1.17913	1.30832	0	1.59416	#NAME?	0.00716736	0.0968447	-
ENSSSCG00000013178	ZDHHC5	zinc finger, DHHC-type containing 5 [Source:HGNC Symbol;Acc:HGNC:18472]	35	54	61	1320	1229	1391	76.1719	72.1856	121.369	41.9672	42.5991	53.4963	89.9087	46.0208	0.966174	0.0071706	0.0968447	-
ENSSSCG00000013927	ARMC6	armadillo repeat containing 6 [Source:HGNC Symbol;Acc:HGNC:25049]	2	0	0	229	173	170	3.72965	0	0	6.23987	5.13924	5.60337	1.24322	5.66082	-2.18693	0.00717595	0.0968447	-
ENSSSCG00000015988	HNRNPA3	heterogeneous nuclear ribonucleoprotein A3 [Source:HGNC Symbol;Acc:HGNC:24941]	6	40	17	2042	2276	1572	10.7352	43.9612	27.809	53.3755	64.8592	49.705	27.5018	55.9799	-1.02538	0.00718183	0.0968447	-
ENSSSCG00000022204	-	-	11	14	3	679	1083	1410	8.24123	6.44241	2.05457	7.43143	12.9224	18.6673	5.5794	13.0071	-1.22111	0.00715901	0.0968447	-
ENSSSCG00000023126	-	-	5	7	8	765	809	627	16.5269	14.2105	24.1733	36.9365	42.5849	36.6203	18.3036	38.7139	-1.08072	0.00718304	0.0968447	-
ENSSSCG00000024526	-	-	12	10	5	210	139	136	33.4277	17.1092	12.7317	8.54549	6.16658	6.6945	21.0895	7.13552	1.56343	0.00717383	0.0968447	-
ENSSSCG00000012440	PGK1	phosphoglycerate kinase 1 [Source:RefSeq peptide;Acc:NP_001093402]	143	172	91	3840	3428	3779	153.629	113.502	89.3782	60.2671	58.6547	71.7442	118.836	63.5553	0.902892	0.00724549	0.0976085	-
ENSSSCG00000007967	ZNF213	zinc finger protein 213 [Source:HGNC Symbol;Acc:HGNC:13005]	0	0	0	43	71	63	0	0	0	1.85913	3.34671	3.29494	0	2.8336	#NAME?	0.00732273	0.0984915	-
ENSSSCG00000025689	DVL2	dishevelled segment polarity protein 2 [Source:HGNC Symbol;Acc:HGNC:3086]	1	4	0	315	257	256	2.16495	5.31774	0	9.95965	8.8589	9.79116	2.49423	9.53657	-1.93488	0.00731999	0.0984915	-
ENSSSCG00000022733	-	-	7	4	4	704	604	564	14.1366	4.96192	7.38436	20.7696	19.427	20.1278	8.82763	20.1081	-1.18768	0.00733893	0.0986308	-
ENSSSCG00000025049	CYBRD1	cytochrome b reductase 1 [Source:HGNC Symbol;Acc:HGNC:20797]	54	95	58	7465	4576	4891	54.9302	59.3578	53.9389	110.933	74.1362	87.9203	56.0757	90.9965	-0.698436	0.00735679	0.0987921	-
ENSSSCG00000017605	MMD	monocyte to macrophage differentiation protein [Source:RefSeq peptide;Acc:NP_001038060]	14	31	18	463	597	423	44.9726	61.1675	52.8625	21.7275	30.5433	24.0121	53.0009	25.4276	1.05962	0.0073829	0.0990071	-
ENSSSCG00000030268	-	-	38	86	66	1810	1697	1576	45.064	62.6442	71.5547	31.357	32.0517	33.0273	59.7543	32.1454	0.894432	0.00738456	0.0990071	-
ENSSSCG00000013369	SAA1	-	0	3	2	0	0	0	0	24.1562	23.9683	0	0	0	16.0415	0	Inf	0.00742761	0.0994261	-
ENSSSCG00000023030	-	-	0	0	0	56	72	45	0	0	0	7.42774	10.4115	7.22002	0	8.35309	#NAME?	0.00742543	0.0994261	-
ENSSSCG00000009536	ARGLU1	arginine and glutamate rich 1 [Source:HGNC Symbol;Acc:HGNC:25482]	2	7	5	592	541	488	3.32641	7.1526	7.60352	14.387	14.3337	14.3459	6.02751	14.3555	-1.25197	0.00743397	0.0994324	-
ENSSSCG00000006334	RGS5	Regulator of G-protein signaling 5 [Source:UniProtKB/Swiss-Prot;Acc:Q864Z2]	0	1	0	56	124	180	0	1.64955	0	2.19638	5.30216	8.5399	0.549851	5.34615	-3.28139	0.00745814	0.0995554	-
ENSSSCG00000007080	-	-	3	6	2	756	329	408	3.34113	4.1044	2.03624	12.3005	5.83594	8.03012	3.16059	8.7222	-1.4645	0.0074609	0.0995554	-
ENSSSCG00000009822	FAM216A	-	0	0	0	39	62	61	0	0	0	2.53821	4.39911	4.80233	0	3.91322	#NAME?	0.00745634	0.0995554	-
ENSSSCG00000024391	EMC10	ER membrane protein complex subunit 10 [Source:HGNC Symbol;Acc:HGNC:27609]	10	13	1	1027	818	981	13.427	10.7213	1.22742	20.1449	17.4929	23.2769	8.45858	20.3049	-1.26334	0.00752242	0.100297	-
ENSSSCG00000025008	NRG1	neuregulin 1 [Source:HGNC Symbol;Acc:HGNC:7997]	4	1	4	47	13	3	4.07816	0.626389	3.72781	0.699993	0.21109	0.0540403	2.81079	0.321708	3.12715	0.00756131	0.100736	-
ENSSSCG00000023292	INF2	inverted formin, FH2 and WH2 domain containing [Source:HGNC Symbol;Acc:HGNC:23791]	3	0	0	317	235	209	5.3225	0	0	8.21643	6.64055	6.55287	1.77417	7.13662	-2.0081	0.00761177	0.101248	-
ENSSSCG00000027062	ADORA2B	adenosine A2b receptor [Source:HGNC Symbol;Acc:HGNC:264]	5	6	6	129	47	64	78.2557	57.6721	85.85	29.4921	11.7146	17.6993	73.9259	19.6353	1.91263	0.00761146	0.101248	-
ENSSSCG00000017280	ICAM2	intercellular adhesion molecule 2 [Source:HGNC Symbol;Acc:HGNC:5345]	0	0	0	42	72	63	0	0	0	1.32796	2.48186	2.40954	0	2.07312	#NAME?	0.00761932	0.101268	-
ENSSSCG00000009806	SETD1B	SET domain containing 1B [Source:HGNC Symbol;Acc:HGNC:29187]	2	4	11	695	746	710	1.85506	2.27942	9.32954	9.41921	11.0225	11.6399	4.48801	10.6939	-1.25264	0.00764802	0.10157	-
ENSSSCG00000005994	SNTB1	syntrophin, beta 1 (dystrophin-associated protein A1, 59kDa, basic component 1) [Source:HGNC Symbol;Acc:HGNC:11168]	0	0	5	292	303	491	0	0	5.4438	5.08063	5.74767	10.3342	1.8146	7.05417	-1.95882	0.00766761	0.10159	-
ENSSSCG00000013978	ZNF672	zinc finger protein 672 [Source:HGNC Symbol;Acc:HGNC:26179]	1	3	1	274	243	320	1.8488	3.4056	1.68956	7.39822	7.15312	10.4517	2.31465	8.33434	-1.84827	0.007666	0.10159	-
ENSSSCG00000027209	-	-	21	65	41	495	1531	361	17.7305	33.709	31.6472	6.10543	20.5873	5.38615	27.6956	10.693	1.37299	0.00765789	0.10159	-
ENSSSCG00000004391	CEP57L1	centrosomal protein 57kDa-like 1 [Source:HGNC Symbol;Acc:HGNC:21561]	0	7	2	18	21	15	0	13.1503	5.59172	0.804253	1.02294	0.810711	6.24733	0.8793	2.82881	0.00769112	0.101821	-
ENSSSCG00000003021	MEGF8	multiple EGF-like-domains 8 [Source:HGNC Symbol;Acc:HGNC:3233]	17	13	11	1574	1235	1301	7.28918	3.42368	4.31193	9.85931	8.43378	9.8578	5.00826	9.38363	-0.905835	0.00770952	0.101905	-
ENSSSCG00000015947	DCAF17	DDB1 and CUL4 associated factor 17 [Source:HGNC Symbol;Acc:HGNC:25784]	1	4	0	337	273	223	0.834165	2.04895	0	4.10551	3.62588	3.28626	0.961038	3.67255	-1.93412	0.00770501	0.101905	-
ENSSSCG00000009938	UNG	uracil DNA glycosylase [Source:HGNC Symbol;Acc:HGNC:12572]	0	0	1	143	97	117	0	0	2.24871	5.13893	3.80032	5.08609	0.749569	4.67511	-2.64087	0.00773432	0.10201	-
ENSSSCG00000015144	-	-	0	0	0	66	72	41	0	0	0	0.962784	1.14506	0.72349	0	0.943778	#NAME?	0.00773566	0.10201	-
ENSSSCG00000017926	-	-	0	0	0	41	53	67	0	0	0	1.56895	2.21112	3.10143	0	2.29383	#NAME?	0.007727	0.10201	-
ENSSSCG00000010153	B3GALNT2	beta-1,3-N-acetylgalactosaminyltransferase 2 [Source:HGNC Symbol;Acc:HGNC:28596]	0	0	0	64	72	41	0	0	0	7.51937	9.2225	5.82712	0	7.52299	#NAME?	0.00774248	0.10202	-
ENSSSCG00000002863	LRP3	low density lipoprotein receptor-related protein 3 [Source:HGNC Symbol;Acc:HGNC:6695]	6	9	0	787	619	637	11.4833	10.5811	0	22.0048	18.8689	21.5448	7.35479	20.8062	-1.50025	0.00774886	0.102025	-
ENSSSCG00000000084	ATF4	-	64	94	100	6065	8489	7212	249.329	224.937	356.162	345.173	526.715	496.503	276.809	456.13	-0.720554	0.00787665	0.102051	-
ENSSSCG00000003771	FUBP1	far upstream element (FUSE) binding protein 1 [Source:HGNC Symbol;Acc:HGNC:4004]	29	94	64	1600	1608	1439	67.8743	135.135	136.94	54.7056	59.9392	59.5159	113.316	58.0536	0.964899	0.00787763	0.102051	-
ENSSSCG00000004432	HDAC2	histone deacetylase 2 [Source:HGNC Symbol;Acc:HGNC:4853]	44	68	43	1550	1610	1094	77.3666	73.443	69.1227	39.8149	45.0872	33.9932	73.3108	39.6317	0.887369	0.00776758	0.102051	-
ENSSSCG00000004835	MAGEL2	melanoma antigen family L2 [Source:HGNC Symbol;Acc:HGNC:6814]	17	10	6	309	141	151	40.7958	14.7398	13.1644	10.8327	5.38905	6.40349	22.9	7.54176	1.60238	0.00777914	0.102051	-
ENSSSCG00000005271	CARNMT1	carnosine N-methyltransferase 1 [Source:HGNC Symbol;Acc:HGNC:23435]	12	28	13	1811	1563	1267	16.1924	23.206	16.0361	35.6979	33.5889	30.2107	18.4782	33.1658	-0.843876	0.00781225	0.102051	-
ENSSSCG00000005894	-	-	0	0	0	60	43	74	0	0	0	1.0379	0.810919	1.54843	0	1.13241	#NAME?	0.00782798	0.102051	-
ENSSSCG00000011613	H1FX	H1 histone family, member X [Source:HGNC Symbol;Acc:HGNC:4722]	5	9	2	666	574	579	42.5857	47.0819	15.5701	82.8589	77.8556	87.1374	35.0792	82.6173	-1.23583	0.00786522	0.102051	-
ENSSSCG00000011897	-	-	0	0	0	48	72	55	0	0	0	8.73432	14.2834	12.1062	0	11.708	#NAME?	0.00785584	0.102051	-
ENSSSCG00000018095	-	-	1	1	1	1	3	1	80.8036	49.6321	73.8436	1.18048	3.86019	1.42683	68.0931	2.15583	4.98119	0.00788408	0.102051	-
ENSSSCG00000018555	ssc-mir-21	ssc-mir-21 [Source:miRBase;Acc:MI0002459]	1	1	1	1	1	1	59.7244	36.6846	54.5801	0.872525	0.950748	1.05461	50.3297	0.959295	5.71329	0.00788408	0.102051	-
ENSSSCG00000018881	-	-	1	1	1	1	1	1	46.5648	28.6016	42.5539	0.680274	0.741262	0.822239	39.2401	0.747925	5.71329	0.00788408	0.102051	-
ENSSSCG00000019416	-	-	1	1	1	1	1	1	56.6458	34.7936	51.7667	0.82755	0.901741	1.00025	47.7354	0.909847	5.71329	0.00788408	0.102051	-
ENSSSCG00000020552	-	-	1	1	1	1	1	1	64.6429	39.7057	59.0749	0.94438	1.02905	1.14146	54.4745	1.0383	5.71329	0.00788408	0.102051	-
ENSSSCG00000021574	-	-	4	2	0	16	6	0	8.81039	2.70508	0	0.514824	0.210465	0	3.83849	0.241763	3.98887	0.00782151	0.102051	-
ENSSSCG00000023045	BAHCC1	BAH domain and coiled-coil containing 1 [Source:HGNC Symbol;Acc:HGNC:29279]	1	6	1	439	344	312	0.679526	2.50345	0.620995	4.35668	3.72188	3.74547	1.26799	3.94135	-1.63615	0.00781162	0.102051	-
ENSSSCG00000023542	-	-	1	2	0	154	256	222	5.45104	6.69292	0	12.2598	22.2186	21.3786	4.04799	18.619	-2.2015	0.00778744	0.102051	-
ENSSSCG00000025325	-	DIS3-like exonuclease 2 [Source:RefSeq peptide;Acc:NP_001182262]	0	1	0	114	108	91	0	0.62732	0	1.70039	1.75622	1.64189	0.209107	1.6995	-3.0228	0.00783518	0.102051	-
ENSSSCG00000025435	-	-	1	1	1	2	1	1	53.8691	33.0881	49.2291	1.57321	0.857538	0.951218	45.3954	1.12732	5.33157	0.00788408	0.102051	-
ENSSSCG00000026647	OAF	out at first homolog [Source:HGNC Symbol;Acc:HGNC:28752]	21	31	16	749	487	400	38.5029	34.912	26.8198	20.0616	14.2208	12.96	33.4116	15.7475	1.08523	0.00787607	0.102051	-
ENSSSCG00000026735	-	-	1	1	1	1	1	1	66.2006	40.6624	60.4984	0.967136	1.05384	1.16897	55.7871	1.06331	5.71329	0.00788408	0.102051	-
ENSSSCG00000029083	-	-	0	0	0	78	47	52	0	0	0	14.2579	9.36632	11.4981	0	11.7075	#NAME?	0.00783675	0.102051	-
ENSSSCG00000029813	TSPAN5	tetraspanin 5 [Source:HGNC Symbol;Acc:HGNC:17753]	3	18	10	599	1215	1523	4.58244	16.8888	13.9652	13.3669	29.5593	41.1117	11.8122	28.0127	-1.24581	0.00780248	0.102051	-
ENSSSCG00000027036	-	-	0	0	0	68	71	40	0	0	0	10.3152	11.742	7.33988	0	9.79902	#NAME?	0.00789188	0.102074	-
ENSSSCG00000007032	PLAT	plasminogen activator, tissue [Source:HGNC Symbol;Acc:HGNC:9051]	77	76	30	1685	1481	1357	159.973	96.9838	56.9805	51.1403	49.004	49.82	104.646	49.9881	1.06586	0.00791016	0.102153	-
ENSSSCG00000021357	-	-	38	48	55	4930	3235	4235	179.481	139.255	237.49	340.167	243.351	353.475	185.409	312.331	-0.752367	0.00790881	0.102153	-
ENSSSCG00000012979	RNASEH2C	ribonuclease H2, subunit C [Source:HGNC Symbol;Acc:HGNC:24116]	4	5	7	704	628	545	34.4947	26.4857	55.188	88.6866	86.2498	83.0506	38.7228	85.9957	-1.15108	0.00797283	0.10286	-
ENSSSCG00000016607	NDUFA5	NADH dehydrogenase (ubiquinone) 1 alpha subcomplex, 5 [Source:HGNC Symbol;Acc:HGNC:7688]	0	5	2	332	372	303	0	8.33156	4.95937	13.1564	16.0715	14.5245	4.43031	14.5841	-1.71892	0.00797708	0.10286	-
ENSSSCG00000026219	DCAF6	DDB1 and CUL4 associated factor 6 [Source:HGNC Symbol;Acc:HGNC:30002]	4	5	7	93	85	63	39.9511	30.6753	63.9177	13.569	13.5206	11.1189	44.848	12.7362	1.81611	0.00799624	0.103028	-
ENSSSCG00000002635	SPIRE2	spire-type actin nucleation factor 2 [Source:HGNC Symbol;Acc:HGNC:30623]	1	0	1	178	167	225	1.88173	0	1.71965	4.89173	5.00348	7.47971	1.20046	5.79164	-2.27039	0.00800919	0.103037	-
ENSSSCG00000017262	SLC16A6	solute carrier family 16, member 6 [Source:HGNC Symbol;Acc:HGNC:10927]	5	4	7	630	643	643	6.98037	3.42984	8.93386	12.8476	14.2957	15.8618	6.44802	14.335	-1.15261	0.00800437	0.103037	-
ENSSSCG00000004849	APBA2	amyloid beta (A4) precursor protein-binding, family A, member 2 [Source:HGNC Symbol;Acc:HGNC:579]	0	0	0	26	78	79	0	0	0	0.809304	2.64696	2.97462	0	2.14363	#NAME?	0.00802178	0.103109	-
ENSSSCG00000029619	-	-	0	0	0	79	60	41	0	0	0	20.7171	17.1541	13.0063	0	16.9592	#NAME?	0.00803023	0.103109	-
ENSSSCG00000029638	-	-	4	4	7	630	687	506	5.28327	3.24511	8.45269	12.1556	14.4513	11.8099	5.66036	12.8056	-1.17781	0.00803315	0.103109	-
ENSSSCG00000024863	-	-	0	0	3	202	235	266	0	0	23.3552	25.1314	31.8747	40.0321	7.78506	32.346	-2.05481	0.00804046	0.103125	-
ENSSSCG00000021519	CPNE2	copine II [Source:HGNC Symbol;Acc:HGNC:2315]	0	0	0	60	57	53	0	0	0	4.38506	4.5416	4.68551	0	4.53739	#NAME?	0.00804713	0.103132	-
ENSSSCG00000003919	MUTYH	mutY DNA glycosylase [Source:HGNC Symbol;Acc:HGNC:7527]	0	0	0	93	47	47	0	0	0	4.56728	2.51641	2.79208	0	3.29192	#NAME?	0.00805739	0.103185	-
ENSSSCG00000010205	PHYHIPL	phytanoyl-CoA hydroxylase-interacting protein-like [Source:RefSeq peptide;Acc:NP_001231510]	0	0	0	23	79	92	0	0	0	1.16078	4.34681	5.61665	0	3.70808	#NAME?	0.00808523	0.103384	-
ENSSSCG00000025711	-	-	0	0	0	49	76	53	0	0	0	3.95577	6.68906	5.17575	0	5.27353	#NAME?	0.00808193	0.103384	-
ENSSSCG00000024172	PAFAH2	platelet-activating factor acetylhydrolase 2, 40kDa [Source:HGNC Symbol;Acc:HGNC:8579]	5	17	8	1077	900	875	4.34067	9.06403	6.34894	13.6576	12.4427	13.4223	6.58455	13.1742	-1.00056	0.00809546	0.103437	-
ENSSSCG00000016396	TNFAIP6	-	7	2	6	74	86	38	27.232	4.77795	21.3409	4.20554	5.32846	2.61236	17.7836	4.04879	2.13499	0.00812492	0.103734	-
ENSSSCG00000021672	WBP2	WW domain binding protein 2 [Source:HGNC Symbol;Acc:HGNC:12738]	26	30	25	684	639	756	77.9569	55.2519	68.5286	29.9609	30.515	40.0573	67.2458	33.5111	1.00481	0.00813551	0.103737	-
ENSSSCG00000028770	RCVRN	recoverin [Source:HGNC Symbol;Acc:HGNC:9937]	0	0	0	42	52	57	0	0	0	3.55148	4.79372	5.83033	0	4.72518	#NAME?	0.00813744	0.103737	-
ENSSSCG00000024676	SRPK3	SRSF protein kinase 3 [Source:HGNC Symbol;Acc:HGNC:11402]	0	0	0	65	55	51	0	0	0	2.6041	2.40227	2.47157	0	2.49264	#NAME?	0.00814553	0.103762	-
ENSSSCG00000007327	-	-	0	0	0	49	55	67	0	0	0	5.00896	6.1296	8.28497	0	6.47451	#NAME?	0.00816375	0.103824	-
ENSSSCG00000014132	ATP6AP1L	ATPase, H+ transporting, lysosomal accessory protein 1-like [Source:HGNC Symbol;Acc:HGNC:28091]	0	0	0	51	53	68	0	0	0	4.29892	4.8705	6.93354	0	5.36765	#NAME?	0.00816894	0.103824	-
ENSSSCG00000015450	ZNF786	zinc finger protein 786 [Source:HGNC Symbol;Acc:HGNC:21806]	0	0	2	148	205	168	0	0	4.65588	5.506	8.31459	7.5604	1.55196	7.127	-2.1992	0.00817416	0.103824	-
ENSSSCG00000027168	-	-	0	0	0	59	56	56	0	0	0	17.9338	18.5576	20.5907	0	19.0274	#NAME?	0.00817504	0.103824	-
ENSSSCG00000026165	-	-	0	1	0	87	109	128	0	1.32873	0	2.7486	3.7543	4.89172	0.442911	3.79821	-3.10023	0.00820785	0.104162	-
ENSSSCG00000010665	SHTN1	shootin 1 [Source:HGNC Symbol;Acc:HGNC:29319]	0	3	4	278	436	374	0	2.21718	4.39988	4.88685	8.35572	7.95273	2.20569	7.0651	-1.67948	0.00822806	0.104162	-
ENSSSCG00000013093	VWCE	von Willebrand factor C and EGF domains [Source:HGNC Symbol;Acc:HGNC:26487]	0	5	1	10	6	8	0	5.26738	1.56771	0.250544	0.163877	0.242454	2.27836	0.218958	3.37927	0.00821638	0.104162	-
ENSSSCG00000013424	PALM	paralemmin [Source:HGNC Symbol;Acc:HGNC:8594]	2	0	1	330	194	209	8.36544	0	3.82435	20.1685	12.9263	15.4514	4.06326	16.1821	-1.99369	0.00823258	0.104162	-
ENSSSCG00000025047	-	-	0	0	0	56	60	50	0	0	0	1.16813	1.36448	1.26164	0	1.26475	#NAME?	0.00823183	0.104162	-
ENSSSCG00000004486	SLC17A5	solute carrier family 17 (acidic sugar transporter), member 5 [Source:HGNC Symbol;Acc:HGNC:10933]	2	3	0	349	269	229	3.93968	3.63036	0	10.0452	8.44107	7.97312	2.52335	8.81978	-1.80541	0.0082673	0.104503	-
ENSSSCG00000030359	ARHGEF3	Rho guanine nucleotide exchange factor (GEF) 3 [Source:HGNC Symbol;Acc:HGNC:683]	4	18	8	121	233	139	6.41926	17.7424	11.7371	2.83663	5.95507	3.94178	11.9662	4.2445	1.49531	0.00827197	0.104503	-
ENSSSCG00000007173	IDH3B	isocitrate dehydrogenase [Source:RefSeq peptide;Acc:NP_001038040]	0	3	0	193	164	183	0	6.70739	0	10.2634	9.50806	11.7719	2.2358	10.5145	-2.23352	0.00830282	0.104815	-
ENSSSCG00000000810	AMIGO2	adhesion molecule with Ig-like domain 2 [Source:HGNC Symbol;Acc:HGNC:24073]	2	0	0	415	164	110	7.01393	0	0	21.2658	9.16198	6.81844	2.33798	12.4154	-2.4088	0.00831761	0.104844	-
ENSSSCG00000029688	-	-	0	0	0	62	64	47	0	0	0	18.6339	20.9705	17.0871	0	18.8972	#NAME?	0.00831609	0.104844	-
ENSSSCG00000009804	-	-	2	5	1	386	362	353	4.27552	6.56731	1.9546	12.0573	12.3277	13.3382	4.26581	12.5744	-1.55959	0.0083367	0.104951	-
ENSSSCG00000011347	NME6	NME/NM23 nucleoside diphosphate kinase 6 [Source:HGNC Symbol;Acc:HGNC:20567]	0	0	2	215	151	158	0	0	10.2477	17.605	13.48	15.6501	3.41589	15.5784	-2.18921	0.00834331	0.104951	-
ENSSSCG00000029521	CD82	CD82 molecule [Source:HGNC Symbol;Acc:HGNC:6210]	7	22	41	203	465	530	26.4454	51.0513	141.607	11.2035	27.9787	35.3832	73.0346	24.8551	1.55504	0.00834477	0.104951	-
ENSSSCG00000016117	CARF	calcium responsive transcription factor [Source:HGNC Symbol;Acc:HGNC:14435]	0	0	2	178	178	159	0	0	1.72467	2.453	2.67431	2.65055	0.574889	2.59262	-2.17306	0.00835743	0.105032	-
ENSSSCG00000015436	CCDC71L	coiled-coil domain containing 71-like [Source:HGNC Symbol;Acc:HGNC:26685]	0	3	0	171	205	162	0	13.5495	0	18.3696	24.0088	21.0513	4.51649	21.1432	-2.22692	0.00841107	0.105627	-
ENSSSCG00000012362	ARHGEF9	Cdc42 guanine nucleotide exchange factor (GEF) 9 [Source:HGNC Symbol;Acc:HGNC:14561]	0	0	1	162	98	105	0	0	0.671395	1.73818	1.14635	1.3628	0.223798	1.41578	-2.66132	0.00843429	0.105683	-
ENSSSCG00000020919	MLF1	myeloid leukemia factor 1 [Source:HGNC Symbol;Acc:HGNC:7125]	0	1	0	84	154	92	0	0.683749	0	1.36562	2.7295	1.80925	0.227916	1.96812	-3.11025	0.00842251	0.105683	-
ENSSSCG00000022536	SLC37A2	solute carrier family 37 (glucose-6-phosphate transporter), member 2 [Source:HGNC Symbol;Acc:HGNC:20644]	0	0	0	103	44	46	0	0	0	1.25404	0.58404	0.677474	0	0.838517	#NAME?	0.00843195	0.105683	-
ENSSSCG00000010116	SLC25A1	-	19	24	26	693	482	553	67.2025	52.1433	84.0766	35.8085	27.1527	34.5652	67.8075	32.5088	1.06061	0.00845348	0.105844	-
ENSSSCG00000000517	CAPS2	calcyphosine 2 [Source:HGNC Symbol;Acc:HGNC:16471]	0	0	0	67	52	48	0	0	0	2.08795	1.7667	1.80947	0	1.88804	#NAME?	0.00849971	0.105951	-
ENSSSCG00000004418	-	-	0	0	0	70	53	50	0	0	0	2.2705	1.87418	1.96181	0	2.0355	#NAME?	0.00849908	0.105951	-
ENSSSCG00000025551	RUNX2	runt-related transcription factor 2 [Source:HGNC Symbol;Acc:HGNC:10472]	10	30	14	1369	1920	1444	10.9728	20.22	14.044	21.9451	33.5543	28.0002	15.079	27.8332	-0.884271	0.00849553	0.105951	-
ENSSSCG00000026021	-	-	0	0	0	62	65	46	0	0	0	12.5007	14.2879	11.2192	0	12.6693	#NAME?	0.00847375	0.105951	-
ENSSSCG00000027669	TNS1	tensin 1 [Source:HGNC Symbol;Acc:HGNC:11973]	36	27	25	4700	2058	2364	48.115	22.1655	30.5461	91.7658	43.8068	55.833	33.6088	63.8019	-0.924758	0.00847944	0.105951	-
ENSSSCG00000029539	RAB23	RAB23, member RAS oncogene family [Source:HGNC Symbol;Acc:HGNC:14263]	16	28	9	2394	1384	1263	16.2844	17.5045	8.37455	35.5956	22.4348	22.7162	14.0545	26.9155	-0.93741	0.00849712	0.105951	-
ENSSSCG00000011352	-	-	0	0	0	64	50	54	0	0	0	5.90314	5.02794	6.02507	0	5.65205	#NAME?	0.00850632	0.105955	-
ENSSSCG00000017261	ARSG	arylsulfatase G [Source:HGNC Symbol;Acc:HGNC:24102]	0	0	0	47	52	78	0	0	0	1.53879	1.85608	3.08913	0	2.16133	#NAME?	0.00853326	0.106212	-
ENSSSCG00000012492	DRP2	dystrophin related protein 2 [Source:HGNC Symbol;Acc:HGNC:3032]	0	0	0	53	52	43	0	0	0	0.402712	0.430759	0.395225	0	0.409565	#NAME?	0.00854067	0.106226	-
ENSSSCG00000001695	VEGFA	vascular endothelial growth factor A [Source:HGNC Symbol;Acc:HGNC:12680]	83	55	57	1685	1823	1679	243.16	98.9715	152.663	72.1146	85.0596	86.9231	164.931	81.3658	1.01937	0.00855394	0.106312	-
ENSSSCG00000001424	SKIV2L	-	5	11	13	933	971	1002	5.22698	7.06267	12.423	14.2473	16.1653	18.5089	8.23755	16.3072	-0.98522	0.00864023	0.106982	-
ENSSSCG00000002436	-	-	0	1	1	200	157	139	0	1.06366	1.58253	5.05808	4.3288	4.25236	0.882062	4.54641	-2.36578	0.00864366	0.106982	-
ENSSSCG00000017311	MAPT	microtubule-associated protein tau [Source:HGNC Symbol;Acc:HGNC:6893]	0	4	0	203	251	217	0	2.18885	0	2.6419	3.5613	3.41618	0.729616	3.20646	-2.13577	0.00862816	0.106982	-
ENSSSCG00000017624	-	-	0	0	1	118	109	141	0	0	3.30353	6.22964	6.27363	9.00452	1.10118	7.16926	-2.70278	0.00864026	0.106982	-
ENSSSCG00000024443	ORC6	origin recognition complex, subunit 6 [Source:HGNC Symbol;Acc:HGNC:17151]	0	0	0	51	48	47	0	0	0	4.69332	4.81569	5.23195	0	4.91365	#NAME?	0.00861904	0.106982	-
ENSSSCG00000025117	ATN1	atrophin 1 [Source:HGNC Symbol;Acc:HGNC:3033]	37	59	59	1277	1560	1356	44.955	44.0318	65.5367	22.6663	30.1876	29.1146	51.5079	27.3228	0.914686	0.00864594	0.106982	-
ENSSSCG00000022019	-	-	0	0	0	76	63	37	0	0	0	8.74991	7.90757	5.15298	0	7.27015	#NAME?	0.00866258	0.10711	-
ENSSSCG00000026525	-	-	0	0	0	68	54	45	0	0	0	4.93823	4.27536	3.95304	0	4.38888	#NAME?	0.0086752	0.107187	-
ENSSSCG00000014133	RPS23	-	31	36	54	4147	3167	3734	319.484	227.888	508.78	624.355	519.827	680.037	352.051	608.073	-0.788462	0.00869975	0.107188	-
ENSSSCG00000021591	-	-	36	53	47	3777	4007	3312	166.179	150.273	198.345	254.698	294.585	270.165	171.599	273.149	-0.670649	0.00870072	0.107188	-
ENSSSCG00000024974	RPL13	ribosomal protein L13 [Source:HGNC Symbol;Acc:HGNC:10303]	58	68	60	5958	4463	5012	320.52	230.821	303.132	480.993	392.806	489.452	284.824	454.417	-0.673947	0.0086918	0.107188	-
ENSSSCG00000029036	-	-	0	0	0	51	54	42	0	0	0	7.38732	8.52756	7.3591	0	7.758	#NAME?	0.0087005	0.107188	-
ENSSSCG00000010342	SH2D4B	SH2 domain containing 4B [Source:HGNC Symbol;Acc:HGNC:31440]	0	0	0	48	53	47	0	0	0	2.96523	3.56945	3.51213	0	3.34894	#NAME?	0.0087491	0.107646	-
ENSSSCG00000011070	MPP7	membrane protein, palmitoylated 7 (MAGUK p55 subfamily member 7) [Source:HGNC Symbol;Acc:HGNC:26542]	0	0	0	50	48	49	0	0	0	0.849704	0.889302	1.00729	0	0.915431	#NAME?	0.00875069	0.107646	-
ENSSSCG00000027865	GALC	galactosylceramidase [Source:HGNC Symbol;Acc:HGNC:4115]	1	0	2	239	197	270	2.06023	0	3.76555	7.19116	6.46222	9.82713	1.94193	7.82684	-2.01094	0.00878135	0.107945	-
ENSSSCG00000023437	-	-	2	3	2	547	262	289	5.44023	5.0131	4.97411	21.7408	11.3528	13.8946	5.14248	15.6628	-1.6068	0.00879945	0.108088	-
ENSSSCG00000028492	C4orf46	chromosome 4 open reading frame 46 [Source:HGNC Symbol;Acc:HGNC:27320]	0	0	0	84	49	34	0	0	0	2.67807	1.70315	1.31123	0	1.89749	#NAME?	0.00880712	0.108104	-
ENSSSCG00000013384	-	-	0	0	0	51	52	72	0	0	0	4.63485	5.15203	7.91508	0	5.90066	#NAME?	0.00883912	0.108418	-
ENSSSCG00000001469	SLA-DMB	-	0	0	0	69	37	50	0	0	0	4.00942	2.34392	3.5145	0	3.28928	#NAME?	0.00887548	0.10875	-
ENSSSCG00000009432	DGKD	diacylglycerol kinase, delta 130kDa [Source:HGNC Symbol;Acc:HGNC:2851]	0	4	1	289	240	251	0	6.43914	2.39569	11.0645	10.0175	11.6244	2.94494	10.9021	-1.88829	0.00887917	0.10875	-
ENSSSCG00000010544	DNMBP	dynamin binding protein [Source:HGNC Symbol;Acc:HGNC:30373]	19	36	12	569	489	487	16.3199	18.9936	9.42323	7.13997	6.68969	7.3922	14.9122	7.07396	1.07591	0.00889695	0.108889	-
ENSSSCG00000006630	VPS72	vacuolar protein sorting 72 homolog (S. cerevisiae) [Source:HGNC Symbol;Acc:HGNC:11644]	9	33	17	439	499	350	37.1137	83.5908	64.0943	26.4475	32.7743	25.5064	61.5996	28.2428	1.12504	0.00892753	0.109105	-
ENSSSCG00000024020	-	-	0	3	2	258	293	244	0	8.36483	8.29978	17.1104	21.1846	19.5744	5.55487	19.2898	-1.79601	0.00892574	0.109105	-
ENSSSCG00000028753	-	-	0	0	0	42	70	44	0	0	0	2.75807	5.01148	3.49516	0	3.7549	#NAME?	0.00897469	0.109602	-
ENSSSCG00000021578	-	-	0	0	0	55	57	40	0	0	0	8.02457	9.06668	7.05963	0	8.05029	#NAME?	0.00898893	0.109696	-
ENSSSCG00000021038	NRIP1	nuclear receptor interacting protein 1 [Source:HGNC Symbol;Acc:HGNC:8001]	22	56	33	1033	1092	714	34.8169	54.4358	47.7443	23.882	27.5236	19.9677	45.6657	23.7911	0.940686	0.00900961	0.10979	-
ENSSSCG00000023479	NCKAP5	NCK-associated protein 5 [Source:HGNC Symbol;Acc:HGNC:29847]	0	0	1	132	105	130	0	0	1.08758	2.29423	1.98961	2.73319	0.362527	2.33901	-2.68974	0.00900823	0.10979	-
ENSSSCG00000014580	RIC3	RIC3 acetylcholine receptor chaperone [Source:HGNC Symbol;Acc:HGNC:30338]	0	0	0	69	58	42	0	0	0	4.80644	4.40464	3.53901	0	4.25003	#NAME?	0.00904409	0.109807	-
ENSSSCG00000021343	ZEB2	zinc finger E-box binding homeobox 2 [Source:HGNC Symbol;Acc:HGNC:14881]	22	42	21	931	749	396	31.7273	37.2042	27.6868	19.6139	17.2032	10.0918	32.2061	15.6363	1.04243	0.00903381	0.109807	-
ENSSSCG00000025672	RAVER2	ribonucleoprotein, PTB-binding 2 [Source:HGNC Symbol;Acc:HGNC:25577]	0	0	0	43	73	58	0	0	0	1.70229	3.15068	2.77755	0	2.54351	#NAME?	0.00905532	0.109807	-
ENSSSCG00000027810	AP3B1	adaptor-related protein complex 3, beta 1 subunit [Source:HGNC Symbol;Acc:HGNC:566]	0	8	0	379	426	345	0	26.2321	0	29.5562	36.2186	32.5453	8.74404	32.7734	-1.90615	0.0090323	0.109807	-
ENSSSCG00000028350	LCAT	phosphatidylcholine-sterol acyltransferase precursor [Source:RefSeq peptide;Acc:NP_001158328]	0	0	0	35	73	54	0	0	0	2.01334	4.57809	3.75757	0	3.44967	#NAME?	0.00902087	0.109807	-
ENSSSCG00000028727	-	-	0	0	1	110	126	128	0	0	13.4621	23.6651	29.5529	33.3109	4.48737	28.843	-2.68428	0.00905488	0.109807	-
ENSSSCG00000028865	SAP18	Sin3A-associated protein, 18kDa [Source:HGNC Symbol;Acc:HGNC:10530]	4	8	7	715	648	655	17.4251	21.4059	27.8785	45.5005	44.9571	50.421	22.2365	46.9595	-1.07849	0.00905666	0.109807	-
ENSSSCG00000006626	PI4KB	phosphatidylinositol 4-kinase, catalytic, beta [Source:HGNC Symbol;Acc:HGNC:8984]	18	22	21	548	479	495	40.2919	30.248	42.9743	17.9197	17.0765	19.5802	37.8381	18.1921	1.05653	0.00912468	0.110552	-
ENSSSCG00000003382	TAS1R1	taste receptor, type 1, member 1 [Source:HGNC Symbol;Acc:HGNC:14448]	0	0	0	45	51	49	0	0	0	1.42788	1.76424	1.88074	0	1.69095	#NAME?	0.00914275	0.110692	-
ENSSSCG00000010502	CCNJ	cyclin J [Source:HGNC Symbol;Acc:HGNC:23434]	15	16	14	353	426	261	20.1807	13.2221	17.2188	6.93778	9.12784	6.20506	16.8739	7.42356	1.18461	0.00916617	0.110896	-
ENSSSCG00000015832	MAK16	-	11	31	13	1598	1784	1349	15.8595	27.4531	17.1346	33.6571	40.9645	34.3695	20.1491	36.3304	-0.850461	0.00919293	0.111139	-
ENSSSCG00000008750	PACRGL	PARK2 co-regulated-like [Source:HGNC Symbol;Acc:HGNC:28442]	0	0	0	68	46	55	0	0	0	3.71713	2.74138	3.63681	0	3.36511	#NAME?	0.00922296	0.111349	-
ENSSSCG00000027536	-	-	0	0	0	36	77	50	0	0	0	1.86741	4.35449	3.13738	0	3.11976	#NAME?	0.00922346	0.111349	-
ENSSSCG00000006308	CREG1	cellular repressor of E1A-stimulated genes 1 [Source:HGNC Symbol;Acc:HGNC:2351]	23	48	44	3319	3211	2977	43.1484	55.312	75.4647	90.9622	95.9417	98.6946	57.9751	95.1995	-0.715521	0.00928642	0.112029	-
ENSSSCG00000002015	AP1G2	adaptor-related protein complex 1, gamma 2 subunit [Source:HGNC Symbol;Acc:HGNC:556]	1	3	2	243	354	340	2.23541	4.11776	4.08573	7.93322	12.5997	13.4271	3.47963	11.32	-1.70187	0.00929893	0.112099	-
ENSSSCG00000016907	DHX29	DEAH (Asp-Glu-Ala-His) box polypeptide 29 [Source:HGNC Symbol;Acc:HGNC:15815]	8	23	2	1287	1197	915	7.34395	12.9685	1.67826	17.2589	17.5001	14.8428	7.33025	16.5339	-1.17349	0.00933819	0.112492	-
ENSSSCG00000023267	SCN1B	sodium channel, voltage gated, type I beta subunit [Source:HGNC Symbol;Acc:HGNC:10586]	0	0	0	51	44	53	0	0	0	3.61216	3.39753	4.54077	0	3.85015	#NAME?	0.00937711	0.11288	-
ENSSSCG00000011949	-	-	1	0	0	156	116	99	3.32003	0	0	7.56398	6.13195	5.8066	1.10668	6.50084	-2.55439	0.0094131	0.113102	-
ENSSSCG00000023714	SLC31A2	solute carrier family 31 (copper transporter), member 2 [Source:HGNC Symbol;Acc:HGNC:11017]	0	0	0	73	53	43	0	0	0	1.99998	1.58304	1.42505	0	1.66936	#NAME?	0.00941569	0.113102	-
ENSSSCG00000028943	ECH1	enoyl CoA hydratase 1, peroxisomal [Source:HGNC Symbol;Acc:HGNC:3149]	1	0	0	130	100	141	6.65211	0	0	12.6295	10.5915	16.5701	2.21737	13.2637	-2.58056	0.00940368	0.113102	-
ENSSSCG00000026909	-	Membrane progestin receptor alpha [Source:UniProtKB/Swiss-Prot;Acc:Q865K8]	1	6	0	307	399	300	5.21809	19.224	0	23.3956	33.1499	27.6553	8.14737	28.067	-1.78447	0.00942242	0.113103	-
ENSSSCG00000001377	PPP1R18	protein phosphatase 1, regulatory subunit 18 [Source:HGNC Symbol;Acc:HGNC:29413]	15	14	14	420	340	226	28.9521	16.5972	24.7028	11.8424	10.4516	7.70832	23.4174	10.0008	1.22747	0.00943638	0.113109	-
ENSSSCG00000011856	-	-	33	37	21	2706	2643	2528	544.35	374.893	316.694	652.091	694.37	736.917	411.979	694.459	-0.753319	0.00943022	0.113109	-
ENSSSCG00000028092	GNG2	guanine nucleotide binding protein (G protein), gamma 2 [Source:HGNC Symbol;Acc:HGNC:4404]	77	258	72	7785	17333	10943	121.647	250.36	103.99	179.671	436.121	305.504	158.666	307.099	-0.952712	0.00945398	0.113239	-
ENSSSCG00000025464	ORAI1	calcium release-activated calcium channel protein 1 [Source:RefSeq peptide;Acc:NP_001166990]	7	10	13	240	180	185	7.89398	6.92657	13.4024	3.95383	3.23289	3.68671	9.40764	3.62448	1.37606	0.00946277	0.113248	-
ENSSSCG00000025788	-	-	4	7	1	26	66	34	12.2823	13.2017	2.8068	1.16623	3.22754	1.84481	9.43029	2.07953	2.18105	0.00946811	0.113248	-
ENSSSCG00000000050	-	-	0	0	0	39	58	86	0	0	0	2.53205	4.10529	6.75407	0	4.46381	#NAME?	0.00951344	0.113709	-
ENSSSCG00000003516	-	-	0	0	0	63	46	62	0	0	0	4.44247	3.53633	5.28857	0	4.42246	#NAME?	0.00957462	0.114278	-
ENSSSCG00000014149	MEF2C	myocyte-specific enhancer factor 2C [Source:RefSeq peptide;Acc:NP_001038005]	0	3	1	277	208	204	0	4.22079	2.09398	9.2695	7.58843	8.25783	2.10492	8.37192	-1.99179	0.00956861	0.114278	-
ENSSSCG00000024112	-	-	0	0	0	49	41	66	0	0	0	9.36198	8.54027	15.2538	0	11.052	#NAME?	0.00959742	0.114469	-
ENSSSCG00000017297	CYB561	cytochrome b561 [Source:HGNC Symbol;Acc:HGNC:2571]	0	1	0	97	106	99	0	1.30915	0	3.01934	3.59717	3.72767	0.436383	3.44806	-2.98212	0.0096668	0.115215	-
ENSSSCG00000015780	STOX2	storkhead box 2 [Source:HGNC Symbol;Acc:HGNC:25450]	11	50	15	703	513	323	7.18145	20.0499	8.95242	6.70468	5.334	3.72637	12.0613	5.25501	1.19862	0.00970266	0.115561	-
ENSSSCG00000010299	ANXA7	annexin A7 [Source:HGNC Symbol;Acc:HGNC:545]	23	26	28	2496	2271	1969	58.6802	40.7455	65.3106	93.0305	92.2808	88.7743	54.9121	91.3619	-0.734467	0.00972433	0.115656	-
ENSSSCG00000010834	MIA3	melanoma inhibitory activity family, member 3 [Source:HGNC Symbol;Acc:HGNC:24008]	16	59	40	4495	2913	2602	13.8974	31.4782	31.764	57.0378	40.2983	39.9393	25.7132	45.7585	-0.831531	0.00972417	0.115656	-
ENSSSCG00000000588	PLEKHA5	pleckstrin homology domain containing, family A member 5 [Source:HGNC Symbol;Acc:HGNC:30036]	3	10	7	683	879	546	4.10116	8.39705	8.74931	13.6407	19.1389	13.1907	7.08251	15.3234	-1.11341	0.00977548	0.115937	-
ENSSSCG00000010821	EPRS	glutamyl-prolyl-tRNA synthetase [Source:HGNC Symbol;Acc:HGNC:3418]	54	109	36	5924	5500	4727	63.9274	79.2611	38.9622	102.452	103.701	98.8902	60.7169	101.681	-0.743882	0.00977287	0.115937	-
ENSSSCG00000020775	-	-	0	0	0	34	58	68	0	0	0	1.01503	1.8877	2.45563	0	1.78612	#NAME?	0.00976324	0.115937	-
ENSSSCG00000029117	ITFG1	integrin alpha FG-GAP repeat containing 1 [Source:HGNC Symbol;Acc:HGNC:30697]	1	5	5	496	471	403	5.11606	15.709	23.3769	37.0598	38.3667	36.4239	14.734	37.2835	-1.33939	0.00976269	0.115937	-
ENSSSCG00000016306	USP40	ubiquitin specific peptidase 40 [Source:HGNC Symbol;Acc:HGNC:20069]	2	4	7	529	559	500	1.63037	2.00333	5.21816	6.30106	7.25911	7.20425	2.95062	6.92147	-1.23006	0.00978934	0.115938	-
ENSSSCG00000027287	TMEM189	transmembrane protein 189 [Source:HGNC Symbol;Acc:HGNC:16735]	39	55	45	1546	1176	1175	53.0932	45.9905	56.0055	30.7461	25.4977	28.267	51.6964	28.1703	0.875888	0.00978604	0.115938	-
ENSSSCG00000005350	-	-	0	2	0	138	137	129	0	2.24359	0	3.68272	3.98589	4.16428	0.747862	3.9443	-2.39892	0.00980336	0.116023	-
ENSSSCG00000014195	MAN2A1	mannosidase, alpha, class 2A, member 1 [Source:HGNC Symbol;Acc:HGNC:6824]	33	151	56	6078	7739	6089	26.4356	74.3006	41.0124	71.1298	98.739	86.198	47.2495	85.3556	-0.853186	0.00981778	0.116112	-
ENSSSCG00000010092	PI4KA	phosphatidylinositol 4-kinase, catalytic, alpha [Source:HGNC Symbol;Acc:HGNC:8983]	54	64	42	5076	4162	3925	46.2462	33.6669	32.884	63.5064	56.769	59.4013	37.599	59.8922	-0.671673	0.00982735	0.116143	-
ENSSSCG00000014905	TMEM126B	transmembrane protein 126B [Source:HGNC Symbol;Acc:HGNC:30883]	0	7	2	413	433	335	0	22.93	9.75022	32.1764	36.778	31.5714	10.8934	33.5086	-1.62108	0.00984309	0.116248	-
ENSSSCG00000006530	EFNA1	-	0	3	0	146	179	213	0	6.23626	0	7.21872	9.64877	12.7393	2.07875	9.86893	-2.24718	0.0098541	0.116296	-
ENSSSCG00000003926	BTBD19	BTB (POZ) domain containing 19 [Source:HGNC Symbol;Acc:HGNC:27145]	0	3	0	137	216	187	0	3.40675	0	3.70036	6.36048	6.10976	1.13558	5.3902	-2.24691	0.00993079	0.116956	-
ENSSSCG00000008511	-	-	0	0	0	67	23	101	0	0	0	6.77991	2.53747	12.3633	0	7.22688	#NAME?	0.00992531	0.116956	-
ENSSSCG00000025223	-	-	0	0	0	58	39	50	0	0	0	7.84865	5.75375	8.18469	0	7.26237	#NAME?	0.00992585	0.116956	-
ENSSSCG00000010539	SLC25A28	solute carrier family 25 (mitochondrial iron transporter), member 28 [Source:HGNC Symbol;Acc:HGNC:23472]	15	7	23	322	286	330	48.3839	13.8684	67.8225	15.1728	14.6923	18.8098	43.3583	16.225	1.41809	0.00995055	0.117107	-
ENSSSCG00000015124	PVRL1	nectin-1 precursor [Source:RefSeq peptide;Acc:NP_001001262]	1	0	0	135	111	113	2.46729	0	0	4.86449	4.36055	4.92543	0.822429	4.71682	-2.51985	0.00997347	0.117294	-
ENSSSCG00000005169	RPS6	ribosomal protein S6 [Source:HGNC Symbol;Acc:HGNC:10429]	96	192	140	11339	11474	9770	421.192	517.424	561.548	726.767	801.768	757.488	500.055	762.008	-0.607719	0.0100164	0.117636	-
ENSSSCG00000020758	NQO2	NAD(P)H dehydrogenase, quinone 2 [Source:HGNC Symbol;Acc:HGNC:7856]	1	0	0	133	122	118	8.22552	0	0	15.9772	15.978	17.1471	2.74184	16.3674	-2.57761	0.01001	0.117636	-
ENSSSCG00000016230	EPHA4	EPH receptor A4 [Source:HGNC Symbol;Acc:HGNC:3388]	10	33	13	279	520	355	23.5751	47.7867	28.0184	9.60889	19.5248	14.7896	33.1267	14.6411	1.17797	0.010031	0.117724	-
ENSSSCG00000013838	AKAP8L	A kinase (PRKA) anchor protein 8-like [Source:HGNC Symbol;Acc:HGNC:29857]	10	15	12	296	270	262	28.3876	26.1554	31.1429	12.2754	12.2073	13.1434	28.562	12.542	1.18733	0.0100435	0.117761	-
ENSSSCG00000014232	LOX	lysyl oxidase precursor [Source:RefSeq peptide;Acc:NP_001193332]	39	51	27	4233	3405	2402	129.601	104.099	82.0281	205.495	180.211	141.054	105.243	175.587	-0.738463	0.0100481	0.117761	-
ENSSSCG00000008623	-	-	6	8	2	60	73	86	70.8751	58.0492	21.5973	10.3544	13.7343	17.9528	50.1739	14.0138	1.84009	0.0100558	0.11777	-
ENSSSCG00000011601	LSM3	-	2	0	0	197	162	168	14.4524	0	0	20.8007	18.6483	21.4576	4.81747	20.3022	-2.07529	0.0100807	0.117979	-
ENSSSCG00000002392	IRF2BPL	interferon regulatory factor 2 binding protein-like [Source:HGNC Symbol;Acc:HGNC:14282]	16	30	19	1790	1731	1905	37.3669	43.0363	40.5682	61.0718	64.3869	78.6218	40.3238	68.0268	-0.754472	0.0100914	0.118013	-
ENSSSCG00000027864	OBSCN	obscurin, cytoskeletal calmodulin and titin-interacting RhoGEF [Source:HGNC Symbol;Acc:HGNC:15719]	0	1	0	55	149	132	0	1.25838	0	1.6456	4.86031	4.7775	0.419461	3.76114	-3.16456	0.0100976	0.118013	-
ENSSSCG00000009015	-	-	0	0	1	178	114	88	0	0	1.20503	3.42785	2.39341	2.04996	0.401677	2.62374	-2.70752	0.010148	0.11852	-
ENSSSCG00000015648	EIF2D	eukaryotic translation initiation factor 2D [Source:HGNC Symbol;Acc:HGNC:6583]	2	5	3	463	442	354	5.29596	8.13472	7.26331	17.9142	18.6445	16.5684	6.898	17.709	-1.36024	0.0102088	0.119147	-
ENSSSCG00000008512	-	-	0	3	3	310	307	292	0	6.33382	9.42684	15.5672	16.8074	17.7375	5.25356	16.704	-1.66883	0.0102193	0.119187	-
ENSSSCG00000014168	ELL2	elongation factor, RNA polymerase II, 2 [Source:HGNC Symbol;Acc:HGNC:17064]	24	16	15	498	396	413	64.4031	26.3731	36.7981	19.5225	16.9245	19.5847	42.5248	18.6773	1.18702	0.0102275	0.119201	-
ENSSSCG00000007092	CSRP2BP	CSRP2 binding protein [Source:HGNC Symbol;Acc:HGNC:15904]	0	7	4	519	448	426	0	6.06364	5.15673	10.6926	10.0626	10.6167	3.74012	10.4573	-1.48335	0.0102537	0.119423	-
ENSSSCG00000025743	-	-	0	0	0	62	56	34	0	0	0	8.2921	8.16534	5.50061	0	7.31935	#NAME?	0.010328	0.120205	-
ENSSSCG00000017738	ADAP2	ArfGAP with dual PH domains 2 [Source:HGNC Symbol;Acc:HGNC:16487]	0	0	0	57	72	31	0	0	0	1.51258	2.08299	0.995104	0	1.53023	#NAME?	0.0103884	0.120741	-
ENSSSCG00000025731	ALKBH3	alkB homolog 3, alpha-ketoglutarate-dependent dioxygenase [Source:HGNC Symbol;Acc:HGNC:30141]	0	2	0	152	134	129	0	2.75366	0	4.97855	4.78493	5.11102	0.917886	4.95817	-2.43342	0.0103865	0.120741	-
ENSSSCG00000011857	LMLN	leishmanolysin-like (metallopeptidase M8 family) [Source:HGNC Symbol;Acc:HGNC:15991]	0	2	0	153	131	133	0	3.21107	0	5.84372	5.45486	6.14483	1.07036	5.81447	-2.44155	0.0104437	0.121134	-
ENSSSCG00000027159	-	-	8	17	6	174	243	176	15.201	19.8399	10.4232	4.82976	7.35354	5.9095	15.1547	6.03093	1.32931	0.010443	0.121134	-
ENSSSCG00000028364	-	-	0	0	0	51	62	35	0	0	0	4.74777	6.29247	3.9414	0	4.99388	#NAME?	0.0104296	0.121134	-
ENSSSCG00000010734	OAT	ornithine aminotransferase [Source:HGNC Symbol;Acc:HGNC:8091]	44	57	46	1453	1489	1244	109.166	86.8661	104.338	52.6639	58.8376	54.5416	100.123	55.3477	0.855181	0.0104661	0.12128	-
ENSSSCG00000024621	KAT2B	K(lysine) acetyltransferase 2B [Source:HGNC Symbol;Acc:HGNC:8638]	2	6	0	301	474	347	5.2279	9.63489	0	11.4965	19.7374	16.032	4.95426	15.7553	-1.6691	0.0104707	0.12128	-
ENSSSCG00000028049	-	-	0	0	0	55	57	50	0	0	0	2.81474	3.18028	3.09536	0	3.03013	#NAME?	0.0104867	0.121382	-
ENSSSCG00000011602	XPC	xeroderma pigmentosum, complementation group C [Source:HGNC Symbol;Acc:HGNC:12816]	3	3	15	1076	851	783	2.19684	1.34935	10.0421	11.5111	9.92541	10.1328	4.52942	10.5231	-1.21616	0.0105532	0.121818	-
ENSSSCG00000025910	ZNF277	zinc finger protein 277 [Source:HGNC Symbol;Acc:HGNC:13070]	0	5	0	287	263	217	0	30.1814	0	41.1998	41.1606	37.6819	10.0605	40.0141	-1.99181	0.0105487	0.121818	-
ENSSSCG00000029751	-	-	0	0	0	45	63	38	0	0	0	3.66609	5.59551	3.74483	0	4.33547	#NAME?	0.0105418	0.121818	-
ENSSSCG00000029841	ZNF362	zinc finger protein 362 [Source:HGNC Symbol;Acc:HGNC:18079]	0	0	0	51	41	58	0	0	0	2.60011	2.27885	3.57694	0	2.81863	#NAME?	0.0105483	0.121818	-
ENSSSCG00000023956	-	-	8	6	11	245	41	67	11.1003	5.11313	13.9531	4.96598	0.906015	1.64276	10.0555	2.50492	2.00515	0.0105692	0.121918	-
ENSSSCG00000008639	ADAM17	ADAM metallopeptidase domain 17 [Source:HGNC Symbol;Acc:HGNC:195]	19	63	59	1144	1050	1190	62.9086	128.128	178.597	55.3356	55.3708	69.6284	123.211	60.1116	1.03542	0.0105805	0.121965	-
ENSSSCG00000002916	APLP1	amyloid beta (A4) precursor-like protein 1 [Source:HGNC Symbol;Acc:HGNC:597]	0	0	0	28	77	59	0	0	0	4.92748	14.7728	12.5595	0	10.7533	#NAME?	0.0106169	0.122301	-
ENSSSCG00000010507	TLL2	tolloid-like 2 [Source:HGNC Symbol;Acc:HGNC:11844]	1	4	0	4	2	5	2.04642	5.0266	0	0.119558	0.0651537	0.18075	2.35768	0.12182	4.27454	0.010636	0.122438	-
ENSSSCG00000023886	RPA3	replication protein A3, 14kDa [Source:HGNC Symbol;Acc:HGNC:10291]	0	0	0	52	57	51	0	0	0	5.10119	6.09618	6.05201	0	5.74979	#NAME?	0.0106564	0.122589	-
ENSSSCG00000017202	H3F3B	H3 histone, family 3B (H3.3B) [Source:HGNC Symbol;Acc:HGNC:4765]	62	110	52	5092	7093	5522	123.979	135.109	95.0626	148.749	225.896	195.13	118.05	189.925	-0.686033	0.0106655	0.122609	-
ENSSSCG00000008039	NTHL1	nth-like DNA glycosylase 1 [Source:HGNC Symbol;Acc:HGNC:8028]	0	0	0	58	50	53	0	0	0	4.38666	4.12281	4.84891	0	4.4528	#NAME?	0.0106795	0.122687	-
ENSSSCG00000017359	RUNDC3A	RUN domain containing 3A [Source:HGNC Symbol;Acc:HGNC:16984]	0	0	0	93	35	56	0	0	0	4.6556	1.91018	3.39111	0	3.31897	#NAME?	0.0107044	0.122889	-
ENSSSCG00000022307	RAB7B	RAB7B, member RAS oncogene family [Source:HGNC Symbol;Acc:HGNC:30513]	0	0	2	190	148	145	0	0	2.79275	4.23993	3.60064	3.91412	0.930917	3.91823	-2.07348	0.0107184	0.122923	-
ENSSSCG00000026745	ZMIZ1	zinc finger, MIZ-type containing 1 [Source:HGNC Symbol;Acc:HGNC:16493]	0	0	0	180	0	87	0	0	0	3.54636	0	2.07342	0	1.87326	#NAME?	0.0107219	0.122923	-
ENSSSCG00000005909	FBXL6	F-box and leucine-rich repeat protein 6 [Source:HGNC Symbol;Acc:HGNC:13603]	0	1	3	276	212	245	0	1.45599	6.49875	9.55478	8.0013	10.2598	2.65158	9.27196	-1.80602	0.0107398	0.12296	-
ENSSSCG00000021310	-	-	0	0	0	60	73	38	0	0	0	2.47039	3.27678	1.89259	0	2.54659	#NAME?	0.0107332	0.12296	-
ENSSSCG00000003434	MFN2	mitofusin 2 [Source:HGNC Symbol;Acc:HGNC:16877]	9	10	6	861	774	882	10.7398	7.32986	6.54646	15.0102	14.7109	18.6	8.20538	16.107	-0.973048	0.0107803	0.12334	-
ENSSSCG00000012699	FHL1	four and a half LIM domains 1 [Source:HGNC Symbol;Acc:HGNC:3702]	14	4	9	1022	848	1487	10.4801	1.83925	6.15937	11.1763	10.1101	19.6706	6.15958	13.6524	-1.14825	0.0108175	0.123682	-
ENSSSCG00000016991	DUSP1	-	41	38	11	1050	356	450	50.0923	28.5174	12.2865	18.7408	6.92726	9.71564	30.2987	11.7946	1.36114	0.0108631	0.124012	-
ENSSSCG00000028216	NKX3-1	NK3 homeobox 1 [Source:HGNC Symbol;Acc:HGNC:7838]	2	1	4	15	26	20	3.20789	0.985684	5.86608	0.351548	0.664317	0.567012	3.35322	0.527625	2.66796	0.0108684	0.124012	-
ENSSSCG00000030291	RPRD2	regulation of nuclear pre-mRNA domain containing 2 [Source:HGNC Symbol;Acc:HGNC:29039]	31	49	33	1016	1176	920	33.2004	32.2341	32.3105	15.8959	20.0592	17.4117	32.5817	17.7889	0.873081	0.0108621	0.124012	-
ENSSSCG00000005197	-	-	0	0	0	66	51	48	0	0	0	7.44905	6.27535	6.55327	0	6.75923	#NAME?	0.010899	0.124108	-
ENSSSCG00000011186	COL6A5	collagen, type VI, alpha 5 [Source:HGNC Symbol;Acc:HGNC:26674]	0	0	0	14	104	75	0	0	0	0.144029	1.16648	0.93337	0	0.747961	#NAME?	0.0108929	0.124108	-
ENSSSCG00000027003	-	-	0	0	0	76	42	49	0	0	0	4.16577	2.50982	3.24891	0	3.30817	#NAME?	0.0108896	0.124108	-
ENSSSCG00000026263	-	-	0	0	0	56	73	38	0	0	0	4.84244	6.88193	3.97484	0	5.23307	#NAME?	0.010921	0.124276	-
ENSSSCG00000025770	ST6GAL1	ST6 beta-galactosamide alpha-2,6-sialyltranferase 1 [Source:HGNC Symbol;Acc:HGNC:10860]	14	29	15	337	532	468	20.3825	25.9333	19.9644	7.1675	12.3357	12.0405	22.0934	10.5146	1.07123	0.0109564	0.124594	-
ENSSSCG00000006775	CAPZA1	capping protein (actin filament) muscle Z-line, alpha 1 [Source:HGNC Symbol;Acc:HGNC:1488]	26	89	31	4928	3901	3116	66.7681	140.388	72.7807	184.878	159.552	141.407	93.3122	161.946	-0.795374	0.010992	0.124915	-
ENSSSCG00000025371	EYA3	EYA transcriptional coactivator and phosphatase 3 [Source:HGNC Symbol;Acc:HGNC:3521]	3	3	8	76	63	58	28.1203	17.2721	68.5599	10.4073	9.40542	9.60768	37.9841	9.80681	1.95354	0.0110022	0.124946	-
ENSSSCG00000006969	KIAA1456	KIAA1456 [Source:HGNC Symbol;Acc:HGNC:26725]	0	0	0	51	57	55	0	0	0	1.14734	1.398	1.49673	0	1.34736	#NAME?	0.0110262	0.125134	-
ENSSSCG00000013919	HOMER3	homer scaffolding protein 3 [Source:HGNC Symbol;Acc:HGNC:17514]	1	9	0	472	404	411	3.82636	21.1475	0	26.3762	24.613	27.7826	8.32463	26.2573	-1.65726	0.0110503	0.125324	-
ENSSSCG00000024244	-	-	0	2	0	171	120	114	0	5.2748	0	10.7288	8.20824	8.65204	1.75827	9.19635	-2.38691	0.0110687	0.125364	-
ENSSSCG00000027881	KCNK6	potassium channel, two pore domain subfamily K, member 6 [Source:HGNC Symbol;Acc:HGNC:6281]	2	0	0	197	184	144	2.01538	0	0	2.90065	2.95365	2.5648	0.671793	2.80636	-2.06261	0.0110615	0.125364	-
ENSSSCG00000007796	DCTPP1	dCTP pyrophosphatase 1 [Source:HGNC Symbol;Acc:HGNC:28777]	0	0	0	68	36	69	0	0	0	10.8269	6.24897	13.2894	0	10.1217	#NAME?	0.0110959	0.125587	-
ENSSSCG00000028995	TLE2	transducin-like enhancer of split 2 [Source:HGNC Symbol;Acc:HGNC:11838]	0	0	0	43	72	53	0	0	0	1.29234	2.35916	1.92685	0	1.85945	#NAME?	0.0111037	0.125591	-
ENSSSCG00000000697	CHD4	chromodomain helicase DNA binding protein 4 [Source:HGNC Symbol;Acc:HGNC:1919]	110	234	184	4578	5574	4740	97.8995	127.921	149.712	59.5216	79.0094	74.5483	125.177	71.0265	0.817546	0.0111454	0.125753	-
ENSSSCG00000004411	ZBTB24	zinc finger and BTB domain containing 24 [Source:HGNC Symbol;Acc:HGNC:21143]	9	9	13	267	215	172	13.5217	8.3063	17.8564	5.86044	5.14481	4.56676	13.2281	5.19067	1.34962	0.0111479	0.125753	-
ENSSSCG00000006567	CRTC2	CREB regulated transcription coactivator 2 [Source:HGNC Symbol;Acc:HGNC:27301]	4	26	4	166	190	162	10.5235	42.0139	9.61947	6.37973	7.96086	7.53129	20.719	7.29063	1.50684	0.0111434	0.125753	-
ENSSSCG00000026153	ACAT1	acetyl-CoA acetyltransferase 1 [Source:HGNC Symbol;Acc:HGNC:93]	17	18	16	1702	1443	1428	56.698	36.8744	48.787	82.926	76.6498	84.1628	47.4532	81.2462	-0.775796	0.0111344	0.125753	-
ENSSSCG00000006338	DDR2	discoidin domain receptor tyrosine kinase 2 [Source:HGNC Symbol;Acc:HGNC:2731]	21	51	19	2626	2886	1973	40.9495	61.0845	33.8716	74.8054	89.6288	67.987	45.3019	77.4737	-0.774136	0.0111724	0.125946	-
ENSSSCG00000004741	-	-	0	0	0	54	36	55	0	0	0	3.24107	2.35563	3.99315	0	3.19662	#NAME?	0.0112218	0.126418	-
ENSSSCG00000011384	-	-	0	0	0	56	50	58	0	0	0	0.434938	0.423375	0.544919	0	0.467744	#NAME?	0.0112341	0.126472	-
ENSSSCG00000029344	-	-	2	6	1	366	440	338	12.2862	22.6431	5.61674	32.8525	43.058	36.6999	13.5153	37.5368	-1.47371	0.0112758	0.126856	-
ENSSSCG00000008187	KIAA1211L	KIAA1211-like [Source:HGNC Symbol;Acc:HGNC:33454]	0	0	0	38	58	54	0	0	0	1.26319	2.10197	2.17142	0	1.84553	#NAME?	0.0112895	0.126926	-
ENSSSCG00000014131	SSBP2	single-stranded DNA binding protein 2 [Source:HGNC Symbol;Acc:HGNC:15831]	9	6	8	777	960	763	17.9634	7.3557	14.5989	22.6567	30.5183	26.913	13.306	26.696	-1.00455	0.0113628	0.127665	-
ENSSSCG00000016083	PLCL1	phospholipase C-like 1 [Source:HGNC Symbol;Acc:HGNC:9063]	0	5	0	159	381	256	0	4.27124	0	3.23016	8.43851	6.29113	1.42375	5.9866	-2.07204	0.0113999	0.127911	-
ENSSSCG00000024382	-	-	0	0	0	62	35	51	0	0	0	2.70689	1.66595	2.69344	0	2.35543	#NAME?	0.0113953	0.127911	-
ENSSSCG00000002296	RDH11	retinol dehydrogenase 11 (all-trans/9-cis/11-cis) [Source:HGNC Symbol;Acc:HGNC:17964]	19	31	13	566	521	455	32.7781	32.8507	20.5034	14.2649	14.3154	13.8715	28.7107	14.1506	1.02073	0.0114446	0.128157	-
ENSSSCG00000011236	CLASP2	cytoplasmic linker associated protein 2 [Source:HGNC Symbol;Acc:HGNC:17078]	19	18	9	1736	1450	1194	20.3085	11.8179	8.79499	27.1079	24.6847	22.5534	13.6405	24.782	-0.861398	0.0114416	0.128157	-
ENSSSCG00000024500	C21orf2	chromosome 21 open reading frame 2 [Source:HGNC Symbol;Acc:HGNC:1260]	0	0	0	59	46	56	0	0	0	2.76873	2.35342	3.17892	0	2.76702	#NAME?	0.0114419	0.128157	-
ENSSSCG00000017904	ENO3	enolase 3 (beta, muscle) [Source:HGNC Symbol;Acc:HGNC:3354]	0	1	1	150	156	169	0	2.34211	3.48464	8.35317	9.47107	11.3843	1.94225	9.73619	-2.32563	0.0114844	0.128517	-
ENSSSCG00000006045	RIMS2	regulating synaptic membrane exocytosis 2 [Source:HGNC Symbol;Acc:HGNC:17283]	0	0	0	126	68	17	0	0	0	2.42179	1.42491	0.395253	0	1.41399	#NAME?	0.0115086	0.128617	-
ENSSSCG00000027635	-	-	0	0	0	66	60	41	0	0	0	7.70928	7.64071	5.79319	0	7.04773	#NAME?	0.0115036	0.128617	-
ENSSSCG00000025538	KIAA1257	KIAA1257 [Source:HGNC Symbol;Acc:HGNC:29231]	0	0	0	47	47	45	0	0	0	3.21531	3.50538	3.72388	0	3.48153	#NAME?	0.0115204	0.128664	-
ENSSSCG00000006648	CTSS	cathepsin S [Source:HGNC Symbol;Acc:HGNC:2545]	0	0	0	70	51	33	0	0	0	3.91171	3.10709	2.23074	0	3.08318	#NAME?	0.0115721	0.1287	-
ENSSSCG00000008221	KDM3A	lysine (K)-specific demethylase 3A [Source:HGNC Symbol;Acc:HGNC:20815]	32	40	31	2834	3150	2481	23.7765	18.2552	21.0575	30.7613	37.2759	32.5755	21.0297	33.5376	-0.673348	0.0115933	0.1287	-
ENSSSCG00000008737	C1QTNF7	complement C1q tumor necrosis factor-related protein 7 precursor [Source:RefSeq peptide;Acc:NP_001137174]	0	0	0	82	40	36	0	0	0	5.64337	3.00124	2.99701	0	3.88054	#NAME?	0.0116001	0.1287	-
ENSSSCG00000009357	SMAD9	-	16	40	12	2411	1742	1659	16.6169	25.5173	11.3938	36.5804	28.8146	30.448	17.8427	31.9477	-0.84038	0.0115961	0.1287	-
ENSSSCG00000009540	LIG4	ligase IV, DNA, ATP-dependent [Source:HGNC Symbol;Acc:HGNC:6601]	13	33	19	658	508	421	26.1283	40.7402	34.9127	19.3202	16.2615	14.953	33.927	16.8449	1.01012	0.0115951	0.1287	-
ENSSSCG00000011212	RARB	retinoic acid receptor, beta [Source:HGNC Symbol;Acc:HGNC:9865]	2	11	7	127	112	76	9.93112	33.5572	31.7855	9.21453	8.85932	6.67026	25.0913	8.24804	1.60506	0.011541	0.1287	-
ENSSSCG00000011644	ANAPC13	anaphase-promoting complex subunit 13 [Source:RefSeq peptide;Acc:NP_001171541]	0	0	0	52	52	39	0	0	0	18.5456	20.2189	16.8257	0	18.5301	#NAME?	0.011565	0.1287	-
ENSSSCG00000023063	DUSP16	dual specificity phosphatase 16 [Source:HGNC Symbol;Acc:HGNC:17909]	3	6	3	63	58	40	19.9981	24.5666	18.2817	6.13536	6.15794	4.71213	20.9488	5.66848	1.88583	0.0115386	0.1287	-
ENSSSCG00000023879	-	-	0	0	0	44	41	59	0	0	0	1.44351	1.46644	2.34143	0	1.75046	#NAME?	0.0115653	0.1287	-
ENSSSCG00000023917	-	-	0	0	0	55	67	44	0	0	0	5.87685	7.80497	5.6872	0	6.45634	#NAME?	0.0115934	0.1287	-
ENSSSCG00000009746	RAN	RAN, member RAS oncogene family [Source:HGNC Symbol;Acc:HGNC:9846]	41	69	49	4438	4008	3853	78.7464	81.4012	86.0394	124.522	122.603	130.773	82.0623	125.966	-0.618241	0.011621	0.128763	-
ENSSSCG00000025447	MID1IP1	MID1 interacting protein 1 [Source:HGNC Symbol;Acc:HGNC:20715]	6	8	7	684	744	731	16.0609	13.1544	17.1319	26.7488	31.72	34.58	15.4491	31.0163	-1.0055	0.0116139	0.128763	-
ENSSSCG00000002269	MTHFD1	methylenetetrahydrofolate dehydrogenase (NADP+ dependent) 1, methenyltetrahydrofolate cyclohydrolase, formyltetrahydrofolate synthetase [Source:HGNC Symbol;Acc:HGNC:7432]	2	13	10	770	995	767	3.25543	12.9996	14.8841	18.3135	25.7998	22.0666	10.3797	22.0599	-1.08766	0.0116659	0.129006	-
ENSSSCG00000024633	JAKMIP3	Janus kinase and microtubule interacting protein 3 [Source:HGNC Symbol;Acc:HGNC:23523]	0	0	0	25	101	54	0	0	0	0.714201	3.14563	1.86608	0	1.90864	#NAME?	0.0116553	0.129006	-
ENSSSCG00000030397	-	-	0	0	0	49	65	48	0	0	0	3.79174	5.4837	4.49313	0	4.58952	#NAME?	0.0116654	0.129006	-
ENSSSCG00000010743	BCCIP	BRCA2 and CDKN1A interacting protein [Source:HGNC Symbol;Acc:HGNC:978]	4	3	4	505	524	385	9.57434	4.41022	8.75183	17.6577	19.975	16.2841	7.5788	17.9722	-1.24573	0.0116769	0.129043	-
ENSSSCG00000007785	ZNF689	zinc finger protein 689 [Source:HGNC Symbol;Acc:HGNC:25173]	0	0	0	48	36	69	0	0	0	2.56277	2.09546	4.45632	0	3.03818	#NAME?	0.011688	0.129081	-
ENSSSCG00000004049	ACAT2	acetyl-CoA acetyltransferase 2 [Source:HGNC Symbol;Acc:HGNC:94]	31	11	12	485	311	366	107.232	23.3717	37.9481	24.5084	17.1336	22.3726	56.184	21.3382	1.39672	0.0117402	0.129292	-
ENSSSCG00000004156	IFNGR1	interferon gamma receptor 1 [Source:HGNC Symbol;Acc:HGNC:5439]	14	51	26	616	701	795	34.8136	77.8973	59.1087	22.3774	27.7626	34.9347	57.2732	28.3582	1.01409	0.0117449	0.129292	-
ENSSSCG00000006533	-	-	5	1	6	479	580	612	8.97933	1.1033	9.85072	12.5655	16.5877	19.4204	6.64445	16.1912	-1.28499	0.0117455	0.129292	-
ENSSSCG00000012121	EGFL6	EGF-like-domain, multiple 6 [Source:HGNC Symbol;Acc:HGNC:3235]	0	0	0	53	50	60	0	0	0	1.19468	1.22874	1.63602	0	1.35315	#NAME?	0.0117191	0.129292	-
ENSSSCG00000017142	BAIAP2	BAI1-associated protein 2 [Source:HGNC Symbol;Acc:HGNC:947]	0	3	2	207	317	262	0	6.29443	6.24548	10.3302	17.2469	15.8162	4.17997	14.4644	-1.79094	0.0117423	0.129292	-
ENSSSCG00000000124	-	-	0	0	0	69	46	49	0	0	0	6.4534	4.69038	5.54359	0	5.56246	#NAME?	0.0117715	0.129488	-
ENSSSCG00000001414	CSNK2B	casein kinase 2, beta polypeptide [Source:HGNC Symbol;Acc:HGNC:2460]	38	32	45	1173	981	975	69.9753	36.1944	75.7567	31.5551	28.7709	31.7276	60.6421	30.6845	0.982809	0.0117829	0.129488	-
ENSSSCG00000003215	SHANK1	SH3 and multiple ankyrin repeat domains 1 [Source:HGNC Symbol;Acc:HGNC:15474]	15	11	17	291	328	358	9.60235	4.32517	9.94914	2.72132	3.34406	4.04978	7.95889	3.37172	1.23908	0.0118016	0.129488	-
ENSSSCG00000018009	ADPRM	ADP-ribose/CDP-alcohol diphosphatase, manganese-dependent [Source:HGNC Symbol;Acc:HGNC:30925]	0	1	0	164	96	59	0	1.78949	0	6.97795	4.45316	3.03665	0.596498	4.82259	-3.01522	0.0117897	0.129488	-
ENSSSCG00000024106	-	-	6	7	8	131	130	125	20.0957	14.4011	24.4976	6.40993	6.93488	7.39866	19.6648	6.91449	1.50792	0.0117962	0.129488	-
ENSSSCG00000008493	CEBPZ	CCAAT/enhancer binding protein (C/EBP), zeta [Source:HGNC Symbol;Acc:HGNC:24218]	8	25	10	1411	1372	984	10.0863	19.3597	11.526	25.9875	27.5489	21.9227	13.6573	25.153	-0.881055	0.0118165	0.129567	-
ENSSSCG00000006082	MATN2	matrilin 2 [Source:HGNC Symbol;Acc:HGNC:6908]	2	3	1	258	317	335	6.47631	5.96784	2.96071	12.2073	16.352	19.1737	5.13495	15.911	-1.6316	0.0118276	0.129603	-
ENSSSCG00000027611	-	-	0	0	1	54	321	91	0	0	0.879091	0.758634	4.91648	1.54645	0.29303	2.40719	-3.03823	0.0118528	0.129796	-
ENSSSCG00000026703	DIS3L2	DIS3 like 3'-5' exoribonuclease 2 [Source:HGNC Symbol;Acc:HGNC:28648]	0	0	0	67	44	50	0	0	0	8.62997	6.17882	7.79057	0	7.53312	#NAME?	0.0118791	0.13	-
ENSSSCG00000010955	GOLM1	golgi membrane protein 1 [Source:HGNC Symbol;Acc:HGNC:15451]	0	5	5	506	489	334	0	12.0769	17.972	29.0656	30.6232	23.2079	10.0163	27.6322	-1.464	0.0118878	0.13001	-
ENSSSCG00000023199	-	-	0	0	0	63	38	64	0	0	0	2.42355	1.59368	2.97816	0	2.3318	#NAME?	0.0119563	0.130674	-
ENSSSCG00000011680	PLS1	plastin 1 [Source:HGNC Symbol;Acc:HGNC:9090]	0	0	0	45	61	53	0	0	0	1.02617	1.51652	1.46198	0	1.33489	#NAME?	0.0119713	0.130753	-
ENSSSCG00000000559	RASSF8	Ras association (RalGDS/AF-6) domain family (N-terminal) member 8 [Source:HGNC Symbol;Acc:HGNC:13232]	3	15	9	764	1204	705	10.5971	32.5471	29.0659	39.4265	67.7382	44.0093	24.07	50.3913	-1.06594	0.011993	0.130843	-
ENSSSCG00000012314	-	-	0	0	0	45	70	37	0	0	0	1.74449	2.95847	1.73509	0	2.14602	#NAME?	0.011995	0.130843	-
ENSSSCG00000022773	-	caspase-15 [Source:RefSeq peptide;Acc:NP_001032224]	0	0	0	45	59	55	0	0	0	4.71423	6.73851	6.96976	0	6.14083	#NAME?	0.0120354	0.131198	-
ENSSSCG00000017289	DDX42	DEAD (Asp-Glu-Ala-Asp) box helicase 42 [Source:HGNC Symbol;Acc:HGNC:18676]	15	16	15	1524	1441	1191	11.793	7.7266	10.7808	17.5033	18.0431	16.5465	10.1001	17.3643	-0.781747	0.0120446	0.131214	-
ENSSSCG00000001913	STOML1	stomatin (EPB72)-like 1 [Source:HGNC Symbol;Acc:HGNC:14560]	0	3	0	156	175	187	0	4.9688	0	6.1455	7.51599	8.91119	1.65627	7.52423	-2.18361	0.0120694	0.131399	-
ENSSSCG00000026518	-	-	15	8	4	168	194	133	182.296	59.7187	44.4369	29.826	37.5492	28.5626	95.4839	31.9793	1.57812	0.0121105	0.131761	-
ENSSSCG00000002937	ZNF850	zinc finger protein 850 [Source:HGNC Symbol;Acc:HGNC:27994]	3	15	2	90	113	63	8.10151	24.8824	4.93743	3.55073	4.86032	3.0066	12.6404	3.80588	1.73174	0.0121324	0.131915	-
ENSSSCG00000013991	C1orf35	chromosome 1 open reading frame 35 [Source:HGNC Symbol;Acc:HGNC:19032]	0	0	1	125	134	82	0	0	5.56076	11.1083	12.9824	8.81478	1.85359	10.9685	-2.56497	0.0121474	0.131992	-
ENSSSCG00000017136	TBCD	tubulin folding cofactor D [Source:HGNC Symbol;Acc:HGNC:11581]	7	16	8	920	857	1064	9.25652	12.9961	9.67167	17.7724	18.049	24.8634	10.6414	20.2283	-0.926681	0.0121797	0.132258	-
ENSSSCG00000008698	RGS12	regulator of G-protein signaling 12 [Source:HGNC Symbol;Acc:HGNC:9994]	3	0	0	290	193	216	3.07491	0	0	4.34249	3.15073	3.91251	1.02497	3.80191	-1.89114	0.0121941	0.132329	-
ENSSSCG00000016830	PRLR	prolactin receptor [Source:HGNC Symbol;Acc:HGNC:9446]	0	0	0	26	54	94	0	0	0	1.07879	2.44274	4.718	0	2.74651	#NAME?	0.0122278	0.132474	-
ENSSSCG00000025210	ATG10	autophagy related 10 [Source:HGNC Symbol;Acc:HGNC:20315]	0	0	0	47	57	39	0	0	0	6.37089	8.42344	6.39489	0	7.06307	#NAME?	0.0122334	0.132474	-
ENSSSCG00000025975	FAM83E	family with sequence similarity 83, member E [Source:HGNC Symbol;Acc:HGNC:25972]	0	0	4	2	1	0	0	0	9.77871	0.0781244	0.0425846	0	3.25957	0.0402363	6.34004	0.0122355	0.132474	-
ENSSSCG00000030017	FOXRED1	FAD-dependent oxidoreductase domain containing 1 [Source:HGNC Symbol;Acc:HGNC:26927]	1	0	0	131	102	119	3.12729	0	0	5.98308	5.07886	6.57449	1.04243	5.87881	-2.49557	0.0122389	0.132474	-
ENSSSCG00000002366	NPC2	Epididymal secretory protein E1 [Source:UniProtKB/Swiss-Prot;Acc:O97763]	5	17	8	1134	903	744	18.0947	37.7847	26.4665	59.9468	52.042	47.5758	27.4486	53.1882	-0.954372	0.0122645	0.132665	-
ENSSSCG00000016635	CAV2	Caveolin-2 [Source:UniProtKB/Swiss-Prot;Acc:Q2QLE2]	8	5	5	1021	598	522	14.3194	5.49737	8.18078	26.6965	17.0468	16.5105	9.33252	20.0846	-1.10575	0.0122769	0.132714	-
ENSSSCG00000010094	SNAP29	synaptosomal-associated protein, 29kDa [Source:HGNC Symbol;Acc:HGNC:11133]	2	8	5	545	552	530	6.08859	14.9628	13.9173	24.2429	26.7695	28.5184	11.6562	26.5103	-1.18545	0.0122854	0.132722	-
ENSSSCG00000021381	-	-	0	0	0	35	60	52	0	0	0	4.68101	8.74861	8.41278	0	7.2808	#NAME?	0.0123088	0.132804	-
ENSSSCG00000029915	AARS	alanyl-tRNA synthetase [Source:HGNC Symbol;Acc:HGNC:20]	16	14	12	1332	1453	1137	86.5029	46.4919	59.3126	105.205	125.115	108.631	64.1025	112.984	-0.817661	0.0123027	0.132804	-
ENSSSCG00000001207	PGBD1	piggyBac transposable element derived 1 [Source:HGNC Symbol;Acc:HGNC:19398]	0	1	2	203	218	168	0	1.0887	3.23959	5.25482	6.15223	5.26057	1.44276	5.55588	-1.94518	0.012324	0.132884	-
ENSSSCG00000030099	-	-	0	0	0	41	38	79	0	0	0	1.05553	1.06655	2.46024	0	1.52744	#NAME?	0.0123651	0.133241	-
ENSSSCG00000009023	-	-	0	0	0	50	41	50	0	0	0	3.88413	3.47233	4.69847	0	4.01831	#NAME?	0.0123742	0.133254	-
ENSSSCG00000000361	CD63	CD63 molecule [Source:HGNC Symbol;Acc:HGNC:1692]	125	135	86	3671	3239	3139	159.164	105.586	100.111	68.2856	65.6854	70.6312	121.62	68.2007	0.834524	0.012413	0.133472	-
ENSSSCG00000006877	-	-	0	5	3	531	381	221	0	9.8721	8.81457	24.9332	19.5039	12.5526	6.22889	18.9966	-1.60869	0.0124499	0.133472	-
ENSSSCG00000016690	-	-	0	0	0	123	43	18	0	0	0	8.09037	3.08349	1.43222	0	4.20202	#NAME?	0.0124481	0.133472	-
ENSSSCG00000022296	CDK15	cyclin-dependent kinase 15 [Source:HGNC Symbol;Acc:HGNC:14434]	0	0	0	81	49	29	0	0	0	6.26202	4.1299	2.712	0	4.36797	#NAME?	0.0124324	0.133472	-
ENSSSCG00000026199	-	-	0	5	0	0	1	0	0	11.1954	0	0	0.0580417	0	3.73179	0.0193472	7.5916	0.0124135	0.133472	-
ENSSSCG00000028200	GCC1	GRIP and coiled-coil domain containing 1 [Source:HGNC Symbol;Acc:HGNC:19095]	1	14	14	1074	1068	922	0.716475	6.15931	9.16733	11.238	12.1835	11.6702	5.34771	11.6972	-1.12917	0.0124481	0.133472	-
ENSSSCG00000030546	HSD11B1L	hydroxysteroid (11-beta) dehydrogenase 1-like [Source:HGNC Symbol;Acc:HGNC:30419]	0	0	0	55	39	45	0	0	0	4.23562	3.27445	4.19205	0	3.9007	#NAME?	0.012443	0.133472	-
ENSSSCG00000010189	NUP133	nucleoporin 133kDa [Source:HGNC Symbol;Acc:HGNC:18016]	4	15	2	869	655	631	5.24794	12.0876	2.39855	16.6549	13.686	14.6289	6.57803	14.9899	-1.18827	0.012471	0.133563	-
ENSSSCG00000015324	GNG11	guanine nucleotide binding protein (G protein), gamma 11 [Source:HGNC Symbol;Acc:HGNC:4403]	16	15	23	463	429	429	66.987	38.5753	88.0349	28.3186	28.6063	31.7401	64.5324	29.555	1.12662	0.0124742	0.133563	-
ENSSSCG00000016317	AGAP1	ArfGAP with GTPase domain, ankyrin repeat and PH domain 1 [Source:HGNC Symbol;Acc:HGNC:16922]	1	0	3	241	282	276	3.32807	0	9.12422	11.7137	14.9431	16.2273	4.15077	14.2947	-1.78403	0.0124832	0.133574	-
ENSSSCG00000016426	ACTR3B	ARP3 actin-related protein 3 homolog B (yeast) [Source:HGNC Symbol;Acc:HGNC:17256]	0	0	0	68	42	52	0	0	0	2.74622	1.84921	2.54035	0	2.37859	#NAME?	0.0124943	0.133608	-
ENSSSCG00000003744	-	-	0	3	0	361	159	89	0	3.69666	0	10.5803	5.08043	3.1553	1.23222	6.27201	-2.34767	0.0125255	0.133787	-
ENSSSCG00000007369	JPH2	junctophilin 2 [Source:HGNC Symbol;Acc:HGNC:14202]	2	3	9	458	652	648	4.01016	3.69531	16.5014	13.4183	20.8254	22.9651	8.06897	19.0696	-1.24082	0.0125495	0.133787	-
ENSSSCG00000011361	-	-	9	4	5	113	94	95	17.879	4.88117	9.08023	3.27951	2.97422	3.33513	10.6135	3.19629	1.73143	0.0125429	0.133787	-
ENSSSCG00000012861	-	-	0	0	0	50	40	50	0	0	0	6.211	5.4171	7.51319	0	6.38043	#NAME?	0.0125585	0.133787	-
ENSSSCG00000014319	SMAD5	-	4	20	15	137	190	333	2.06689	6.34768	7.08547	1.03412	1.56357	3.04058	5.16668	1.87942	1.45895	0.0125629	0.133787	-
ENSSSCG00000016186	-	-	25	51	24	866	908	855	58.662	73.505	51.4836	29.6853	33.933	35.4528	61.2169	33.0237	0.890428	0.0125691	0.133787	-
ENSSSCG00000016916	IL6ST	interleukin-6 receptor subunit beta precursor [Source:RefSeq peptide;Acc:NP_001090901]	144	581	318	9012	10174	6696	210.037	520.53	424.045	192.029	236.347	172.592	384.871	200.322	0.94205	0.0125746	0.133787	-
ENSSSCG00000028326	NR4A1	nuclear receptor subfamily 4, group A, member 1 [Source:HGNC Symbol;Acc:HGNC:7980]	7	0	0	12	14	10	36.6904	0	0	0.918854	1.16872	0.926263	12.2301	1.00461	3.60573	0.0125471	0.133787	-
ENSSSCG00000015548	RGSL1	regulator of G-protein signaling like 1 [Source:HGNC Symbol;Acc:HGNC:18636]	0	0	0	50	59	37	0	0	0	1.24916	1.607	1.11819	0	1.32479	#NAME?	0.01262	0.134186	-
ENSSSCG00000014432	GRPEL2	GrpE-like 2, mitochondrial [Source:RefSeq peptide;Acc:NP_001231799]	0	0	0	86	45	42	0	0	0	7.37306	4.20606	4.35571	0	5.31161	#NAME?	0.0126971	0.134921	-
ENSSSCG00000008598	RHOB	-	47	40	38	1363	1206	925	105.678	55.2439	78.114	44.771	43.1879	36.7539	79.6787	41.571	0.938618	0.0127115	0.134987	-
ENSSSCG00000017274	PITPNC1	cytoplasmic phosphatidylinositol transfer protein 1 [Source:RefSeq peptide;Acc:NP_001137194]	9	15	4	215	153	157	29.4258	30.1254	11.9556	10.2696	7.96746	9.07144	23.8356	9.10283	1.38873	0.0127194	0.134987	-
ENSSSCG00000008878	PPID	-	3	2	0	271	328	237	10.6657	4.36664	0	14.0756	18.5731	14.8904	5.01077	15.8463	-1.66104	0.0127667	0.135403	-
ENSSSCG00000021911	NDRG4	NDRG family member 4 [Source:HGNC Symbol;Acc:HGNC:14466]	0	0	0	49	48	62	0	0	0	2.74583	2.93246	4.20279	0	3.29369	#NAME?	0.0127746	0.135403	-
ENSSSCG00000022459	-	-	0	0	0	42	57	41	0	0	0	3.02003	4.46835	3.56624	0	3.68487	#NAME?	0.0127835	0.135412	-
ENSSSCG00000002332	SIPA1L1	signal-induced proliferation-associated 1 like 1 [Source:HGNC Symbol;Acc:HGNC:20284]	45	99	61	4604	6151	4965	34.5235	46.6521	42.7841	51.5997	75.1572	67.3119	41.3199	64.6896	-0.646698	0.0128225	0.135718	-
ENSSSCG00000016412	-	-	0	1	0	110	94	76	0	3.02418	0	7.90959	7.36892	6.61049	1.00806	7.29633	-2.85559	0.0128285	0.135718	-
ENSSSCG00000021670	-	-	0	0	0	75	46	33	0	0	0	6.45069	4.31334	3.43338	0	4.73247	#NAME?	0.0128745	0.136064	-
ENSSSCG00000023662	CHST3	carbohydrate (chondroitin 6) sulfotransferase 3 [Source:HGNC Symbol;Acc:HGNC:1971]	7	22	17	1304	1441	1269	5.02176	9.69422	11.1497	13.6661	16.4643	16.0875	8.6219	15.406	-0.83741	0.0128935	0.136064	-
ENSSSCG00000029627	-	-	1	7	1	388	333	386	1.14376	4.91629	1.04525	6.48117	6.06429	7.79956	2.36844	6.78167	-1.51771	0.0128916	0.136064	-
ENSSSCG00000030263	CHRNB1	cholinergic receptor, nicotinic, beta 1 (muscle) [Source:HGNC Symbol;Acc:HGNC:1961]	0	0	0	54	44	62	0	0	0	2.85462	2.53584	3.96468	0	3.11838	#NAME?	0.0128901	0.136064	-
ENSSSCG00000023407	-	-	0	1	0	94	87	94	0	3.88376	0	8.68024	8.75864	10.5001	1.29459	9.313	-2.84676	0.012931	0.136374	-
ENSSSCG00000029005	KPNA2	karyopherin alpha 2 (RAG cohort 1, importin alpha 1) [Source:HGNC Symbol;Acc:HGNC:6395]	15	29	22	777	455	427	74.5682	88.5489	99.9822	56.4266	36.0236	37.5103	87.6998	43.3202	1.01753	0.0129834	0.136842	-
ENSSSCG00000012985	LTBP3	latent transforming growth factor beta binding protein 3 [Source:HGNC Symbol;Acc:HGNC:6716]	25	25	28	2505	2215	2047	18.9968	11.6683	19.4513	27.807	26.8061	27.4869	16.7055	27.3667	-0.712098	0.0130673	0.13764	-
ENSSSCG00000018015	-	-	0	0	0	60	38	43	0	0	0	1.83631	1.2679	1.5919	0	1.56537	#NAME?	0.0131063	0.137878	-
ENSSSCG00000022101	BRCA1	breast cancer 1, early onset [Source:HGNC Symbol;Acc:HGNC:1100]	0	1	0	129	99	73	0	0.583604	0	1.79003	1.49769	1.22534	0.194535	1.50435	-2.95104	0.0131059	0.137878	-
ENSSSCG00000016548	PODXL	podocalyxin-like [Source:HGNC Symbol;Acc:HGNC:9171]	5	10	5	629	465	1084	3.4721	4.26486	3.17366	6.38035	5.14233	13.301	3.63687	8.27455	-1.18598	0.0131337	0.13808	-
ENSSSCG00000005178	CNTLN	centlein, centrosomal protein [Source:HGNC Symbol;Acc:HGNC:23432]	1	2	0	222	237	127	1.30359	1.60058	0	4.22649	4.91914	2.92476	0.968059	4.02346	-2.05527	0.0131641	0.138227	-
ENSSSCG00000017570	-	-	15	9	14	308	295	258	85.3863	31.4693	72.8542	25.6123	26.7444	25.9524	63.2366	26.103	1.27654	0.0131611	0.138227	-
ENSSSCG00000027103	CNIH4	cornichon family AMPA receptor auxiliary protein 4 [Source:HGNC Symbol;Acc:HGNC:25013]	9	8	3	134	93	108	49.5842	27.0741	15.1094	10.7854	8.16064	10.5151	30.5892	9.82036	1.63918	0.0131795	0.138303	-
ENSSSCG00000002511	-	-	2	5	7	507	500	597	4.35866	6.69501	13.9503	16.1448	17.3583	22.9964	8.33465	18.8332	-1.17608	0.0132384	0.138834	-
ENSSSCG00000010593	CNNM2	cyclin and CBS domain divalent metal cation transport mediator 2 [Source:HGNC Symbol;Acc:HGNC:103]	0	0	0	61	38	43	0	0	0	1.27673	0.867089	1.08867	0	1.0775	#NAME?	0.013253	0.138901	-
ENSSSCG00000012631	LONRF3	LON peptidase N-terminal domain and ring finger 3 [Source:HGNC Symbol;Acc:HGNC:21152]	24	18	10	352	478	370	13.5366	6.23598	5.15647	2.90037	4.29389	3.68784	8.30969	3.62737	1.19587	0.0132761	0.139056	-
ENSSSCG00000026990	FAM162A	-	13	25	19	526	438	464	101.867	120.328	136.115	60.2133	54.663	64.2518	119.436	59.7094	1.00021	0.0132861	0.139075	-
ENSSSCG00000003941	-	-	2	8	11	770	759	708	0.895323	2.20027	4.50279	5.03665	5.4126	5.60202	2.53279	5.35043	-1.07892	0.0133218	0.139275	-
ENSSSCG00000015266	FMO4	flavin containing monooxygenase 4 [Source:HGNC Symbol;Acc:HGNC:3772]	0	0	2	169	143	157	0	0	7.25107	9.79179	9.03283	11.0036	2.41702	9.94275	-2.04041	0.0133168	0.139275	-
ENSSSCG00000017403	STAT3	signal transducer and activator of transcription 3 (acute-phase response factor) [Source:HGNC Symbol;Acc:HGNC:11364]	67	69	75	2079	2016	2037	148.64	94.0256	152.116	67.3796	71.2325	79.8594	131.594	72.8238	0.853608	0.0133714	0.139621	-
ENSSSCG00000028759	-	-	1	7	0	417	304	332	1.52248	6.54416	0	9.27201	7.36928	8.92969	2.68888	8.52366	-1.66447	0.0133638	0.139621	-
ENSSSCG00000014935	FAT3	FAT atypical cadherin 3 [Source:HGNC Symbol;Acc:HGNC:23112]	0	4	1	89	762	183	0	0.980347	0.364739	0.518771	4.84232	1.29032	0.448362	2.21714	-2.30596	0.013406	0.139794	-
ENSSSCG00000016313	HJURP	Holliday junction recognition protein [Source:HGNC Symbol;Acc:HGNC:25444]	0	0	4	0	0	1	0	0	5.18067	0	0	0.0250256	1.72689	0.00834187	7.69359	0.0134266	0.139794	-
ENSSSCG00000024465	-	-	0	0	0	32	77	46	0	0	0	0.863438	2.2651	1.50142	0	1.54332	#NAME?	0.0134109	0.139794	-
ENSSSCG00000028899	-	-	2	14	15	204	193	150	8.46864	36.4192	58.0768	12.6216	13.0183	11.2263	34.3216	12.2887	1.48178	0.0134144	0.139794	-
ENSSSCG00000030672	ZNF692	zinc finger protein 692 [Source:HGNC Symbol;Acc:HGNC:26049]	0	0	0	59	54	45	0	0	0	2.59996	2.59433	2.39874	0	2.53101	#NAME?	0.0134294	0.139794	-
ENSSSCG00000025281	ARL6IP1	ADP-ribosylation factor-like 6 interacting protein 1 [Source:HGNC Symbol;Acc:HGNC:697]	30	85	63	1410	1339	1787	73.1101	127.237	140.362	50.1984	51.9714	76.9584	113.57	59.7094	0.927551	0.0134413	0.139831	-
ENSSSCG00000004392	AMD1	adenosylmethionine decarboxylase 1 [Source:HGNC Symbol;Acc:HGNC:457]	22	82	32	1378	1057	852	34.8973	79.8936	46.4046	31.9317	26.703	23.8821	53.7319	27.5056	0.966052	0.0134692	0.139948	-
ENSSSCG00000023434	PPM1L	protein phosphatase, Mg2+/Mn2+ dependent, 1L [Source:HGNC Symbol;Acc:HGNC:16381]	0	0	0	40	49	53	0	0	0	4.0683	5.43325	6.52052	0	5.34069	#NAME?	0.0134648	0.139948	-
ENSSSCG00000000072	SLC25A17	solute carrier family 25 (mitochondrial carrier; peroxisomal membrane protein, 34kDa), member 17 [Source:HGNC Symbol;Acc:HGNC:10987]	16	43	27	703	678	788	51.8202	85.5438	79.9483	33.2625	34.9737	45.1009	72.4374	37.7791	0.939149	0.0134979	0.139988	-
ENSSSCG00000000079	-	-	0	0	0	25	48	115	0	0	0	1.24608	2.60825	6.93359	0	3.59597	#NAME?	0.0134979	0.139988	-
ENSSSCG00000007599	LMTK2	lemur tyrosine kinase 2 [Source:HGNC Symbol;Acc:HGNC:17880]	8	4	5	671	614	686	5.7574	1.76817	3.28925	7.05428	7.03738	8.72398	3.60494	7.60521	-1.07701	0.0134945	0.139988	-
ENSSSCG00000020898	ELP2	elongator acetyltransferase complex subunit 2 [Source:HGNC Symbol;Acc:HGNC:18248]	3	13	9	789	853	760	4.3081	11.4669	11.8163	16.5528	19.5099	19.2871	9.1971	18.4499	-1.00437	0.0135418	0.140357	-
ENSSSCG00000001094	C6orf62	chromosome 6 open reading frame 62 [Source:HGNC Symbol;Acc:HGNC:20998]	29	56	41	3269	3354	3140	58.5881	69.4912	75.7251	96.4785	107.917	112.1	67.9348	105.499	-0.635002	0.0135793	0.140486	-
ENSSSCG00000001245	ZNRD1	-	0	0	0	54	37	52	0	0	0	3.02395	2.25886	3.52245	0	2.93509	#NAME?	0.0135739	0.140486	-
ENSSSCG00000016620	TSPAN12	tetraspanin 12 [Source:HGNC Symbol;Acc:HGNC:21641]	5	16	12	187	253	226	10.7717	21.1709	23.632	5.88473	8.67998	8.60309	18.5248	7.7226	1.2623	0.0135748	0.140486	-
ENSSSCG00000006832	PSRC1	proline/serine-rich coiled-coil 1 [Source:HGNC Symbol;Acc:HGNC:24472]	0	0	0	51	56	48	0	0	0	2.31481	2.77104	2.63539	0	2.57375	#NAME?	0.0136107	0.140679	-
ENSSSCG00000024278	-	-	0	0	0	51	54	50	0	0	0	1.12279	1.2961	1.33156	0	1.25015	#NAME?	0.0136147	0.140679	-
ENSSSCG00000030593	-	-	30	36	22	825	839	727	339.074	249.927	227.326	136.221	151.03	145.206	272.109	144.152	0.916593	0.0136361	0.140814	-
ENSSSCG00000005305	UNC13B	unc-13 homolog B (C. elegans) [Source:HGNC Symbol;Acc:HGNC:12566]	0	0	3	151	271	222	0	0	3.04941	2.45287	4.79932	4.36226	1.01647	3.87149	-1.92932	0.0136503	0.140875	-
ENSSSCG00000011747	CLDN11	-	0	0	0	161	59	7	0	0	0	6.00357	2.39856	0.315734	0	2.90595	#NAME?	0.0137027	0.14133	-
ENSSSCG00000026071	-	-	12	8	18	307	301	231	51.4995	21.0882	70.621	19.2465	20.5728	17.5181	47.7362	19.1125	1.32057	0.0137126	0.141345	-
ENSSSCG00000002290	PLEK2	pleckstrin 2 [Source:HGNC Symbol;Acc:HGNC:19238]	4	6	5	65	79	92	4.25836	3.92304	4.86566	1.01085	1.33942	1.73071	4.34902	1.36033	1.67674	0.0137493	0.141637	-
ENSSSCG00000005388	INVS	inversin [Source:HGNC Symbol;Acc:HGNC:17870]	9	15	8	1131	985	803	9.39658	9.61999	7.63659	17.2512	16.3797	14.8161	8.88438	16.149	-0.862099	0.0137792	0.141858	-
ENSSSCG00000001875	-	-	2	7	6	591	494	534	5.44292	11.7036	14.9323	23.5013	21.4162	25.6865	10.6929	23.5347	-1.13813	0.0138161	0.142151	-
ENSSSCG00000000926	CEP290	centrosomal protein 290kDa [Source:HGNC Symbol;Acc:HGNC:29021]	0	11	1	567	501	380	0	3.62763	0.490799	4.44724	4.28408	3.60538	1.37281	4.11223	-1.58279	0.0139228	0.143048	-
ENSSSCG00000009475	-	-	0	0	0	55	58	42	0	0	0	2.37031	2.7251	2.18955	0	2.42832	#NAME?	0.0139288	0.143048	-
ENSSSCG00000028447	-	-	2	3	7	77	45	43	22.1895	20.4474	71.0197	12.4828	7.95328	8.43226	37.8855	9.62276	1.97712	0.0139236	0.143048	-
ENSSSCG00000030196	CUL9	cullin 9 [Source:HGNC Symbol;Acc:HGNC:15982]	7	18	1	1003	835	859	4.85316	7.6653	0.633771	10.1587	9.22009	10.5242	4.38408	9.96765	-1.18498	0.013944	0.143117	-
ENSSSCG00000004215	KIAA0408	KIAA0408 [Source:HGNC Symbol;Acc:HGNC:21636]	0	1	1	187	183	91	0	1.36584	2.03212	6.07287	6.47912	3.57481	1.13265	5.3756	-2.24672	0.0139937	0.143278	-
ENSSSCG00000021068	TRAF5	-	0	1	0	101	78	98	0	0.737218	0	1.7704	1.49058	2.07796	0.245739	1.77965	-2.85639	0.0139759	0.143278	-
ENSSSCG00000026900	C15orf41	chromosome 15 open reading frame 41 [Source:HGNC Symbol;Acc:HGNC:26929]	0	0	0	51	50	53	0	0	0	4.91306	5.25127	6.1761	0	5.44681	#NAME?	0.0139922	0.143278	-
ENSSSCG00000029671	-	-	0	0	0	50	36	52	0	0	0	12.422	9.75072	15.6275	0	12.6001	#NAME?	0.0139824	0.143278	-
ENSSSCG00000004272	LMBRD1	LMBR1 domain containing 1 [Source:HGNC Symbol;Acc:HGNC:23038]	6	5	3	599	511	506	8.76747	4.48827	4.00747	12.7873	11.8929	13.0666	5.75441	12.5823	-1.12865	0.0140104	0.143362	-
ENSSSCG00000023901	-	-	19	30	10	639	399	328	46.5087	45.1076	22.3792	22.8509	15.5557	14.1885	37.9985	17.5317	1.11598	0.014024	0.143415	-
ENSSSCG00000002672	TLDC1	TBC/LysM-associated domain containing 1 [Source:HGNC Symbol;Acc:HGNC:29325]	0	0	0	49	59	47	0	0	0	2.63895	3.46423	3.06192	0	3.05503	#NAME?	0.0140562	0.143657	-
ENSSSCG00000013581	PET100	-	0	0	0	63	47	49	0	0	0	7.57951	6.16464	7.13104	0	6.9584	#NAME?	0.0140937	0.143952	-
ENSSSCG00000010131	TXNRD2	thioredoxin reductase 2, mitochondrial [Source:RefSeq peptide;Acc:NP_001162173]	1	0	0	107	119	121	2.96367	0	0	4.63126	5.61531	6.33523	0.98789	5.52727	-2.48414	0.014131	0.144159	-
ENSSSCG00000012486	CSTF2	cleavage stimulation factor, 3' pre-RNA, subunit 2, 64kDa [Source:HGNC Symbol;Acc:HGNC:2484]	9	16	14	352	317	237	9.10245	9.94029	12.945	5.20101	5.10644	4.23598	10.6626	4.84781	1.13715	0.014126	0.144159	-
ENSSSCG00000012156	CDKL5	cyclin-dependent kinase-like 5 [Source:HGNC Symbol;Acc:HGNC:11411]	0	3	0	159	195	152	0	2.85192	0	3.59513	4.80691	4.1574	0.950639	4.18648	-2.13877	0.0141409	0.144173	-
ENSSSCG00000028980	-	-	0	0	0	46	63	35	0	0	0	8.95945	13.3776	8.24632	0	10.1945	#NAME?	0.0141577	0.144257	-
ENSSSCG00000013259	DGKZ	diacylglycerol kinase, zeta [Source:HGNC Symbol;Acc:HGNC:2857]	7	8	7	786	750	676	8.82322	6.19386	8.06671	14.4731	15.0561	15.0572	7.6946	14.8621	-0.949722	0.0141787	0.144382	-
ENSSSCG00000030110	-	-	1	9	0	415	387	428	2.69213	14.8789	0	16.3166	16.5884	20.3557	5.85701	17.7536	-1.59987	0.0142007	0.144519	-
ENSSSCG00000009668	CLU	clusterin precursor [Source:RefSeq peptide;Acc:NP_999136]	766	585	521	22225	15438	16586	832.709	390.622	517.789	352.953	267.288	318.624	580.373	312.955	0.891026	0.0142188	0.144529	-
ENSSSCG00000022086	RBMX2	RNA binding motif protein, X-linked 2 [Source:RefSeq peptide;Acc:NP_001230600]	0	0	0	50	62	33	0	0	0	4.28665	5.79498	3.42237	0	4.50134	#NAME?	0.014214	0.144529	-
ENSSSCG00000000742	ITFG2	integrin alpha FG-GAP repeat containing 2 [Source:HGNC Symbol;Acc:HGNC:30879]	0	0	0	36	47	65	0	0	0	0.819075	1.16581	1.78893	0	1.25794	#NAME?	0.0142286	0.144542	-
ENSSSCG00000003579	AHDC1	AT hook, DNA binding motif, containing 1 [Source:HGNC Symbol;Acc:HGNC:25230]	4	17	6	867	873	765	4.56632	11.9196	6.26213	14.4583	15.8718	15.432	7.58269	15.254	-1.00841	0.01426	0.144761	-
ENSSSCG00000016017	DNAJC10	DnaJ (Hsp40) homolog, subfamily C, member 10 [Source:HGNC Symbol;Acc:HGNC:24637]	26	31	25	2731	2264	1859	32.8693	24.0728	28.894	50.4379	45.5853	41.5312	28.612	45.8515	-0.680345	0.0142674	0.144761	-
ENSSSCG00000017160	CBX4	chromobox homolog 4 [Source:HGNC Symbol;Acc:HGNC:1554]	0	3	3	234	304	346	0	3.73485	5.55871	6.92901	9.81392	12.3935	3.09785	9.71213	-1.64852	0.0142766	0.144768	-
ENSSSCG00000013397	-	-	7	3	4	82	72	61	33.5236	8.82428	17.5113	5.73685	5.49169	5.1624	19.9531	5.46365	1.86867	0.0143252	0.145017	-
ENSSSCG00000017869	ITGAE	integrin, alpha E (antigen CD103, human mucosal lymphocyte antigen 1; alpha polypeptide) [Source:HGNC Symbol;Acc:HGNC:6147]	0	0	0	47	58	50	0	0	0	0.796024	1.07095	1.02438	0	0.963784	#NAME?	0.0143128	0.145017	-
ENSSSCG00000028081	-	-	1	17	0	39	72	22	5.20326	54.3155	0	2.96365	5.96493	2.02225	19.8396	3.65028	2.4423	0.014327	0.145017	-
ENSSSCG00000015961	CDCA7	cell division cycle associated 7 [Source:HGNC Symbol;Acc:HGNC:14628]	0	2	0	218	106	98	0	2.27767	0	5.90603	3.13083	3.21165	0.759224	4.08283	-2.42697	0.0143625	0.145289	-
ENSSSCG00000004307	AKIRIN2	akirin 2 [Source:HGNC Symbol;Acc:HGNC:21407]	18	15	18	1826	1467	1389	25.9314	13.2732	23.707	38.429	33.659	35.3607	20.9705	35.8162	-0.77225	0.0144039	0.145351	-
ENSSSCG00000011467	DENND6A	DENN/MADD domain containing 6A [Source:HGNC Symbol;Acc:HGNC:26635]	12	25	15	405	472	395	12.5824	16.1004	14.3779	6.20342	7.88191	7.3187	14.3536	7.13468	1.00849	0.014417	0.145351	-
ENSSSCG00000017315	-	ADP-ribosylation factor 2 [Source:RefSeq peptide;Acc:NP_001138692]	0	0	0	52	63	44	0	0	0	9.88808	13.0606	10.1211	0	11.0232	#NAME?	0.0143968	0.145351	-
ENSSSCG00000023721	-	-	0	0	3	320	174	157	0	0	13.9225	23.7327	14.0689	14.0851	4.64082	17.2955	-1.89795	0.0144204	0.145351	-
ENSSSCG00000024771	TICAM1	toll-like receptor adaptor molecule 1 [Source:HGNC Symbol;Acc:HGNC:18348]	11	9	5	198	143	145	28.249	14.1972	11.7376	7.42812	5.84874	6.58025	18.0613	6.61904	1.44821	0.0143986	0.145351	-
ENSSSCG00000028073	KCTD11	potassium channel tetramerization domain containing 11 [Source:HGNC Symbol;Acc:HGNC:21302]	15	11	10	308	226	271	29.5651	13.3169	18.019	8.86826	7.09431	9.43882	20.3003	8.46713	1.26156	0.0144137	0.145351	-
ENSSSCG00000029061	BMP3	-	0	0	2	62	344	181	0	0	2.20042	1.09011	6.59403	3.84962	0.733474	3.84459	-2.39001	0.0144367	0.145429	-
ENSSSCG00000004724	HAUS2	HAUS augmin-like complex, subunit 2 [Source:HGNC Symbol;Acc:HGNC:25530]	0	3	1	259	230	162	0	5.18783	2.57374	10.6529	10.3135	8.06014	2.58719	9.67553	-1.90296	0.0144461	0.145436	-
ENSSSCG00000001396	SLA-8	-	13	6	7	167	164	181	18.7967	5.32848	9.25368	3.52755	3.77669	4.62481	11.1263	3.97635	1.48445	0.0145442	0.146336	-
ENSSSCG00000009122	ARSJ	arylsulfatase family, member J [Source:HGNC Symbol;Acc:HGNC:26286]	10	6	0	89	50	39	39.124	14.418	0	5.08684	3.1156	2.69642	17.8473	3.63295	2.29649	0.0145932	0.146446	-
ENSSSCG00000020754	CD3EAP	CD3e molecule, epsilon associated protein [Source:HGNC Symbol;Acc:HGNC:24219]	0	2	0	136	128	120	0	3.70889	0	5.99972	6.15622	6.40374	1.2363	6.18656	-2.32311	0.0145986	0.146446	-
ENSSSCG00000021880	MXRA8	matrix-remodelling associated 8 [Source:HGNC Symbol;Acc:HGNC:7542]	23	22	10	1928	1473	1662	45.0565	26.4724	17.9097	55.1765	45.9582	57.5359	29.8129	52.8902	-0.827063	0.0145824	0.146446	-
ENSSSCG00000023140	EIF2B4	eukaryotic translation initiation factor 2B, subunit 4 delta, 67kDa [Source:HGNC Symbol;Acc:HGNC:3260]	0	0	0	66	52	41	0	0	0	9.61211	8.25634	7.22308	0	8.36385	#NAME?	0.014581	0.146446	-
ENSSSCG00000024734	ZNF774	zinc finger protein 774 [Source:HGNC Symbol;Acc:HGNC:33108]	0	0	0	55	68	27	0	0	0	3.03961	4.09711	1.80503	0	2.98058	#NAME?	0.0145891	0.146446	-
ENSSSCG00000013322	IMMP1L	inner mitochondrial membrane peptidase subunit 1 [Source:HGNC Symbol;Acc:HGNC:26317]	0	0	2	151	165	146	0	0	11.899	14.3569	17.1033	16.7918	3.96632	16.084	-2.01975	0.0146203	0.14649	-
ENSSSCG00000024115	-	-	6	4	6	548	548	755	4.67673	1.9152	4.27606	6.24024	6.80322	10.3999	3.62266	7.81444	-1.10909	0.0146171	0.14649	-
ENSSSCG00000015531	CEP350	centrosomal protein 350kDa [Source:HGNC Symbol;Acc:HGNC:24238]	4	13	10	865	1106	642	6.49324	12.9612	14.8401	20.5121	28.5932	18.4158	11.4315	22.507	-0.97736	0.0146877	0.147078	-
ENSSSCG00000005234	KANK1	KN motif and ankyrin repeat domains 1 [Source:HGNC Symbol;Acc:HGNC:19309]	3	14	6	714	729	749	10.299	29.5224	18.8334	35.8099	39.8608	45.441	19.5516	40.3705	-1.04602	0.0147143	0.147086	-
ENSSSCG00000008445	SRBD1	S1 RNA binding domain 1 [Source:HGNC Symbol;Acc:HGNC:25521]	0	5	5	499	455	336	0	6.59297	9.81119	15.6479	15.5553	12.7454	5.46805	14.6495	-1.42176	0.0147234	0.147086	-
ENSSSCG00000009674	-	-	1	2	0	173	183	202	5.92096	7.2699	0	14.9597	17.2521	21.1295	4.39695	17.7804	-2.01571	0.0147171	0.147086	-
ENSSSCG00000028227	-	-	8	18	13	1320	987	1106	54.8642	75.8205	81.5018	132.241	107.801	134.032	70.7288	124.691	-0.817991	0.0147093	0.147086	-
ENSSSCG00000024722	-	-	0	2	0	136	158	98	0	5.2955	0	8.56631	10.8499	7.46696	1.76517	8.96105	-2.34386	0.0147516	0.147281	-
ENSSSCG00000017793	-	-	0	1	0	99	101	76	0	1.72193	0	4.05327	4.5082	3.76393	0.573977	4.10847	-2.83954	0.0147893	0.147569	-
ENSSSCG00000025425	FUK	fucokinase [Source:HGNC Symbol;Acc:HGNC:29500]	0	1	0	89	88	120	0	1.03305	0	2.18608	2.35651	3.56547	0.344351	2.70269	-2.97244	0.0148288	0.147876	-
ENSSSCG00000004639	USP8	ubiquitin specific peptidase 8 [Source:HGNC Symbol;Acc:HGNC:12631]	9	18	7	1017	1126	884	13.5737	16.6755	9.65259	22.4081	27.0481	23.5612	13.3006	24.3391	-0.871788	0.0148603	0.148103	-
ENSSSCG00000009931	MVK	mevalonate kinase [Source:HGNC Symbol;Acc:HGNC:7530]	0	0	0	77	47	29	0	0	0	2.5607	1.70403	1.16662	0	1.81045	#NAME?	0.0149369	0.148778	-
ENSSSCG00000002774	FAM65A	family with sequence similarity 65, member A [Source:HGNC Symbol;Acc:HGNC:25836]	14	23	13	444	459	332	21.0118	21.2032	17.8369	9.73479	10.9716	8.80526	20.0173	9.83722	1.02492	0.0150322	0.149462	-
ENSSSCG00000008740	FBXL5	F-box and leucine-rich repeat protein 5 [Source:HGNC Symbol;Acc:HGNC:13602]	31	66	31	1256	1241	1008	49.6312	64.9041	45.3739	29.3761	31.6438	28.5184	53.3031	29.8461	0.836676	0.0150211	0.149462	-
ENSSSCG00000022404	-	-	53	73	46	3987	4801	4616	153.958	130.251	122.159	169.192	222.115	236.952	135.456	209.42	-0.628573	0.0150251	0.149462	-
ENSSSCG00000030519	-	-	0	3	0	154	181	150	0	12.91	0	15.7627	20.1977	18.572	4.30334	18.1775	-2.07862	0.0150735	0.149784	-
ENSSSCG00000029901	UBE2O	ubiquitin-conjugating enzyme E2O [Source:HGNC Symbol;Acc:HGNC:29554]	2	9	3	620	421	465	2.82724	7.81669	3.8775	12.8064	9.48045	11.6184	4.84048	11.3017	-1.22332	0.0151018	0.149977	-
ENSSSCG00000026152	-	-	6	8	21	286	206	210	9.61404	7.87423	30.764	6.69498	5.25733	5.94653	16.0841	5.96628	1.43073	0.0151326	0.150195	-
ENSSSCG00000004550	OAZ2	ornithine decarboxylase antizyme 2 isoform 1 [Source:RefSeq peptide;Acc:NP_001116467]	25	35	35	847	840	923	66.374	57.0773	84.9509	32.8509	35.5187	43.3039	69.4674	37.2245	0.900083	0.0151789	0.150525	-
ENSSSCG00000030652	-	-	0	0	0	29	101	28	0	0	0	0.933464	3.54436	1.09022	0	1.85602	#NAME?	0.0151838	0.150525	-
ENSSSCG00000015242	-	-	8	9	5	169	105	144	21.385	14.7775	12.2174	6.59933	4.47009	6.80201	16.1267	5.95715	1.43676	0.0152038	0.150635	-
ENSSSCG00000009012	TMEM154	transmembrane protein 154 [Source:HGNC Symbol;Acc:HGNC:26489]	2	0	0	111	223	196	21.2865	0	0	17.2623	37.8088	36.8715	7.09549	30.6476	-2.1108	0.0152737	0.151238	-
ENSSSCG00000014285	46273	septin 8 [Source:HGNC Symbol;Acc:HGNC:16511]	12	10	3	1010	806	831	50.8637	26.0334	11.6235	62.5376	54.4087	62.2417	29.5069	59.7293	-1.01739	0.0152867	0.151278	-
ENSSSCG00000025539	-	-	0	1	0	68	112	99	0	6.61761	0	10.6995	19.2126	18.843	2.20587	16.2517	-2.88117	0.0153016	0.151336	-
ENSSSCG00000000063	POLR3H	polymerase (RNA) III (DNA directed) polypeptide H (22.9kD) [Source:HGNC Symbol;Acc:HGNC:30349]	0	0	2	180	123	165	0	0	3.54491	5.09859	3.79836	5.65359	1.18164	4.85018	-2.03725	0.0153299	0.151528	-
ENSSSCG00000016092	SGOL2	shugoshin-like 2 (S. pombe) [Source:HGNC Symbol;Acc:HGNC:30812]	0	0	0	48	48	39	0	0	0	0.987904	1.07702	0.97096	0	1.01196	#NAME?	0.0153714	0.151848	-
ENSSSCG00000004360	-	-	2	2	0	8	4	3	16.9242	10.3952	0	0.989133	0.539232	0.448643	9.10646	0.659002	3.78854	0.0154235	0.152274	-
ENSSSCG00000022302	GLTSCR1	glioma tumor suppressor candidate region gene 1 [Source:HGNC Symbol;Acc:HGNC:4332]	0	2	0	134	149	104	0	0.751528	0	1.19784	1.45208	1.12458	0.250509	1.25817	-2.32839	0.0154538	0.152484	-
ENSSSCG00000014436	ARHGEF37	Rho guanine nucleotide exchange factor (GEF) 37 [Source:HGNC Symbol;Acc:HGNC:34430]	0	0	3	131	311	214	0	0	6.96445	4.86005	12.5789	9.6038	2.32148	9.01423	-1.95716	0.0154789	0.152643	-
ENSSSCG00000001675	-	-	0	0	0	49	42	42	0	0	0	2.4606	2.29936	2.55128	0	2.43708	#NAME?	0.015506	0.15282	-
ENSSSCG00000003638	-	-	13	17	15	508	357	219	54.2206	43.5514	57.1949	30.953	23.7148	16.1415	51.6556	23.6031	1.12995	0.0155449	0.153114	-
ENSSSCG00000002682	MBTPS1	membrane-bound transcription factor peptidase, site 1 [Source:HGNC Symbol;Acc:HGNC:15456]	11	48	22	2365	2122	2092	10.9326	29.3023	19.9892	34.3373	33.5887	36.7416	20.0747	34.8892	-0.797402	0.0155618	0.153191	-
ENSSSCG00000013489	CACTIN	cactin, spliceosome C complex subunit [Source:HGNC Symbol;Acc:HGNC:29938]	0	1	0	107	95	70	0	2.68069	0	6.81998	6.60142	5.39704	0.893562	6.27281	-2.81147	0.0155937	0.153269	-
ENSSSCG00000014251	MEGF10	multiple EGF-like-domains 10 [Source:HGNC Symbol;Acc:HGNC:29634]	0	0	0	69	45	32	0	0	0	3.5908	2.5531	2.01441	0	2.71944	#NAME?	0.0156061	0.153269	-
ENSSSCG00000021927	-	-	0	0	0	54	43	40	0	0	0	2.55804	2.22069	2.29209	0	2.35694	#NAME?	0.015606	0.153269	-
ENSSSCG00000029791	-	-	0	0	2	122	156	196	0	0	24.1993	23.5905	32.8863	45.8451	8.06645	34.1073	-2.08007	0.015587	0.153269	-
ENSSSCG00000011533	-	-	2	0	2	378	197	229	6.61676	0	6.04984	18.2729	10.3824	13.391	4.2222	14.0154	-1.73095	0.0156494	0.153369	-
ENSSSCG00000014859	SERPINH1	serpin peptidase inhibitor, clade H (heat shock protein 47), member 1, (collagen binding protein 1) [Source:HGNC Symbol;Acc:HGNC:1546]	31	74	39	3635	3967	3302	268.165	393.195	308.431	459.362	546.546	504.765	323.264	503.558	-0.639445	0.0156358	0.153369	-
ENSSSCG00000027614	-	-	0	4	0	185	257	172	0	21.1212	0	23.2325	35.1861	26.1284	7.04039	28.1823	-2.00106	0.0156347	0.153369	-
ENSSSCG00000029899	SIGMAR1	sigma non-opioid intracellular receptor 1 [Source:HGNC Symbol;Acc:HGNC:8157]	2	12	5	653	613	604	2.88592	10.6383	6.59664	13.768	14.0906	15.4047	6.70695	14.4211	-1.10445	0.0156527	0.153369	-
ENSSSCG00000004815	-	-	0	1	0	95	122	67	0	2.15104	0	4.85876	6.8026	4.14513	0.717014	5.26883	-2.87741	0.0157323	0.153812	-
ENSSSCG00000006504	KIAA0907	KIAA0907 [Source:HGNC Symbol;Acc:HGNC:29145]	18	25	16	638	463	430	32.5894	27.8016	26.4839	16.8745	13.3507	13.7575	28.9583	14.6609	0.982007	0.0157211	0.153812	-
ENSSSCG00000016096	PPIL3	peptidylprolyl isomerase (cyclophilin)-like 3 [Source:HGNC Symbol;Acc:HGNC:9262]	0	5	2	279	313	322	0	23.5306	14.0066	31.2256	38.1912	43.5935	12.5124	37.6701	-1.59006	0.0157282	0.153812	-
ENSSSCG00000025698	SERPINE1	plasminogen activator inhibitor 1 precursor [Source:RefSeq peptide;Acc:NP_999075]	2106	1309	1644	78740	20224	19759	5712.77	2181.04	4077.01	3120.29	873.736	947.165	3990.28	1647.06	1.27659	0.0157344	0.153812	-
ENSSSCG00000029600	ZNF420	zinc finger protein 420 [Source:HGNC Symbol;Acc:HGNC:20649]	0	0	0	44	51	40	0	0	0	1.68858	2.1338	1.85691	0	1.8931	#NAME?	0.0157883	0.154249	-
ENSSSCG00000017165	USP36	ubiquitin specific peptidase 36 [Source:HGNC Symbol;Acc:HGNC:20062]	5	7	4	693	502	506	4.73419	4.07064	3.46182	9.58474	7.56944	8.46561	4.08888	8.53993	-1.06252	0.0158027	0.1543	-
ENSSSCG00000026088	POLR2D	polymerase (RNA) II (DNA directed) polypeptide D [Source:HGNC Symbol;Acc:HGNC:9191]	0	0	0	63	32	45	0	0	0	13.4814	7.46539	11.6483	0	10.865	#NAME?	0.0158218	0.154398	-
ENSSSCG00000003942	-	-	0	0	0	47	41	45	0	0	0	7.48326	7.11689	8.66689	0	7.75568	#NAME?	0.0158536	0.154619	-
ENSSSCG00000003807	DNAJC6	DnaJ (Hsp40) homolog, subfamily C, member 6 [Source:HGNC Symbol;Acc:HGNC:15469]	0	0	0	34	58	51	0	0	0	0.8164	1.5183	1.48131	0	1.272	#NAME?	0.0158644	0.154635	-
ENSSSCG00000029954	THRAP3	thyroid hormone receptor associated protein 3 [Source:HGNC Symbol;Acc:HGNC:22964]	10	16	7	1034	1119	827	23.7176	23.3099	15.1791	35.8267	42.2697	34.6619	20.7355	37.5861	-0.858095	0.0158752	0.154651	-
ENSSSCG00000021920	SOX12	SRY (sex determining region Y)-box 12 [Source:HGNC Symbol;Acc:HGNC:11198]	0	0	0	68	36	37	0	0	0	6.94242	4.00698	4.5695	0	5.17297	#NAME?	0.0159337	0.15513	-
ENSSSCG00000028338	PAMR1	peptidase domain containing associated with muscle regeneration 1 [Source:HGNC Symbol;Acc:HGNC:24554]	0	6	2	292	332	379	0	7.20644	3.5752	8.34171	10.3401	13.0971	3.59388	10.5929	-1.55949	0.015947	0.15517	-
ENSSSCG00000025584	-	-	4	2	1	238	335	506	3.55898	1.09272	0.813308	3.0934	4.74697	7.95553	1.82167	5.2653	-1.53126	0.0159612	0.155219	-
ENSSSCG00000006453	KIRREL	kin of IRRE like (Drosophila) [Source:HGNC Symbol;Acc:HGNC:15734]	16	63	29	2426	3560	2725	13.6027	32.8996	22.5406	30.1312	48.2046	40.9404	23.0143	39.7587	-0.78874	0.0159902	0.155411	-
ENSSSCG00000006025	PKHD1L1	polycystic kidney and hepatic disease 1 (autosomal recessive)-like 1 [Source:HGNC Symbol;Acc:HGNC:20313]	0	10	10	530	1137	805	0	2.67645	3.98372	3.37383	7.8908	6.19875	2.22006	5.82113	-1.3907	0.0160037	0.155453	-
ENSSSCG00000017386	BECN1	beclin 1, autophagy related [Source:HGNC Symbol;Acc:HGNC:1034]	14	22	13	1396	1427	1274	36.2238	34.964	30.7503	52.7667	58.8047	58.2512	33.9794	56.6075	-0.736335	0.0161635	0.156914	-
ENSSSCG00000008019	HN1L	-	20	15	15	1453	1508	1637	29.4452	13.5649	20.1891	31.2511	35.3601	42.5901	21.0664	36.4005	-0.789011	0.0161855	0.157038	-
ENSSSCG00000005002	MDGA2	MAM domain containing glycosylphosphatidylinositol anchor 2 [Source:HGNC Symbol;Acc:HGNC:19835]	0	0	0	58	42	39	0	0	0	2.52811	1.99586	2.05637	0	2.19345	#NAME?	0.0162072	0.157097	-
ENSSSCG00000015383	RAPGEF5	Rap guanine nucleotide exchange factor (GEF) 5 [Source:HGNC Symbol;Acc:HGNC:16862]	3	1	0	158	272	338	2.59831	0.532164	0	1.9992	3.75216	5.1734	1.04349	3.64159	-1.80315	0.0162102	0.157097	-
ENSSSCG00000006779	ST7L	suppression of tumorigenicity 7 like [Source:HGNC Symbol;Acc:HGNC:18441]	1	3	0	235	254	167	3.29415	6.06801	0	11.3057	13.3222	9.71868	3.12072	11.4489	-1.87525	0.0162342	0.157238	-
ENSSSCG00000009358	EXOSC8	exosome component 8 [Source:HGNC Symbol;Acc:HGNC:17035]	0	0	0	44	43	48	0	0	0	9.12358	9.72055	12.0397	0	10.2946	#NAME?	0.0162563	0.157362	-
ENSSSCG00000004347	FBXL4	F-box and leucine-rich repeat protein 4 [Source:HGNC Symbol;Acc:HGNC:13601]	0	5	4	453	359	326	0	6.34741	7.55661	13.6763	11.8162	11.9055	4.63467	12.466	-1.42746	0.0163383	0.157931	-
ENSSSCG00000022896	-	-	0	0	0	106	23	32	0	0	0	3.18342	0.753075	1.16251	0	1.69967	#NAME?	0.0163444	0.157931	-
ENSSSCG00000023283	BRSK1	BR serine/threonine kinase 1 [Source:HGNC Symbol;Acc:HGNC:18994]	1	0	3	7	1	5	10.5666	0	28.9694	1.08029	0.168209	0.933296	13.1787	0.727266	4.17958	0.0163385	0.157931	-
ENSSSCG00000025611	-	-	46	43	24	1335	970	738	173.189	99.4395	82.6067	73.4261	58.164	49.1005	118.412	60.2302	0.975252	0.0163525	0.157931	-
ENSSSCG00000016461	-	-	48	38	40	1617	1033	861	154.462	75.1109	117.677	76.0153	52.9426	48.9615	115.75	59.3065	0.964751	0.0164204	0.158463	-
ENSSSCG00000026004	MSRB3	methionine sulfoxide reductase B3 [Source:HGNC Symbol;Acc:HGNC:27375]	1	0	1	225	165	129	1.55128	0	1.41766	5.09752	4.07544	3.53529	0.989649	4.23608	-2.09774	0.0164265	0.158463	-
ENSSSCG00000030413	PIK3CA	phosphatidylinositol-4,5-bisphosphate 3-kinase, catalytic subunit alpha [Source:HGNC Symbol;Acc:HGNC:8975]	7	25	7	1229	1323	865	9.06663	19.8892	8.28926	23.2546	27.2916	19.7985	12.415	23.4483	-0.917393	0.0164465	0.158566	-
ENSSSCG00000000430	-	-	19	18	5	1623	1265	1230	63.7541	37.0997	15.3371	79.56	67.6051	72.936	38.7303	73.367	-0.92167	0.0164864	0.158857	-
ENSSSCG00000024089	C5orf30	chromosome 5 open reading frame 30 [Source:HGNC Symbol;Acc:HGNC:25052]	0	0	1	123	111	87	0	0	8.04706	15.8177	15.5624	13.5337	2.68235	14.9713	-2.48063	0.0164956	0.158857	-
ENSSSCG00000004919	NEDD4L	neural precursor cell expressed, developmentally down-regulated 4-like, E3 ubiquitin protein ligase [Source:HGNC Symbol;Acc:HGNC:7728]	7	2	5	489	622	639	4.6529	0.816368	3.0381	4.74836	6.58474	7.50578	2.83579	6.27962	-1.14693	0.0165741	0.159522	-
ENSSSCG00000012927	RCE1	Ras converting CAAX endopeptidase 1 [Source:HGNC Symbol;Acc:HGNC:13721]	0	2	0	96	139	134	0	6.81461	0	7.78149	12.2833	13.1388	2.27154	11.0679	-2.28464	0.0166237	0.159817	-
ENSSSCG00000015335	DYNC1I1	dynein, cytoplasmic 1, intermediate chain 1 [Source:HGNC Symbol;Acc:HGNC:2963]	0	0	0	41	55	42	0	0	0	1.43047	2.09206	1.77258	0	1.76504	#NAME?	0.0166182	0.159817	-
ENSSSCG00000006070	COX6C	cytochrome c oxidase subunit VIc [Source:HGNC Symbol;Acc:HGNC:2285]	0	8	6	517	623	496	0	38.3967	42.864	59.0147	77.5302	68.4875	27.0869	68.3442	-1.33522	0.0167115	0.160478	-
ENSSSCG00000020689	CEBPZOS	CEBPZ opposite strand [Source:HGNC Symbol;Acc:HGNC:49288]	5	4	5	463	609	518	5.2121	2.56099	4.7641	7.0501	10.1098	9.54124	4.17906	8.9004	-1.09069	0.0167022	0.160478	-
ENSSSCG00000013243	-	-	0	0	0	59	42	37	0	0	0	2.59	2.01006	1.96479	0	2.18828	#NAME?	0.0167262	0.160527	-
ENSSSCG00000013318	RCN1	reticulocalbin 1, EF-hand calcium binding domain [Source:HGNC Symbol;Acc:HGNC:9934]	141	147	112	13739	9189	9456	299.969	192.092	217.835	426.996	311.351	355.498	236.632	364.615	-0.623727	0.0167659	0.160635	-
ENSSSCG00000018066	-	-	1	1	1	6	6	3	79.6326	48.9128	72.7734	6.97796	7.60724	4.21984	67.1063	6.26835	3.42029	0.0167645	0.160635	-
ENSSSCG00000018089	-	-	1	2	2	16	16	7	93.1296	114.347	170.216	21.7622	23.7248	11.5162	125.897	19.0011	2.7281	0.0167632	0.160635	-
ENSSSCG00000003105	SLC1A5	solute carrier family 1 (neutral amino acid transporter), member 5 [Source:HGNC Symbol;Acc:HGNC:10943]	76	168	154	8825	11144	11141	148.092	201.078	274.341	251.214	345.847	383.632	207.837	326.898	-0.653385	0.0168309	0.161165	-
ENSSSCG00000028186	FBXL19	F-box and leucine-rich repeat protein 19 [Source:HGNC Symbol;Acc:HGNC:25300]	19	12	12	417	308	303	28.1384	10.9165	16.2474	9.02202	7.26494	7.92996	18.4341	8.07231	1.19132	0.0168791	0.161535	-
ENSSSCG00000006182	RPL7	ribosomal protein L7 [Source:HGNC Symbol;Acc:HGNC:10363]	63	128	89	7345	7106	6190	233.512	291.414	301.584	397.712	419.484	405.441	275.503	407.546	-0.564892	0.0169014	0.161657	-
ENSSSCG00000018035	PIGL	phosphatidylinositol glycan anchor biosynthesis, class L [Source:HGNC Symbol;Acc:HGNC:8966]	0	0	0	42	41	48	0	0	0	4.32652	4.60451	5.98123	0	4.97075	#NAME?	0.0169301	0.16184	-
ENSSSCG00000006528	DPM3	dolichyl-phosphate mannosyltransferase polypeptide 3 [Source:HGNC Symbol;Acc:HGNC:3007]	0	0	0	55	37	41	0	0	0	8.67095	6.35943	7.8191	0	7.61649	#NAME?	0.0169489	0.161843	-
ENSSSCG00000016216	-	-	2	0	4	16	15	16	7.18836	0	13.1449	0.840295	0.85883	1.01646	6.77777	0.905197	2.90451	0.0169523	0.161843	-
ENSSSCG00000026055	-	DNA primase small subunit [Source:RefSeq peptide;Acc:NP_001230598]	0	0	0	49	53	33	0	0	0	3.15572	3.72128	2.5709	0	3.1493	#NAME?	0.0169593	0.161843	-
ENSSSCG00000017895	RABEP1	rabaptin, RAB GTPase binding effector protein 1 [Source:HGNC Symbol;Acc:HGNC:17677]	6	7	4	647	643	494	26.8161	19.2172	16.3429	42.2452	45.7717	39.0176	20.792	42.3448	-1.02615	0.0169936	0.162079	-
ENSSSCG00000015737	-	-	0	0	0	68	37	24	0	0	0	8.8872	5.27191	3.7942	0	5.98444	#NAME?	0.0170351	0.162382	-
ENSSSCG00000004249	CEP85L	centrosomal protein 85kDa-like [Source:HGNC Symbol;Acc:HGNC:21638]	1	14	1	614	628	460	1.43239	12.3138	1.30901	12.8444	14.3225	11.6403	5.0184	12.9358	-1.36606	0.0170885	0.162708	-
ENSSSCG00000030396	SETD7	SET domain containing (lysine methyltransferase) 7 [Source:HGNC Symbol;Acc:HGNC:30412]	48	104	59	7274	4739	4205	44.5759	59.3238	50.0916	98.6832	70.0923	69.0076	51.3304	79.261	-0.626798	0.0170866	0.162708	-
ENSSSCG00000006732	CH242-366F10.1	-	0	2	0	145	123	108	0	0.988348	0	1.70462	1.57643	1.53582	0.329449	1.60562	-2.28501	0.0171649	0.163343	-
ENSSSCG00000022541	-	-	0	0	0	109	35	28	0	0	0	2.66347	0.932404	0.827628	0	1.4745	#NAME?	0.0171971	0.163557	-
ENSSSCG00000006917	LRRC8C	leucine rich repeat containing 8 family, member C [Source:HGNC Symbol;Acc:HGNC:25075]	77	58	34	2105	1420	946	60.5884	28.0322	24.4581	24.1969	17.7954	13.154	37.6929	18.3821	1.03599	0.0172201	0.163683	-
ENSSSCG00000002396	GSTZ1	glutathione S-transferase zeta 1 [Source:HGNC Symbol;Acc:HGNC:4643]	0	2	1	153	179	181	0	1.0606	0.789399	1.93014	2.46187	2.76209	0.616666	2.3847	-1.95125	0.017268	0.163852	-
ENSSSCG00000012981	RELA	transcription factor p65 [Source:RefSeq peptide;Acc:NP_001107753]	17	19	23	593	534	426	14.8673	10.2065	18.3891	7.57619	7.4379	6.58364	14.4876	7.19924	1.0089	0.0172623	0.163852	-
ENSSSCG00000016147	PIKFYVE	phosphoinositide kinase, FYVE finger containing [Source:HGNC Symbol;Acc:HGNC:23785]	8	14	13	1098	1041	952	4.29162	4.61287	6.37529	8.60453	8.89383	9.02448	5.09326	8.84095	-0.795612	0.0172767	0.163852	-
ENSSSCG00000022795	-	-	0	0	1	119	119	82	0	0	8.51079	16.1853	17.6454	13.4911	2.83693	15.7739	-2.47514	0.0172744	0.163852	-
ENSSSCG00000003289	ISOC2	isochorismatase domain containing 2 [Source:HGNC Symbol;Acc:HGNC:26278]	0	0	0	56	47	32	0	0	0	7.98185	7.3034	5.51726	0	6.93417	#NAME?	0.0173187	0.164122	-
ENSSSCG00000023865	-	-	0	1	0	102	85	81	0	0.784333	0	1.9022	1.72817	1.82726	0.261444	1.81921	-2.79874	0.0173247	0.164122	-
ENSSSCG00000029261	-	-	46	66	52	1391	1716	1637	83.4211	73.518	86.2122	36.8513	49.5628	52.4608	81.0504	46.2916	0.808068	0.0173369	0.164145	-
ENSSSCG00000015386	FAM126A	family with sequence similarity 126, member A [Source:HGNC Symbol;Acc:HGNC:24587]	17	46	26	2646	2575	1812	25.0286	41.5994	34.9963	56.9101	60.3796	47.1431	33.8747	54.8109	-0.694254	0.017408	0.164605	-
ENSSSCG00000021206	IL1RAP	interleukin 1 receptor accessory protein [Source:HGNC Symbol;Acc:HGNC:5995]	9	53	28	2057	2591	2996	23.9165	86.5143	68.0279	79.8581	109.664	140.698	59.4863	110.073	-0.887836	0.0174147	0.164605	-
ENSSSCG00000022958	ZC3H4	zinc finger CCCH-type containing 4 [Source:HGNC Symbol;Acc:HGNC:17808]	7	7	16	1071	992	975	8.18816	5.02936	17.1108	18.3015	18.4808	20.154	10.1094	18.9788	-0.908686	0.017407	0.164605	-
ENSSSCG00000013054	-	-	59	106	64	6954	5503	4682	52.0963	57.4902	51.6635	89.7014	77.3887	73.0561	53.75	80.0487	-0.574614	0.0174258	0.164617	-
ENSSSCG00000006009	EXT1	exostosin glycosyltransferase 1 [Source:HGNC Symbol;Acc:HGNC:3512]	37	23	23	1017	557	596	91.5916	34.9723	52.0513	36.778	21.9602	26.072	59.5384	28.2701	1.07454	0.0174389	0.164649	-
ENSSSCG00000014098	WDR41	WD repeat domain 41 [Source:HGNC Symbol;Acc:HGNC:25601]	3	13	2	639	601	554	2.58892	6.89093	1.57781	8.05614	8.26065	8.44884	3.68589	8.25521	-1.16329	0.0174636	0.16479	-
ENSSSCG00000005132	CDKN2B	cyclin-dependent kinase inhibitor 2B (p15, inhibits CDK4) [Source:HGNC Symbol;Acc:HGNC:1788]	0	0	0	21	58	54	0	0	0	3.73654	11.2509	11.6226	0	8.87002	#NAME?	0.0175175	0.165113	-
ENSSSCG00000015811	PLEKHA2	pleckstrin homology domain containing, family A (phosphoinositide binding specific) member 2 [Source:HGNC Symbol;Acc:HGNC:14336]	17	21	12	542	398	313	96.0716	72.8947	61.9975	44.7464	35.8224	31.2582	76.9879	37.2756	1.0464	0.0175113	0.165113	-
ENSSSCG00000001906	CYP1A1	-	0	0	0	68	26	56	0	0	0	1.94745	0.811785	1.94003	0	1.56642	#NAME?	0.0175596	0.165417	-
ENSSSCG00000024751	SPRED3	sprouty-related, EVH1 domain containing 3 [Source:HGNC Symbol;Acc:HGNC:31041]	25	11	7	417	260	256	33.0194	8.92385	8.45269	8.04585	5.46918	5.97498	16.7987	6.49667	1.37057	0.0175967	0.165674	-
ENSSSCG00000027718	-	-	6	13	3	166	131	96	17.3002	23.024	7.90766	6.99259	6.0161	4.89174	16.0773	5.96681	1.42999	0.0176228	0.165828	-
ENSSSCG00000003749	PIK3C3	-	8	17	4	1071	837	772	14.963	19.5292	6.83877	29.2624	24.9321	25.5152	13.777	26.5699	-0.947535	0.0176417	0.165913	-
ENSSSCG00000008969	RCHY1	ring finger and CHY zinc finger domain containing 1, E3 ubiquitin protein ligase [Source:HGNC Symbol;Acc:HGNC:17479]	2	0	0	153	170	167	9.07004	0	0	10.1384	12.2813	13.3863	3.02335	11.9353	-1.98102	0.0176535	0.165931	-
ENSSSCG00000029668	-	-	12	7	7	199	191	151	16.8721	6.04502	8.99788	4.08728	4.2769	3.75162	10.6383	4.0386	1.39735	0.0176671	0.165966	-
ENSSSCG00000006360	B4GALT3	UDP-Gal:betaGlcNAc beta 1,4- galactosyltransferase, polypeptide 3 [Source:HGNC Symbol;Acc:HGNC:926]	2	14	9	123	142	156	1.89181	8.13568	7.78461	1.70001	2.13968	2.60815	5.93737	2.14928	1.46597	0.0176967	0.165983	-
ENSSSCG00000006776	MOV10	Mov10 RISC complex RNA helicase [Source:HGNC Symbol;Acc:HGNC:7200]	20	55	42	1116	905	1071	33.9074	57.2752	65.0982	27.6404	24.4366	32.0871	52.0936	28.0547	0.892864	0.0176984	0.165983	-
ENSSSCG00000016031	CALCRL	calcitonin receptor-like [Source:HGNC Symbol;Acc:HGNC:16709]	0	0	0	59	31	30	0	0	0	2.78174	1.59345	1.71097	0	2.02872	#NAME?	0.0176927	0.165983	-
ENSSSCG00000007132	-	-	6	21	4	974	896	929	7.53129	16.1914	4.58991	17.861	17.913	20.6074	9.43754	18.7938	-0.993776	0.017802	0.16678	-
ENSSSCG00000013421	PTBP1	polypyrimidine tract binding protein 1 [Source:HGNC Symbol;Acc:HGNC:9583]	105	162	104	3918	3804	3578	193.157	183.052	174.907	105.293	111.452	116.315	183.706	111.02	0.726575	0.0178032	0.16678	-
ENSSSCG00000009465	-	-	2	5	2	467	338	301	2.9298	4.50024	2.67878	9.99599	7.88751	7.79356	3.36961	8.55902	-1.34487	0.0178242	0.166884	-
ENSSSCG00000031041	CU466547.1	-	1	2	2	197	304	276	15.8347	19.4423	28.9416	45.5578	76.6447	77.2084	21.4062	66.4703	-1.63468	0.0178657	0.167179	-
ENSSSCG00000011522	CNTN3	contactin 3 (plasmacytoma associated) [Source:HGNC Symbol;Acc:HGNC:2173]	1	1	0	193	133	119	1.14472	0.703122	0	3.22657	2.42408	2.40654	0.615947	2.68573	-2.12444	0.0178782	0.167204	-
ENSSSCG00000013627	PRKCSH	protein kinase C substrate 80K-H [Source:HGNC Symbol;Acc:HGNC:9411]	22	29	31	2476	2047	2223	52.7036	42.6718	67.8927	86.6506	78.1001	94.1068	54.4227	86.2858	-0.664915	0.0179183	0.167486	-
ENSSSCG00000007072	SPTLC3	serine palmitoyltransferase, long chain base subunit 3 [Source:HGNC Symbol;Acc:HGNC:16253]	0	2	0	102	198	92	0	1.21558	0	1.4748	3.12112	1.60909	0.405193	2.06834	-2.35179	0.0179786	0.167798	-
ENSSSCG00000012581	NXT2	nuclear transport factor 2-like export factor 2 [Source:HGNC Symbol;Acc:HGNC:18151]	14	16	8	343	294	252	15.0172	10.542	7.84536	5.37482	5.02262	4.77674	11.1349	5.05806	1.13843	0.0179808	0.167798	-
ENSSSCG00000015227	SRPR	signal recognition particle receptor (docking protein) [Source:HGNC Symbol;Acc:HGNC:11307]	81	135	81	3252	2926	2770	151.338	154.931	138.358	88.7622	87.0693	91.4572	148.209	89.0962	0.734197	0.0179815	0.167798	-
ENSSSCG00000014338	HSPA9	heat shock 70kDa protein 9 (mortalin) [Source:HGNC Symbol;Acc:HGNC:5244]	57	165	103	8215	8546	7459	100.385	178.491	165.839	211.357	239.71	232.14	148.239	227.736	-0.619439	0.0180237	0.168098	-
ENSSSCG00000016302	-	-	0	3	0	160	197	125	0	3.3196	0	4.21102	5.65259	3.9796	1.10653	4.6144	-2.0601	0.0180499	0.168249	-
ENSSSCG00000006625	RFX5	regulatory factor X, 5 (influences HLA class II expression) [Source:HGNC Symbol;Acc:HGNC:9986]	6	8	5	123	120	118	9.03177	7.39733	6.88047	2.70492	2.87704	3.13901	7.76986	2.90699	1.41836	0.018124	0.168846	-
ENSSSCG00000005628	ST6GALNAC4	-	15	17	14	522	318	311	48.9008	34.0399	41.7236	24.8597	16.5107	17.9162	41.5548	19.7622	1.07227	0.0181389	0.168892	-
ENSSSCG00000020925	-	-	0	1	0	87	85	91	0	1.05402	0	2.18034	2.3224	2.7587	0.351341	2.42048	-2.78435	0.0181651	0.169043	-
ENSSSCG00000003830	MYSM1	Myb-like, SWIRM and MPN domains 1 [Source:HGNC Symbol;Acc:HGNC:29401]	4	10	6	778	737	470	5.37898	8.25932	7.37659	15.2831	15.7839	11.1684	7.00496	14.0785	-1.00704	0.0181844	0.169129	-
ENSSSCG00000007285	GGT7	gamma-glutamyltransferase 7 [Source:HGNC Symbol;Acc:HGNC:4259]	2	4	1	345	296	281	4.28553	5.26587	1.95917	10.8018	10.1037	10.6425	3.83686	10.516	-1.45459	0.01823	0.169459	-
ENSSSCG00000026382	-	serine/threonine-protein phosphatase 2A 56 kDa regulatory subunit epsilon isoform [Source:RefSeq peptide;Acc:NP_001230991]	15	20	15	1469	1583	1168	14.3625	11.7626	13.1298	20.5476	24.1398	19.7626	13.085	21.4833	-0.715306	0.0182729	0.169765	-
ENSSSCG00000025952	-	-	2	0	0	172	147	152	5.45373	0	0	6.85321	6.38551	7.32603	1.81791	6.85492	-1.91486	0.0183141	0.170053	-
ENSSSCG00000001379	TUBB	Tubulin beta chain [Source:UniProtKB/Swiss-Prot;Acc:Q767L7]	478	567	437	17628	14545	14128	1018.89	742.367	851.593	548.926	493.784	532.172	870.95	524.961	0.730381	0.0183312	0.170105	-
ENSSSCG00000027986	ABCB8	ATP-binding cassette, sub-family B (MDR/TAP), member 8 [Source:HGNC Symbol;Acc:HGNC:49]	2	7	7	653	499	523	2.58869	5.56632	8.28535	12.35	10.2888	11.965	5.48012	11.5346	-1.07369	0.0183398	0.170105	-
ENSSSCG00000024018	SLC16A3	solute carrier family 16 (monocarboxylate transporter), member 3 [Source:HGNC Symbol;Acc:HGNC:10924]	26	12	11	517	343	288	64.5939	18.3127	24.9843	18.7641	13.572	12.6441	35.9636	14.9934	1.26221	0.0183635	0.170231	-
ENSSSCG00000026344	MCM3AP	minichromosome maintenance complex component 3 associated protein [Source:HGNC Symbol;Acc:HGNC:6946]	14	22	10	1445	1232	1195	8.14825	7.86487	5.32092	12.2861	11.4201	12.2906	7.11134	11.9989	-0.754709	0.0183913	0.170396	-
ENSSSCG00000030202	-	-	1	1	2	156	295	267	3.00582	1.84627	5.49383	6.84814	14.1183	14.1782	3.44864	11.7149	-1.76424	0.018447	0.170817	-
ENSSSCG00000005893	ZNF34	zinc finger protein 34 [Source:HGNC Symbol;Acc:HGNC:13098]	1	0	0	134	99	104	2.00169	0	0	3.91731	3.15524	3.67772	0.667231	3.58342	-2.42508	0.0184673	0.170912	-
ENSSSCG00000016189	-	-	12	10	4	187	183	154	59.2267	30.3139	18.0462	13.4825	14.3845	13.4311	35.8623	13.766	1.38136	0.0185431	0.171518	-
ENSSSCG00000016778	-	Neurolysin, mitochondrial [Source:UniProtKB/Swiss-Prot;Acc:Q02038]	0	4	1	302	264	154	0	2.48645	0.925086	4.4647	4.25502	2.75401	1.13718	3.82458	-1.74984	0.0185532	0.171518	-
ENSSSCG00000010801	-	-	0	2	1	223	167	141	0	6.63369	4.93743	17.5958	14.3659	13.4581	3.85704	15.1399	-1.97279	0.0185634	0.171518	-
ENSSSCG00000004961	ITGA11	integrin, alpha 11 [Source:HGNC Symbol;Acc:HGNC:6136]	40	16	12	3393	2364	1863	62.7055	15.4069	17.1979	77.7042	59.023	51.61	31.7701	62.7791	-0.982614	0.0185835	0.17161	-
ENSSSCG00000013036	FKBP2	FK506 binding protein 2, 13kDa [Source:HGNC Symbol;Acc:HGNC:3718]	0	2	2	214	200	211	0	15.9491	23.7417	40.5974	41.3644	48.4202	13.2303	43.4607	-1.71587	0.0186148	0.171805	-
ENSSSCG00000028914	-	-	4	7	4	116	60	72	42.5012	45.6826	38.85	18.005	10.1531	13.5184	42.3446	13.8922	1.6079	0.0186486	0.172022	-
ENSSSCG00000001814	-	-	43	141	100	9170	7314	5811	49.4139	99.5271	105.06	153.945	133.864	118.007	84.6671	135.272	-0.675992	0.0186613	0.172046	-
ENSSSCG00000012607	TMEM255A	transmembrane protein 255A [Source:HGNC Symbol;Acc:HGNC:26086]	17	20	9	173	492	313	12.4079	8.96654	6.00551	1.84462	5.71925	4.03706	9.12664	3.86698	1.23888	0.0187089	0.17239	-
ENSSSCG00000016709	SNX10	sorting nexin 10 [Source:HGNC Symbol;Acc:HGNC:14974]	1	2	0	219	161	159	5.58399	6.85616	0	17.8597	14.3143	15.6851	4.14672	15.953	-1.94379	0.0187468	0.17255	-
ENSSSCG00000026558	-	-	0	0	0	61	36	37	0	0	0	9.30607	5.98761	6.82819	0	7.37396	#NAME?	0.0187385	0.17255	-
ENSSSCG00000007853	LYRM1	LYR motif containing 1 [Source:HGNC Symbol;Acc:HGNC:25074]	0	0	1	109	110	80	0	0	5.85241	10.1944	11.2162	9.05081	1.9508	10.1538	-2.37988	0.0187751	0.172716	-
ENSSSCG00000027602	PLBD1	phospholipase B domain containing 1 [Source:HGNC Symbol;Acc:HGNC:26215]	0	0	0	29	57	34	0	0	0	1.90904	4.09079	2.70744	0	2.90242	#NAME?	0.0187869	0.172731	-
ENSSSCG00000025669	-	-	0	0	0	181	42	9	0	0	0	21.8744	5.53371	1.31567	0	9.57458	#NAME?	0.0188055	0.172808	-
ENSSSCG00000008633	PDIA6	-	35	80	35	3499	3800	3980	106.988	150.207	97.8093	156.25	185.001	214.991	118.335	185.414	-0.647876	0.018817	0.172819	-
ENSSSCG00000012999	CAPN1	calpain 1, (mu/I) large subunit [Source:HGNC Symbol;Acc:HGNC:1476]	24	24	22	2288	1716	1915	43.7258	26.8586	36.6436	60.8967	49.793	61.6548	35.7426	57.4481	-0.684614	0.0188737	0.173141	-
ENSSSCG00000013304	NAT10	N-acetyltransferase 10 (GCN5-related) [Source:HGNC Symbol;Acc:HGNC:29830]	4	14	12	886	934	911	5.47412	11.7678	15.0128	17.7126	20.3567	22.0306	10.7516	20.0333	-0.897852	0.0188828	0.173141	-
ENSSSCG00000021379	C1QTNF1	C1q and tumor necrosis factor related protein 1 [Source:HGNC Symbol;Acc:HGNC:14324]	10	7	4	813	844	580	69.5317	29.8961	25.4246	82.5826	93.4659	71.2666	41.6175	82.4384	-0.986127	0.0188822	0.173141	-
ENSSSCG00000006527	KRTCAP2	-	17	13	18	441	423	352	179.235	84.1858	173.503	67.9244	71.0297	65.5829	145.641	68.179	1.09502	0.0189086	0.173282	-
ENSSSCG00000029120	-	-	1	0	1	120	195	186	5.09235	0	4.65372	8.92455	15.8107	16.7332	3.24869	13.8228	-2.08912	0.0189871	0.173907	-
ENSSSCG00000024395	-	-	0	0	0	35	49	50	0	0	0	5.50707	8.40556	9.51671	0	7.80978	#NAME?	0.0190123	0.174044	-
ENSSSCG00000010172	EGLN1	egl-9 family hypoxia-inducible factor 1 [Source:HGNC Symbol;Acc:HGNC:1232]	9	8	7	900	785	677	19.9658	10.9018	14.1982	29.1687	27.7368	26.5414	15.0219	27.8156	-0.888824	0.0190568	0.174328	-
ENSSSCG00000016522	PTF-BETA	Pleiotrophin [Source:UniProtKB/Swiss-Prot;Acc:P79281]	0	0	4	292	234	232	0	0	13.5713	15.8323	13.8322	15.2164	4.52375	14.9603	-1.72555	0.019064	0.174328	-
ENSSSCG00000015774	TENM3	teneurin transmembrane protein 3 [Source:HGNC Symbol;Acc:HGNC:29944]	41	66	24	3584	3775	3026	21.3292	21.0897	11.4143	27.2377	31.2775	27.8184	17.9444	28.7779	-0.681428	0.0190936	0.174504	-
ENSSSCG00000010006	-	-	11	1	0	64	26	13	21.6731	1.21054	0	1.84208	0.815862	0.452616	7.62789	1.03685	2.87907	0.0191293	0.174735	-
ENSSSCG00000030673	BLOC1S4	biogenesis of lysosomal organelles complex-1, subunit 4, cappuccino [Source:HGNC Symbol;Acc:HGNC:24206]	3	6	4	93	63	51	24.9674	30.6711	30.4325	11.3075	8.35087	7.50083	28.6903	9.05306	1.66409	0.0191703	0.175014	-
ENSSSCG00000006071	VPS13B	vacuolar protein sorting 13 homolog B (yeast) [Source:HGNC Symbol;Acc:HGNC:2183]	13	21	5	1485	1246	852	9.44932	9.3759	3.32233	15.7689	14.4247	10.944	7.38251	13.7125	-0.893311	0.0191962	0.175046	-
ENSSSCG00000017489	-	-	47	53	40	1464	1288	1349	116.504	80.6972	90.6477	53.0147	50.8492	59.0919	95.9495	54.3186	0.820829	0.0192153	0.175046	-
ENSSSCG00000017759	ALDOC	aldolase C, fructose-bisphosphate [Source:HGNC Symbol;Acc:HGNC:418]	0	15	4	78	56	69	0	33.4506	13.2753	4.13697	3.23807	4.42687	15.5753	3.93397	1.9852	0.0191922	0.175046	-
ENSSSCG00000030428	C10orf2	chromosome 10 open reading frame 2 [Source:HGNC Symbol;Acc:HGNC:1160]	0	0	3	225	202	165	0	0	4.20081	5.03497	4.9281	4.46643	1.40027	4.80983	-1.78028	0.0192055	0.175046	-
ENSSSCG00000003353	SLC35E2B	solute carrier family 35, member E2B [Source:HGNC Symbol;Acc:HGNC:33941]	0	7	3	397	432	340	0	19.4867	12.4291	26.2853	31.1831	27.2309	10.6386	28.2331	-1.40808	0.0192629	0.17529	-
ENSSSCG00000012617	UPF3B	UPF3 regulator of nonsense transcripts homolog B (yeast) [Source:HGNC Symbol;Acc:HGNC:20439]	0	2	0	151	132	85	0	1.71753	0	3.08482	2.93995	2.10054	0.572511	2.70844	-2.24209	0.019253	0.17529	-
ENSSSCG00000016049	HIBCH	3-hydroxyisobutyryl-CoA hydrolase [Source:HGNC Symbol;Acc:HGNC:4908]	0	2	0	134	128	105	0	12.6575	0	20.1745	21.0097	19.1226	4.21918	20.1023	-2.25233	0.0193229	0.175742	-
ENSSSCG00000014979	CEP126	centrosomal protein 126kDa [Source:HGNC Symbol;Acc:HGNC:29264]	1	0	0	124	124	77	1.50786	0	0	2.73066	2.97701	2.05116	0.50262	2.58628	-2.36333	0.0193399	0.175801	-
ENSSSCG00000003198	FUZ	fuzzy planar cell polarity protein [Source:HGNC Symbol;Acc:HGNC:26219]	0	0	0	39	26	62	0	0	0	1.41037	1.02507	2.71221	0	1.71588	#NAME?	0.0193775	0.175905	-
ENSSSCG00000026201	IFNAR2	interferon (alpha, beta and omega) receptor 2 [Source:HGNC Symbol;Acc:HGNC:5433]	8	7	5	134	141	110	63.1411	33.9337	36.073	15.4497	17.7235	15.3415	44.3826	16.1716	1.45654	0.0193826	0.175905	-
ENSSSCG00000027236	SNORD90	Small nucleolar RNA SNORD90 [Source:RFAM;Acc:RF00579]	0	1	2	1	4	1	0	30.4053	90.475	0.723174	3.15281	0.874092	40.2934	1.58336	4.66948	0.0193689	0.175905	-
ENSSSCG00000009151	CYP2U1	cytochrome P450, family 2, subfamily U, polypeptide 1 [Source:HGNC Symbol;Acc:HGNC:20582]	1	0	0	140	106	87	3.12196	0	0	6.38324	5.26904	4.79833	1.04065	5.48354	-2.39762	0.0193974	0.175945	-
ENSSSCG00000008171	NPAS2	neuronal PAS domain protein 2 [Source:HGNC Symbol;Acc:HGNC:7895]	15	28	23	1524	2090	1750	21.4299	24.57	30.0395	31.8063	47.5541	44.1801	25.3464	41.1802	-0.700168	0.0194644	0.17634	-
ENSSSCG00000017648	-	-	0	1	1	182	144	103	0	2.31163	3.43929	10.0033	8.62872	6.84809	1.91697	8.49338	-2.14751	0.0194544	0.17634	-
ENSSSCG00000024552	-	-	0	0	0	61	43	30	0	0	0	2.87265	2.20766	1.70896	0	2.26309	#NAME?	0.0194724	0.17634	-
ENSSSCG00000014369	CD14	-	9	8	10	224	173	192	13.9451	7.61435	14.1661	5.07056	4.26941	5.25738	11.9085	4.86578	1.29125	0.0195164	0.176557	-
ENSSSCG00000022789	-	-	0	0	1	101	118	93	0	0	5.31924	8.58568	10.9357	9.56302	1.77308	9.6948	-2.45095	0.0195174	0.176557	-
ENSSSCG00000004420	TRAF3IP2	TRAF3 interacting protein 2 [Source:HGNC Symbol;Acc:HGNC:1343]	10	28	15	519	427	347	24.3161	41.8201	33.3447	18.4364	16.5367	14.9107	33.1603	16.6279	0.995846	0.0195396	0.176569	-
ENSSSCG00000021002	-	-	0	0	0	35	46	52	0	0	0	1.5673	2.24573	2.81678	0	2.20994	#NAME?	0.0195376	0.176569	-
ENSSSCG00000002314	-	-	2	0	0	126	165	187	8.32108	0	0	7.65984	10.9358	13.7516	2.77369	10.7824	-1.9588	0.019553	0.176595	-
ENSSSCG00000004789	THBS1	-	6645	9037	5665	311818	161839	154991	5344.27	4464.3	4165.28	3663.58	2073.01	2202.78	4657.95	2646.45	0.815634	0.0195872	0.17681	-
ENSSSCG00000005933	CHRAC1	chromatin accessibility complex 1 [Source:HGNC Symbol;Acc:HGNC:13544]	1	0	0	98	133	89	7.37536	0	0	10.5559	15.6183	11.5962	2.45845	12.5901	-2.35647	0.0196098	0.176854	-
ENSSSCG00000012597	PLS3	plastin 3 [Source:HGNC Symbol;Acc:HGNC:9091]	23	22	11	3551	1328	1041	27.7911	16.3283	12.1514	62.6825	25.5568	22.2283	18.757	36.8225	-0.973163	0.0196131	0.176854	-
ENSSSCG00000005927	-	-	6	6	2	587	409	575	24.4125	14.9947	7.43906	34.8923	26.505	41.3447	15.6154	34.2473	-1.13302	0.0196311	0.176922	-
ENSSSCG00000010746	ADAM12	ADAM metallopeptidase domain 12 [Source:HGNC Symbol;Acc:HGNC:190]	41	74	41	4193	4334	3181	96.0404	106.473	87.8024	143.485	161.69	131.676	96.7719	145.617	-0.58952	0.0196442	0.176945	-
ENSSSCG00000027112	-	-	0	0	0	25	59	59	0	0	0	5.48139	14.103	15.6479	0	11.7441	#NAME?	0.019701	0.177361	-
ENSSSCG00000011638	RAB6B	RAB6B, member RAS oncogene family [Source:HGNC Symbol;Acc:HGNC:14902]	0	0	0	26	55	40	0	0	0	3.54827	8.18323	6.6034	0	6.11163	#NAME?	0.0197171	0.177412	-
ENSSSCG00000004157	IL20RA	interleukin 20 receptor, alpha [Source:HGNC Symbol;Acc:HGNC:6003]	0	0	0	26	46	49	0	0	0	2.1355	4.11908	4.86838	0	3.70765	#NAME?	0.0197783	0.177772	-
ENSSSCG00000030990	SATB2	-	2	4	4	73	33	30	4.91007	6.03327	8.97875	2.61866	1.2906	1.30178	6.6407	1.73701	1.93473	0.019773	0.177772	-
ENSSSCG00000028149	-	-	1	0	4	352	254	254	1.22321	0	4.47138	6.28822	4.94689	5.48883	1.8982	5.57464	-1.55425	0.0198137	0.177995	-
ENSSSCG00000010584	TMEM180	transmembrane protein 180 [Source:HGNC Symbol;Acc:HGNC:26196]	0	0	0	25	50	44	0	0	0	0.883784	1.92701	1.88154	0	1.56411	#NAME?	0.0198338	0.178082	-
ENSSSCG00000003742	INO80C	INO80 complex subunit C [Source:HGNC Symbol;Acc:HGNC:26994]	0	2	0	156	95	110	0	5.59873	0	10.3887	6.89725	8.86114	1.86624	8.7157	-2.22348	0.019859	0.178213	-
ENSSSCG00000011404	HYAL1	hyaluronidase-1 precursor [Source:RefSeq peptide;Acc:NP_999606]	0	0	0	86	37	29	0	0	0	4.4495	2.08701	1.81499	0	2.78384	#NAME?	0.0199407	0.17885	-
ENSSSCG00000004983	-	-	1	3	1	231	278	219	1.22348	2.25372	1.1181	4.12756	5.41552	4.73354	1.53176	4.75887	-1.63543	0.0200077	0.179165	-
ENSSSCG00000022295	C9orf16	chromosome 9 open reading frame 16 [Source:HGNC Symbol;Acc:HGNC:17823]	6	11	6	918	649	612	51.4149	57.9006	47.0099	114.924	88.5778	92.6784	52.1085	98.7266	-0.921921	0.0199961	0.179165	-
ENSSSCG00000027085	UQCRFS1	ubiquinol-cytochrome c reductase, Rieske iron-sulfur polypeptide 1 [Source:HGNC Symbol;Acc:HGNC:12587]	23	61	42	1224	1254	1001	22.5927	36.8058	37.7178	17.5646	19.6186	17.3761	32.3721	18.1865	0.831887	0.0200052	0.179165	-
ENSSSCG00000006392	IGSF8	immunoglobulin superfamily, member 8 [Source:HGNC Symbol;Acc:HGNC:17813]	28	15	24	502	568	638	65.7292	21.6285	51.5056	17.2152	21.2359	26.4661	46.2878	21.6391	1.09699	0.0200358	0.179322	-
ENSSSCG00000020723	-	-	0	0	0	32	48	33	0	0	0	5.30551	8.6762	6.61847	0	6.86673	#NAME?	0.0200669	0.179505	-
ENSSSCG00000004718	TTBK2	tau tubulin kinase 2 [Source:HGNC Symbol;Acc:HGNC:19141]	6	5	1	540	475	408	7.72187	3.953	1.17651	10.153	9.7366	9.27942	4.2838	9.72301	-1.18251	0.0200872	0.179592	-
ENSSSCG00000014818	STARD10	StAR-related lipid transfer (START) domain containing 10 [Source:HGNC Symbol;Acc:HGNC:10666]	0	0	0	50	32	52	0	0	0	2.29275	1.59973	2.88438	0	2.25895	#NAME?	0.0201018	0.179626	-
ENSSSCG00000000933	ALX1	ALX homeobox 1 [Source:HGNC Symbol;Acc:HGNC:1494]	1	0	0	141	92	87	5.60107	0	0	11.5338	8.20458	8.60862	1.86702	9.44901	-2.33942	0.0201189	0.179656	-
ENSSSCG00000018039	-	-	12	16	27	1627	1825	1505	10.7081	8.76961	22.0261	21.2087	25.936	23.7314	13.8346	23.6253	-0.772054	0.0201264	0.179656	-
ENSSSCG00000002430	EFCAB11	EF-hand calcium binding domain 11 [Source:HGNC Symbol;Acc:HGNC:20357]	0	0	0	45	43	39	0	0	0	5.1294	5.34354	5.37752	0	5.28349	#NAME?	0.0203167	0.180988	-
ENSSSCG00000002884	LSR	lipolysis stimulated lipoprotein receptor [Source:HGNC Symbol;Acc:HGNC:29572]	0	0	0	17	62	60	0	0	0	1.22347	4.86467	5.22354	0	3.77056	#NAME?	0.0202936	0.180988	-
ENSSSCG00000008048	RNPS1	RNA binding protein S1, serine-rich domain [Source:HGNC Symbol;Acc:HGNC:10080]	7	10	4	707	713	610	28.3149	24.8449	14.7905	41.7777	45.9333	43.603	22.6501	43.7713	-0.950471	0.0203186	0.180988	-
ENSSSCG00000021879	-	-	2	1	2	11	20	14	22.1002	6.79071	20.2067	1.77603	3.52057	2.73443	16.3659	2.67701	2.612	0.0203172	0.180988	-
ENSSSCG00000025196	-	-	70	56	43	5753	4487	4178	372.954	183.265	209.447	447.776	380.746	393.365	255.222	407.295	-0.674323	0.02036	0.181261	-
ENSSSCG00000004457	DOPEY1	dopey family member 1 [Source:HGNC Symbol;Acc:HGNC:21194]	6	21	4	1144	967	699	2.98983	6.4278	1.82214	8.3282	7.67476	6.15549	3.74659	7.38615	-0.979244	0.0204169	0.181403	-
ENSSSCG00000021545	-	-	0	0	0	44	44	38	0	0	0	6.07715	6.62549	6.3488	0	6.35048	#NAME?	0.0204191	0.181403	-
ENSSSCG00000025439	-	-	0	1	1	199	171	81	0	3.03233	4.51156	14.3477	13.4412	7.06444	2.51463	11.6178	-2.20792	0.0204298	0.181403	-
ENSSSCG00000028258	AZI2	5-azacytidine induced 2 [Source:HGNC Symbol;Acc:HGNC:24002]	3	8	7	570	727	509	2.5089	4.10975	5.35243	6.96413	9.68365	7.52263	3.99036	8.0568	-1.01369	0.0204117	0.181403	-
ENSSSCG00000030631	-	-	0	0	0	69	27	44	0	0	0	8.40215	3.58436	6.48117	0	6.15589	#NAME?	0.0204149	0.181403	-
ENSSSCG00000004924	RASL12	RAS-like, family 12 [Source:HGNC Symbol;Acc:HGNC:30289]	0	0	0	38	49	27	0	0	0	4.24109	5.96222	3.64521	0	4.61617	#NAME?	0.0204591	0.181568	-
ENSSSCG00000028993	-	-	0	0	0	43	43	40	0	0	0	10.0893	10.9996	11.3532	0	10.814	#NAME?	0.0205064	0.1817	-
ENSSSCG00000029165	DOK4	docking protein 4 [Source:HGNC Symbol;Acc:HGNC:19868]	3	1	2	284	331	295	3.87364	0.793367	2.36077	5.35729	6.80719	6.73148	2.34259	6.29866	-1.42694	0.0204919	0.1817	-
ENSSSCG00000029174	CCDC126	coiled-coil domain containing 126 [Source:HGNC Symbol;Acc:HGNC:22398]	5	5	3	107	43	46	43.5996	26.78	23.9113	13.6291	5.97119	7.08767	31.4303	8.896	1.82093	0.0204992	0.1817	-
ENSSSCG00000005916	WDR97	WD repeat domain 97 [Source:HGNC Symbol;Acc:HGNC:26959]	0	0	0	32	49	32	0	0	0	0.536649	0.895891	0.649158	0	0.693899	#NAME?	0.0205191	0.181717	-
ENSSSCG00000011918	USF3	upstream transcription factor family member 3 [Source:HGNC Symbol;Acc:HGNC:30494]	19	44	17	797	752	532	5.2128	7.41508	4.2642	3.19446	3.28602	2.57935	5.63069	3.01994	0.89879	0.0205653	0.182031	-
ENSSSCG00000008461	ZFP36L2	ZFP36 ring finger protein-like 2 [Source:HGNC Symbol;Acc:HGNC:1108]	5	11	4	608	738	575	13.2759	17.9383	9.70781	23.5813	31.2057	26.977	13.6407	27.2547	-0.99859	0.0205853	0.182113	-
ENSSSCG00000001435	AGPAT1	1-acylglycerol-3-phosphate O-acyltransferase 1 [Source:HGNC Symbol;Acc:HGNC:324]	22	38	21	873	703	666	27.9874	29.693	24.4231	16.2239	14.2433	14.9719	27.3678	15.1464	0.853507	0.0206159	0.182288	-
ENSSSCG00000002459	C14orf142	chromosome 14 open reading frame 142 [Source:HGNC Symbol;Acc:HGNC:20356]	0	0	0	50	41	41	0	0	0	5.95297	5.32183	5.90493	0	5.72658	#NAME?	0.0206315	0.182296	-
ENSSSCG00000008072	ASPN	asporin [Source:HGNC Symbol;Acc:HGNC:14872]	1	0	0	411	65	39	2.10604	0	0	12.6413	2.17961	1.45104	0.702012	5.42399	-2.94979	0.0206494	0.182296	-
ENSSSCG00000012903	PITPNM1	phosphatidylinositol transfer protein, membrane-associated 1 [Source:HGNC Symbol;Acc:HGNC:9003]	23	5	9	276	247	257	33.8528	4.52074	12.1108	5.93461	5.7902	6.68461	16.8281	6.13648	1.45539	0.0206422	0.182296	-
ENSSSCG00000002666	KIAA0513	KIAA0513 [Source:HGNC Symbol;Acc:HGNC:29058]	6	10	4	641	610	672	21.6395	22.1532	13.1881	33.7741	35.0403	42.8307	18.9936	37.215	-0.970372	0.0206693	0.182377	-
ENSSSCG00000002254	NR2F2	nuclear receptor subfamily 2, group F, member 2 [Source:HGNC Symbol;Acc:HGNC:7976]	11	36	19	425	737	405	14.4212	28.9891	22.7724	8.13955	15.3883	9.38267	22.0609	10.9702	1.0079	0.0207488	0.182982	-
ENSSSCG00000012925	-	-	0	0	0	48	39	40	0	0	0	3.16763	2.8059	3.19309	0	3.05554	#NAME?	0.0207711	0.183083	-
ENSSSCG00000000573	KCNJ8	potassium channel, inwardly rectifying subfamily J, member 8 [Source:HGNC Symbol;Acc:HGNC:6269]	0	0	0	51	41	38	0	0	0	2.18271	1.91302	1.96728	0	2.021	#NAME?	0.0208393	0.183365	-
ENSSSCG00000003402	PGD	phosphogluconate dehydrogenase [Source:HGNC Symbol;Acc:HGNC:8891]	57	138	128	3090	3056	2998	216.98	322.674	445.459	171.837	185.279	201.674	328.371	186.263	0.817982	0.0208141	0.183365	-
ENSSSCG00000006690	NUDT17	nudix (nucleoside diphosphate linked moiety X)-type motif 17 [Source:HGNC Symbol;Acc:HGNC:26618]	0	0	0	42	47	37	0	0	0	1.75906	2.14604	1.87455	0	1.92655	#NAME?	0.0208466	0.183365	-
ENSSSCG00000009125	ANK2	ankyrin 2, neuronal [Source:HGNC Symbol;Acc:HGNC:493]	7	1	0	747	361	308	3.08526	0.2708	0	4.80975	2.53409	2.39891	1.11869	3.24759	-1.53756	0.0208466	0.183365	-
ENSSSCG00000006304	MPC2	mitochondrial pyruvate carrier 2 [Source:HGNC Symbol;Acc:HGNC:24515]	3	2	0	288	263	233	9.78531	4.00621	0	13.7238	13.6632	13.4307	4.59718	13.6059	-1.56541	0.0208577	0.183367	-
ENSSSCG00000009486	SLITRK6	SLIT and NTRK-like family, member 6 [Source:HGNC Symbol;Acc:HGNC:23503]	0	0	0	15	71	57	0	0	0	0.475958	2.45611	2.18781	0	1.70663	#NAME?	0.0208811	0.183477	-
ENSSSCG00000027509	-	-	12	17	13	1180	1267	1090	26.994	23.4878	26.7334	38.7758	45.3909	43.3278	25.7384	42.4982	-0.723479	0.0209	0.183548	-
ENSSSCG00000024678	-	-	0	0	0	24	49	46	0	0	0	2.28189	5.07919	5.29056	0	4.21722	#NAME?	0.0209121	0.183558	-
ENSSSCG00000017764	KIAA0100	KIAA0100 [Source:HGNC Symbol;Acc:HGNC:28960]	15	47	17	2120	1953	2075	11.0765	21.3172	11.4765	22.869	22.9681	27.0763	14.6234	24.3045	-0.732943	0.0210389	0.184575	-
ENSSSCG00000011168	ZNF510	zinc finger protein 510 [Source:HGNC Symbol;Acc:HGNC:29161]	0	0	0	27	37	53	0	0	0	1.21586	1.81647	2.88703	0	1.97312	#NAME?	0.0210807	0.184776	-
ENSSSCG00000025717	HIC1	hypermethylated in cancer 1 [Source:HGNC Symbol;Acc:HGNC:4909]	3	1	1	332	242	236	7.68227	1.57342	2.34096	12.4204	9.87021	10.68	3.86555	10.9902	-1.50747	0.0210838	0.184776	-
ENSSSCG00000030375	-	-	0	0	0	62	50	27	0	0	0	2.01102	1.76811	1.05938	0	1.61284	#NAME?	0.0210967	0.184793	-
ENSSSCG00000002447	-	-	5	8	8	842	605	615	18.7493	18.4252	27.424	46.1211	36.129	40.7496	21.5328	40.9999	-0.929082	0.0211328	0.184919	-
ENSSSCG00000023296	CENPE	centromere protein E, 312kDa [Source:HGNC Symbol;Acc:HGNC:1856]	0	0	0	65	36	24	0	0	0	0.689765	0.416488	0.308072	0	0.471442	#NAME?	0.021133	0.184919	-
ENSSSCG00000009076	PLK4	polo-like kinase 4 [Source:HGNC Symbol;Acc:HGNC:11397]	0	0	0	65	38	31	0	0	0	1.43376	0.913805	0.827157	0	1.05824	#NAME?	0.0211555	0.18502	-
ENSSSCG00000005380	-	-	2	13	8	1074	706	496	12.0173	47.9877	43.9563	94.2938	67.5766	52.677	34.6538	71.5158	-1.04525	0.0212447	0.185607	-
ENSSSCG00000009773	RILPL1	Rab interacting lysosomal protein-like 1 [Source:HGNC Symbol;Acc:HGNC:26814]	2	4	8	593	491	480	9.06256	11.1357	33.1486	39.2624	35.4419	38.4436	17.7823	37.716	-1.08474	0.0212376	0.185607	-
ENSSSCG00000008230	ATOH8	atonal bHLH transcription factor 8 [Source:HGNC Symbol;Acc:HGNC:24126]	1	0	0	135	101	93	4.91471	0	0	9.68981	7.90347	8.07468	1.63824	8.55599	-2.38479	0.0212629	0.185627	-
ENSSSCG00000009763	ZNF664	zinc finger protein 664 [Source:HGNC Symbol;Acc:HGNC:25406]	2	2	1	262	280	217	13.9743	8.58329	6.38851	26.7488	31.1654	26.7992	9.64871	28.2378	-1.54922	0.021324	0.185627	-
ENSSSCG00000010416	ZNF32	zinc finger protein 32 [Source:HGNC Symbol;Acc:HGNC:13095]	0	1	0	84	88	88	0	4.48205	0	8.95181	10.2241	11.3442	1.49402	10.1734	-2.76753	0.0213149	0.185627	-
ENSSSCG00000015483	METTL13	-	1	2	0	190	186	152	1.89601	2.32797	0	5.26115	5.61505	5.09131	1.408	5.3225	-1.91846	0.0213077	0.185627	-
ENSSSCG00000015985	HOXD3	homeobox D3 [Source:HGNC Symbol;Acc:HGNC:5137]	0	0	0	40	47	42	0	0	0	2.45404	3.14359	3.11693	0	2.90485	#NAME?	0.0212926	0.185627	-
ENSSSCG00000016738	H2AFZ	histone H2A.Z [Source:RefSeq peptide;Acc:NP_001116594]	2	15	3	782	606	544	6.29085	28.9867	8.62778	35.9408	30.3645	30.2441	14.6351	32.1831	-1.13687	0.0213047	0.185627	-
ENSSSCG00000025190	-	-	3	4	2	29	47	41	9.46494	7.75211	5.76837	1.33666	2.36175	2.286	7.66181	1.9948	1.94144	0.0213001	0.185627	-
ENSSSCG00000004628	TMOD2	tropomodulin 2 (neuronal) [Source:HGNC Symbol;Acc:HGNC:11872]	0	0	0	65	35	24	0	0	0	3.46578	2.03456	1.54793	0	2.34943	#NAME?	0.0213673	0.185716	-
ENSSSCG00000006774	PPM1J	protein phosphatase, Mg2+/Mn2+ dependent, 1J [Source:HGNC Symbol;Acc:HGNC:20785]	0	0	0	70	41	19	0	0	0	3.78263	2.41543	1.24197	0	2.48001	#NAME?	0.0213488	0.185716	-
ENSSSCG00000006995	ASAH1	N-acylsphingosine amidohydrolase (acid ceramidase) 1 [Source:HGNC Symbol;Acc:HGNC:735]	23	23	18	2359	1690	1434	50.3541	30.9301	36.0283	75.4488	58.9283	55.4797	39.1042	63.2856	-0.694554	0.0213603	0.185716	-
ENSSSCG00000004943	MAP2K1	-	20	9	9	271	340	260	50.0046	13.8224	20.5724	9.8984	13.539	11.4876	28.1331	11.6417	1.27297	0.0213837	0.185763	-
ENSSSCG00000009680	EXTL3	exostosin-like glycosyltransferase 3 [Source:HGNC Symbol;Acc:HGNC:3518]	24	62	52	1239	1094	1390	28.2359	44.8039	55.9299	21.2947	20.4989	28.8986	42.9899	23.5641	0.867408	0.021442	0.18613	-
ENSSSCG00000021842	-	-	0	0	0	53	40	36	0	0	0	5.94	4.88749	4.8806	0	5.23603	#NAME?	0.0214556	0.18613	-
ENSSSCG00000030677	GART	phosphoribosylglycinamide formyltransferase, phosphoribosylglycinamide synthetase, phosphoribosylaminoimidazole synthetase [Source:HGNC Symbol;Acc:HGNC:4163]	14	54	29	683	1008	708	15.4022	36.4904	29.1679	10.977	17.6619	13.7644	27.0202	14.1344	0.934822	0.0214592	0.18613	-
ENSSSCG00000017186	RNF157	ring finger protein 157 [Source:HGNC Symbol;Acc:HGNC:29402]	3	6	2	81	34	33	3.48824	4.28512	2.1259	1.37595	0.629667	0.678099	3.29975	0.894571	1.88309	0.0215016	0.186402	-
ENSSSCG00000010321	COMTD1	catechol-O-methyltransferase domain containing 1 [Source:HGNC Symbol;Acc:HGNC:26309]	0	0	0	52	38	37	0	0	0	4.3376	3.45574	3.7335	0	3.84228	#NAME?	0.0215156	0.186428	-
ENSSSCG00000005057	-	-	13	22	19	404	544	442	33.5724	34.8983	44.8596	15.2419	22.3753	20.1716	37.7767	19.2629	0.97167	0.0215645	0.18666	-
ENSSSCG00000008097	TTL	tubulin tyrosine ligase [Source:HGNC Symbol;Acc:HGNC:21586]	7	11	5	650	752	751	7.41307	7.15526	4.84034	10.0559	12.6835	14.0543	6.46955	12.2646	-0.92276	0.0215609	0.18666	-
ENSSSCG00000003766	DNAJB4	DnaJ (Hsp40) homolog, subfamily B, member 4 [Source:HGNC Symbol;Acc:HGNC:14886]	33	79	39	1972	1168	962	83.611	122.947	90.3385	72.9916	47.1326	43.0726	98.9657	54.3989	0.86335	0.0215988	0.186752	-
ENSSSCG00000016217	DNAJB2	DnaJ (Hsp40) homolog, subfamily B, member 2 [Source:HGNC Symbol;Acc:HGNC:5228]	0	1	2	147	186	195	0	2.78464	8.28608	9.73281	13.4261	15.6177	3.69024	12.9255	-1.80844	0.0215925	0.186752	-
ENSSSCG00000026790	-	-	0	0	0	50	48	33	0	0	0	7.22938	7.56627	5.77178	0	6.85581	#NAME?	0.0216084	0.186752	-
ENSSSCG00000005367	TSTD2	thiosulfate sulfurtransferase (rhodanese)-like domain containing 2 [Source:HGNC Symbol;Acc:HGNC:30087]	9	15	17	1236	1184	1123	8.48676	8.68854	14.6564	17.0274	17.7825	18.7141	10.6106	17.8413	-0.749722	0.0216496	0.186778	-
ENSSSCG00000011296	ANO10	anoctamin 10 [Source:HGNC Symbol;Acc:HGNC:25519]	7	0	8	815	745	661	17.8182	0	18.6173	30.3062	30.2025	29.7328	12.1451	30.0805	-1.30845	0.021626	0.186778	-
ENSSSCG00000027428	ENHO	-	0	0	0	74	18	43	0	0	0	7.89657	2.09413	5.55049	0	5.1804	#NAME?	0.0216399	0.186778	-
ENSSSCG00000027487	LAT2	linker for activation of T cells family, member 2 [Source:HGNC Symbol;Acc:HGNC:12749]	0	0	0	33	52	30	0	0	0	1.48106	2.54432	1.62868	0	1.88469	#NAME?	0.0216557	0.186778	-
ENSSSCG00000013264	-	-	3	6	7	94	118	71	25.9095	31.8285	55.2747	11.8603	16.2316	10.8365	37.6709	12.9761	1.53759	0.0217043	0.187063	-
ENSSSCG00000021292	OSBPL9	oxysterol binding protein-like 9 [Source:HGNC Symbol;Acc:HGNC:16386]	17	33	20	1941	1851	1639	30.5568	36.4342	32.8657	50.9679	52.9897	52.0608	33.2856	52.0061	-0.643785	0.021711	0.187063	-
ENSSSCG00000027057	SYVN1	synovial apoptosis inhibitor 1, synoviolin [Source:HGNC Symbol;Acc:HGNC:20738]	16	35	43	707	887	849	16.68	22.4128	40.983	10.7675	14.7277	15.641	26.6919	13.7121	0.960958	0.0217898	0.187647	-
ENSSSCG00000011407	RASSF1	Ras association (RalGDS/AF-6) domain family member 1 [Source:HGNC Symbol;Acc:HGNC:9882]	12	18	9	372	308	265	54.569	50.275	37.4151	24.7116	22.306	21.2943	47.4197	22.7706	1.05831	0.0218018	0.187654	-
ENSSSCG00000024707	-	-	0	0	0	46	26	40	0	0	0	6.04139	3.72279	6.35483	0	5.373	#NAME?	0.0218286	0.187789	-
ENSSSCG00000012485	NOX1	NADPH oxidase 1 [Source:HGNC Symbol;Acc:HGNC:7889]	0	4	0	0	2	0	0	3.77417	0	0	0.0489199	0	1.25806	0.0163066	6.26959	0.0218776	0.188018	-
ENSSSCG00000030278	MLLT11	-	6	14	20	296	304	301	21.9274	31.4277	66.8248	15.8037	17.6951	19.4398	40.06	17.6462	1.1828	0.0218675	0.188018	-
ENSSSCG00000014970	MTMR2	myotubularin related protein 2 [Source:HGNC Symbol;Acc:HGNC:7450]	10	27	17	1624	1460	1248	17.1603	28.4599	26.6709	40.7123	39.903	37.8455	24.097	39.4869	-0.71252	0.0219434	0.188104	-
ENSSSCG00000016330	-	-	1	2	4	413	326	231	2.37967	2.92181	8.69877	14.3533	12.3518	9.71121	4.66675	12.1388	-1.37913	0.0219324	0.188104	-
ENSSSCG00000023966	-	-	4	25	10	304	227	250	13.1418	50.4486	30.0352	14.5902	11.8776	14.5141	31.2085	13.6606	1.19192	0.0219075	0.188104	-
ENSSSCG00000024638	-	-	0	5	0	240	226	207	0	23.5634	0	26.8982	27.6143	28.0636	7.85448	27.5254	-1.80918	0.0219176	0.188104	-
ENSSSCG00000026771	ALKBH5	alkB homolog 5, RNA demethylase [Source:HGNC Symbol;Acc:HGNC:25996]	11	11	5	914	806	841	22.8622	14.0425	9.49937	27.7507	26.6794	30.8876	15.468	28.4392	-0.878596	0.0219227	0.188104	-
ENSSSCG00000004826	VIMP	selenoprotein S [Source:RefSeq peptide;Acc:NP_001157585]	8	13	11	296	264	190	29.7336	29.6758	37.375	16.071	15.6267	12.4785	32.2614	14.7254	1.1315	0.0219746	0.188151	-
ENSSSCG00000021748	PRR5	-	0	1	1	162	127	136	0	1.60943	2.39455	6.19927	5.29838	6.29545	1.33466	5.93103	-2.15181	0.0219731	0.188151	-
ENSSSCG00000028808	-	-	0	0	0	63	19	44	0	0	0	8.77697	2.88586	7.41508	0	6.3593	#NAME?	0.0219824	0.188151	-
ENSSSCG00000003622	CSMD2	CUB and Sushi multiple domains 2 [Source:HGNC Symbol;Acc:HGNC:19290]	0	0	0	85	41	24	0	0	0	0.847739	0.445801	0.28954	0	0.527693	#NAME?	0.0220105	0.188296	-
ENSSSCG00000028721	-	-	0	0	0	32	33	46	0	0	0	2.661	2.99179	4.62718	0	3.42666	#NAME?	0.0220223	0.188302	-
ENSSSCG00000006857	COL11A1	collagen, type XI, alpha 1 [Source:HGNC Symbol;Acc:HGNC:2186]	0	0	0	28	48	39	0	0	0	0.401094	0.749604	0.67579	0	0.608829	#NAME?	0.0220821	0.188621	-
ENSSSCG00000017227	FDXR	ferredoxin reductase [Source:HGNC Symbol;Acc:HGNC:3642]	0	0	0	55	40	35	0	0	0	2.13213	1.69055	1.6413	0	1.82133	#NAME?	0.0220764	0.188621	-
ENSSSCG00000021657	-	-	5	5	3	116	44	40	8.2909	5.09249	4.54697	2.80971	1.16191	1.17199	5.97679	1.71454	1.80155	0.0221086	0.188752	-
ENSSSCG00000008692	ADD1	adducin 1 (alpha) [Source:HGNC Symbol;Acc:HGNC:243]	19	24	29	2149	1853	1958	34.975	27.1376	48.8053	57.7913	54.3268	63.6941	36.9726	58.6041	-0.664543	0.0221429	0.188853	-
ENSSSCG00000021129	PFKM	phosphofructokinase, muscle [Source:HGNC Symbol;Acc:HGNC:8877]	0	3	2	227	236	237	0	5.21724	5.17667	9.38963	10.6426	11.8586	3.46464	10.6303	-1.6174	0.0221421	0.188853	-
ENSSSCG00000003670	RLF	rearranged L-myc fusion [Source:HGNC Symbol;Acc:HGNC:10025]	5	16	11	1050	1027	736	4.37385	8.59645	8.79621	13.417	14.307	11.3764	7.2555	13.0335	-0.845072	0.0222277	0.189349	-
ENSSSCG00000009090	KIAA1109	KIAA1109 [Source:HGNC Symbol;Acc:HGNC:26953]	15	55	16	2605	2853	1550	5.31085	11.9608	5.179	13.4735	16.0875	9.69762	7.48354	13.0862	-0.806253	0.0222347	0.189349	-
ENSSSCG00000022110	TRIM41	tripartite motif containing 41 [Source:HGNC Symbol;Acc:HGNC:19013]	0	2	0	124	117	120	0	4.11119	0	6.0637	6.23756	7.09835	1.3704	6.46654	-2.2384	0.0222294	0.189349	-
ENSSSCG00000003216	POLD1	polymerase (DNA directed), delta 1, catalytic subunit [Source:HGNC Symbol;Acc:HGNC:9175]	0	0	1	131	99	70	0	0	1.44251	3.0199	2.48812	1.95199	0.480835	2.48667	-2.3706	0.0222712	0.189564	-
ENSSSCG00000011369	WDR6	WD repeat domain 6 [Source:HGNC Symbol;Acc:HGNC:12758]	15	21	10	439	342	365	24.9162	21.4254	15.1856	10.6526	9.04752	10.7138	20.509	10.138	1.01649	0.0223348	0.189914	-
ENSSSCG00000013775	ADGRE5	CD97 antigen [Source:RefSeq peptide;Acc:NP_999090]	22	46	31	904	918	952	21.7043	27.8749	27.9594	13.0285	14.4239	16.5967	25.8462	14.683	0.815801	0.0223306	0.189914	-
ENSSSCG00000016628	WNT2	wingless-type MMTV integration site family member 2 [Source:HGNC Symbol;Acc:HGNC:12780]	0	0	0	42	27	45	0	0	0	0.720778	0.505152	0.934156	0	0.720029	#NAME?	0.0223512	0.189957	-
ENSSSCG00000016705	HOXA3	homeobox A3 [Source:HGNC Symbol;Acc:HGNC:5104]	1	2	0	132	191	200	2.40466	2.9525	0	4.63566	7.31284	8.49628	1.78572	6.81492	-1.93219	0.0223722	0.19004	-
ENSSSCG00000014910	RPL35A	ribosomal protein L35a [Source:HGNC Symbol;Acc:HGNC:10345]	12	6	5	860	870	698	199.756	61.3421	76.0813	209.127	230.645	205.318	112.393	215.03	-0.935984	0.022416	0.19022	-
ENSSSCG00000025570	-	-	0	0	0	38	43	46	0	0	0	7.04237	8.68788	10.3123	0	8.68085	#NAME?	0.0224065	0.19022	-
ENSSSCG00000004371	AIM1	-	13	22	15	1528	1188	1358	5.05798	5.25773	5.33543	8.6851	7.36175	9.3371	5.21705	8.46132	-0.697649	0.0224368	0.190301	-
ENSSSCG00000000970	PPP6R2	protein phosphatase 6, regulatory subunit 2 [Source:HGNC Symbol;Acc:HGNC:19253]	7	13	9	914	822	820	10.6632	12.1633	12.534	20.3397	19.9427	22.0736	11.7868	20.7854	-0.818393	0.022469	0.190382	-
ENSSSCG00000027494	PCDH10	protocadherin 10 [Source:HGNC Symbol;Acc:HGNC:13404]	0	1	0	25	90	218	0	0.836842	0	0.497444	1.95233	5.24704	0.278947	2.5656	-3.20123	0.022464	0.190382	-
ENSSSCG00000008167	CNOT11	CCR4-NOT transcription complex, subunit 11 [Source:HGNC Symbol;Acc:HGNC:25217]	5	12	12	881	835	893	11.6192	17.1275	25.4914	29.9057	30.9013	36.6682	18.0793	32.4917	-0.845731	0.0224876	0.190444	-
ENSSSCG00000030362	-	-	0	0	0	24	58	36	0	0	0	1.40169	3.69297	2.54331	0	2.54599	#NAME?	0.0225265	0.190678	-
ENSSSCG00000008687	MXD4	MAX dimerization protein 4 [Source:HGNC Symbol;Acc:HGNC:13906]	3	3	0	378	213	280	20.3187	12.4802	0	37.402	22.9772	33.5137	10.933	31.2976	-1.51737	0.022539	0.190688	-
ENSSSCG00000006992	-	-	4	1	0	14	13	3	24.0933	3.70064	0	1.23183	1.2471	0.319264	9.26466	0.93273	3.31221	0.0225988	0.191002	-
ENSSSCG00000028312	DMAP1	DNA methyltransferase 1 associated protein 1 [Source:HGNC Symbol;Acc:HGNC:18291]	0	2	0	126	104	118	0	5.99686	0	8.98755	8.08762	10.1816	1.99895	9.08558	-2.18433	0.0225921	0.191002	-
ENSSSCG00000014946	CEP295	centrosomal protein 295kDa [Source:HGNC Symbol;Acc:HGNC:29366]	1	10	3	534	472	423	0.74686	4.58602	2.04759	5.82459	5.61279	5.58116	2.46015	5.67285	-1.20532	0.0226621	0.19144	-
ENSSSCG00000027575	RELB	v-rel avian reticuloendotheliosis viral oncogene homolog B [Source:HGNC Symbol;Acc:HGNC:9956]	6	13	3	142	134	132	20.0103	26.6307	9.14638	6.91862	7.11783	7.77976	18.5958	7.27207	1.35454	0.0226788	0.191486	-
ENSSSCG00000007705	-	-	13	10	19	342	346	339	15.9501	7.53615	21.3126	6.13006	6.76125	7.35017	14.9329	6.74716	1.14615	0.0227531	0.191921	-
ENSSSCG00000012564	MID2	midline 2 [Source:HGNC Symbol;Acc:HGNC:7096]	1	1	0	158	151	113	2.06566	1.26879	0	4.76652	4.96631	4.12366	1.11148	4.61883	-2.05504	0.0227496	0.191921	-
ENSSSCG00000010275	PCBD1	-	3	2	0	293	246	239	18.8973	7.73677	0	26.9635	24.6807	26.6052	8.87803	26.0831	-1.55481	0.0227689	0.191958	-
[truncated: 14,854 more rows]
