# Supplementary material for: Glaesserella parasuis Infection Modulates the Transcriptome of Porcine Peritoneal Mesothelial Primary Cells: Implications for Understanding Peritoneal Invasion Mechanisms
Source: Biology (Basel). 2026 Apr 1;15(7):565. doi: 10.3390/biology15070565 (PMC13072060; doi:10.3390/biology15070565)
Supplement: Supplementary file 1 [file biology-15-00565-s001.zip › Table S3 Full GO enrichment results.xlsx]

## Sheet: all.counts.GPS _Control.edg
GO_ID	GO_term	TYPE	diff_gene_in_this_GO	UP_GENE	DOWN_GENE	all_diff_gene_in_all_GO	all_gene_in_this_GO	all_gene_in_all_GO	gene_UP_list	gene_DOWN_list	rich_factor	Pvalue	Qvalue
GO:0002246	wound healing involved in inflammatory response	biological_process	4	3	1	706	6	19309	ENSSSCG00000013297(CD44),ENSSSCG00000008090(IL1A),ENSSSCG00000005096(HIF1A),	ENSSSCG00000020672(F2R),	18.2332	4.22032e-05	0.00158157
GO:0071674	mononuclear cell migration	biological_process	6	3	3	706	10	19309	ENSSSCG00000017723(CCL2),ENSSSCG00000015487(TNFSF18),ENSSSCG00000017705(CCL5),	ENSSSCG00000008749(SLIT2),ENSSSCG00000009947(CMKLR1),ENSSSCG00000005055(LGALS3),	16.4099	1.93292e-06	0.000143853
GO:0010759	positive regulation of macrophage chemotaxis	biological_process	4	3	1	706	7	19309	ENSSSCG00000017705(CCL5),ENSSSCG00000015487(TNFSF18),ENSSSCG00000017723(CCL2),	ENSSSCG00000009947(CMKLR1),	15.6285	7.0233e-05	0.00236376
GO:0034138	toll-like receptor 3 signaling pathway	biological_process	4	1	3	706	9	19309	ENSSSCG00000004154(TNFAIP3),	ENSSSCG00000015801(TLR3),ENSSSCG00000016634(CAV1),ENSSSCG00000014091(F2RL1),	12.1555	0.000167317	0.0048049
GO:0098911	regulation of ventricular cardiac muscle cell action potential	biological_process	4	0	4	706	9	19309	-	ENSSSCG00000010142(RYR2),ENSSSCG00000016634(CAV1),ENSSSCG00000022739(DSG2),ENSSSCG00000001025(DSP),	12.1555	0.000167317	0.0048049
GO:0045907	positive regulation of vasoconstriction	biological_process	6	2	4	706	16	19309	ENSSSCG00000018078(COX2),ENSSSCG00000018075(COX1),	ENSSSCG00000020672(F2R),ENSSSCG00000014091(F2RL1),ENSSSCG00000017041(ADRA1B),ENSSSCG00000016634(CAV1),	10.2562	2.0213e-05	0.000847664
GO:0010758	regulation of macrophage chemotaxis	biological_process	4	3	1	706	11	19309	ENSSSCG00000015487(TNFSF18),ENSSSCG00000017723(CCL2),ENSSSCG00000017705(CCL5),	ENSSSCG00000009947(CMKLR1),	9.9454	0.000344084	0.00811671
GO:0048246	macrophage chemotaxis	biological_process	6	4	2	706	17	19309	ENSSSCG00000017723(CCL2),ENSSSCG00000024759(CX3CL1),ENSSSCG00000015487(TNFSF18),ENSSSCG00000017705(CCL5),	ENSSSCG00000009947(CMKLR1),ENSSSCG00000005055(LGALS3),	9.65289	2.76627e-05	0.00109902
GO:0046636	negative regulation of alpha-beta T cell activation	biological_process	5	4	1	706	15	19309	ENSSSCG00000022486(CBLB),ENSSSCG00000010280(C10orf54),ENSSSCG00000015487(TNFSF18),ENSSSCG00000010054(-),	ENSSSCG00000003741(-),	9.11662	0.000132186	0.00408461
GO:0003954	NADH dehydrogenase activity	molecular_function	9	6	3	706	27	19309	ENSSSCG00000018086(ND4L),ENSSSCG00000018087(ND4),ENSSSCG00000018069(ND2),ENSSSCG00000018091(ND5),ENSSSCG00000026807(NDUFB4),ENSSSCG00000018084(ND3),	ENSSSCG00000002449(NDUFB1),ENSSSCG00000018092(ND6),ENSSSCG00000010258(AIFM2),	9.11662	8.64541e-07	7.36812e-05
GO:0010857	calcium-dependent protein kinase activity	molecular_function	4	2	2	706	12	19309	ENSSSCG00000024996(-),ENSSSCG00000015650(MAPKAPK2),	ENSSSCG00000003506(PINK1),ENSSSCG00000003898(MKNK1),	9.11662	0.000473265	0.0102489
GO:0008137	NADH dehydrogenase (ubiquinone) activity	molecular_function	8	6	2	706	24	19309	ENSSSCG00000018087(ND4),ENSSSCG00000018086(ND4L),ENSSSCG00000018069(ND2),ENSSSCG00000018091(ND5),ENSSSCG00000026807(NDUFB4),ENSSSCG00000018084(ND3),	ENSSSCG00000018092(ND6),ENSSSCG00000010258(AIFM2),	9.11662	3.01564e-06	0.000194325
GO:0043034	costamere	cellular_component	4	0	4	706	12	19309	-	ENSSSCG00000027969(AHNAK),ENSSSCG00000029613(SYNM),ENSSSCG00000011022(SVIL),ENSSSCG00000017448(KRT19),	9.11662	0.000473265	0.0102489
GO:0086004	regulation of cardiac muscle cell contraction	biological_process	5	1	4	706	16	19309	ENSSSCG00000009642(STC1),	ENSSSCG00000001025(DSP),ENSSSCG00000022739(DSG2),ENSSSCG00000016634(CAV1),ENSSSCG00000010142(RYR2),	8.54683	0.000176316	0.00492938
GO:0045429	positive regulation of nitric oxide biosynthetic process	biological_process	4	2	2	706	15	19309	ENSSSCG00000011727(PTX3),ENSSSCG00000029876(SOD2),	ENSSSCG00000009217(PKD2),ENSSSCG00000005701(ASS1),	7.2933	0.00108539	0.0191173
GO:0048245	eosinophil chemotaxis	biological_process	4	3	1	706	16	19309	ENSSSCG00000017705(CCL5),ENSSSCG00000017723(CCL2),ENSSSCG00000024759(CX3CL1),	ENSSSCG00000005055(LGALS3),	6.83746	0.00138327	0.0228412
GO:0086005	ventricular cardiac muscle cell action potential	biological_process	4	0	4	706	16	19309	-	ENSSSCG00000010142(RYR2),ENSSSCG00000022739(DSG2),ENSSSCG00000016634(CAV1),ENSSSCG00000001025(DSP),	6.83746	0.00138327	0.0228412
GO:0060706	cell differentiation involved in embryonic placenta development	biological_process	5	2	3	706	21	19309	ENSSSCG00000009996(LIF),ENSSSCG00000016140(FZD5),	ENSSSCG00000017448(KRT19),ENSSSCG00000017070(HAND1),ENSSSCG00000000252(KRT8),	6.51187	0.000601102	0.0124558
GO:0045428	regulation of nitric oxide biosynthetic process	biological_process	5	2	3	706	22	19309	ENSSSCG00000011727(PTX3),ENSSSCG00000029876(SOD2),	ENSSSCG00000016634(CAV1),ENSSSCG00000009217(PKD2),ENSSSCG00000005701(ASS1),	6.21588	0.000742242	0.01458
GO:0060512	prostate gland morphogenesis	biological_process	5	2	3	706	22	19309	ENSSSCG00000013297(CD44),ENSSSCG00000029852(WNT5A),	ENSSSCG00000010698(FGFR2),ENSSSCG00000025822(SFRP1),ENSSSCG00000004894(SERPINB5),	6.21588	0.000742242	0.01458
GO:0002720	positive regulation of cytokine production involved in immune response	biological_process	5	4	1	706	22	19309	ENSSSCG00000016140(FZD5),ENSSSCG00000007864(GPRC5B),ENSSSCG00000029852(WNT5A),ENSSSCG00000005385(NR4A3),	ENSSSCG00000014091(F2RL1),	6.21588	0.000742242	0.01458
GO:0051642	centrosome localization	biological_process	4	0	4	706	18	19309	-	ENSSSCG00000011103(PARD3),ENSSSCG00000016002(CCDC141),ENSSSCG00000004058(EZR),ENSSSCG00000005110(SYNE2),	6.07775	0.00215682	0.0308852
GO:0098900	regulation of action potential	biological_process	4	0	4	706	18	19309	-	ENSSSCG00000016634(CAV1),ENSSSCG00000022739(DSG2),ENSSSCG00000001025(DSP),ENSSSCG00000010142(RYR2),	6.07775	0.00215682	0.0308852
GO:0018230	peptidyl-L-cysteine S-palmitoylation	biological_process	4	2	2	706	18	19309	ENSSSCG00000002921(CLIP3),ENSSSCG00000003561(ZDHHC18),	ENSSSCG00000006982(ZDHHC2),ENSSSCG00000010635(-),	6.07775	0.00215682	0.0308852
GO:2000352	negative regulation of endothelial cell apoptotic process	biological_process	4	3	1	706	18	19309	ENSSSCG00000013599(ANGPTL4),ENSSSCG00000004154(TNFAIP3),ENSSSCG00000013655(ICAM1),	ENSSSCG00000009565(GAS6),	6.07775	0.00215682	0.0308852
GO:0008009	chemokine activity	molecular_function	9	9	0	706	41	19309	ENSSSCG00000016254(CCL20),ENSSSCG00000008959(CXCL2),ENSSSCG00000024759(CX3CL1),ENSSSCG00000017920(CXCL16),ENSSSCG00000017705(CCL5),ENSSSCG00000008957(AMCF-II),ENSSSCG00000014310(CXCL14),ENSSSCG00000000246(-),ENSSSCG00000017723(CCL2),	-	6.00363	2.01881e-05	0.00085339
GO:0032623	interleukin-2 production	biological_process	7	5	2	706	32	19309	ENSSSCG00000008090(IL1A),ENSSSCG00000002135(PNP),ENSSSCG00000004154(TNFAIP3),ENSSSCG00000021576(CD83),ENSSSCG00000012051(RUNX1),	ENSSSCG00000004058(EZR),ENSSSCG00000022500(IL20RB),	5.98278	0.000133914	0.00411396
GO:0032757	positive regulation of interleukin-8 production	biological_process	5	1	4	706	23	19309	ENSSSCG00000029852(WNT5A),	ENSSSCG00000015801(TLR3),ENSSSCG00000020672(F2R),ENSSSCG00000014091(F2RL1),ENSSSCG00000022482(DDIT3),	5.94562	0.000908005	0.0169537
GO:0048247	lymphocyte chemotaxis	biological_process	8	7	1	706	37	19309	ENSSSCG00000014310(CXCL14),ENSSSCG00000017920(CXCL16),ENSSSCG00000017705(CCL5),ENSSSCG00000017723(CCL2),ENSSSCG00000029852(WNT5A),ENSSSCG00000016254(CCL20),ENSSSCG00000024759(CX3CL1),	ENSSSCG00000009565(GAS6),	5.91348	5.68943e-05	0.00199092
GO:0055010	ventricular cardiac muscle tissue morphogenesis	biological_process	7	1	6	706	33	19309	ENSSSCG00000013236(MYBPC3),	ENSSSCG00000010142(RYR2),ENSSSCG00000006038(ZFPM2),ENSSSCG00000001025(DSP),ENSSSCG00000017070(HAND1),ENSSSCG00000010698(FGFR2),ENSSSCG00000004570(TPM1),	5.80149	0.000161235	0.00468112
GO:0060602	branch elongation of an epithelium	biological_process	4	3	1	706	19	19309	ENSSSCG00000009482(SPRY2),ENSSSCG00000029852(WNT5A),ENSSSCG00000008963(AREG),	ENSSSCG00000010698(FGFR2),	5.75786	0.00264563	0.0353912
GO:0035162	embryonic hemopoiesis	biological_process	4	2	2	706	19	19309	ENSSSCG00000005096(HIF1A),ENSSSCG00000012051(RUNX1),	ENSSSCG00000026460(TAL1),ENSSSCG00000008842(KIT),	5.75786	0.00264563	0.0353912
GO:0034260	negative regulation of GTPase activity	biological_process	4	1	3	706	19	19309	ENSSSCG00000009482(SPRY2),	ENSSSCG00000013931(GMIP),ENSSSCG00000008749(SLIT2),ENSSSCG00000017676(BCAS3),	5.75786	0.00264563	0.0353912
GO:1903428	positive regulation of reactive oxygen species biosynthetic process	biological_process	4	2	2	706	19	19309	ENSSSCG00000011727(PTX3),ENSSSCG00000029876(SOD2),	ENSSSCG00000009217(PKD2),ENSSSCG00000005701(ASS1),	5.75786	0.00264563	0.0353912
GO:0045823	positive regulation of heart contraction	biological_process	4	1	3	706	19	19309	ENSSSCG00000003035(-),	ENSSSCG00000010142(RYR2),ENSSSCG00000017041(ADRA1B),ENSSSCG00000004570(TPM1),	5.75786	0.00264563	0.0353912
GO:0040036	regulation of fibroblast growth factor receptor signaling pathway	biological_process	4	3	1	706	19	19309	ENSSSCG00000022284(DUSP6),ENSSSCG00000009482(SPRY2),ENSSSCG00000029852(WNT5A),	ENSSSCG00000010698(FGFR2),	5.75786	0.00264563	0.0353912
GO:0072677	eosinophil migration	biological_process	4	3	1	706	19	19309	ENSSSCG00000017705(CCL5),ENSSSCG00000024759(CX3CL1),ENSSSCG00000017723(CCL2),	ENSSSCG00000005055(LGALS3),	5.75786	0.00264563	0.0353912
GO:0060571	morphogenesis of an epithelial fold	biological_process	5	3	2	706	24	19309	ENSSSCG00000029852(WNT5A),ENSSSCG00000005096(HIF1A),ENSSSCG00000012974(CFL1),	ENSSSCG00000010698(FGFR2),ENSSSCG00000006780(WNT2B),	5.69789	0.00110124	0.019332
GO:0006809	nitric oxide biosynthetic process	biological_process	6	3	3	706	29	19309	ENSSSCG00000029876(SOD2),ENSSSCG00000017755(NOS2),ENSSSCG00000011727(PTX3),	ENSSSCG00000005701(ASS1),ENSSSCG00000009217(PKD2),ENSSSCG00000016634(CAV1),	5.65859	0.000460123	0.0100883
GO:0019229	regulation of vasoconstriction	biological_process	6	2	4	706	29	19309	ENSSSCG00000018075(COX1),ENSSSCG00000018078(COX2),	ENSSSCG00000014091(F2RL1),ENSSSCG00000020672(F2R),ENSSSCG00000016634(CAV1),ENSSSCG00000017041(ADRA1B),	5.65859	0.000460123	0.0100883
GO:0060420	regulation of heart growth	biological_process	5	2	3	706	25	19309	ENSSSCG00000003035(-),ENSSSCG00000022284(DUSP6),	ENSSSCG00000010698(FGFR2),ENSSSCG00000009937(ACACB),ENSSSCG00000003702(GATA6),	5.46997	0.00132493	0.0222252
GO:0070069	cytochrome complex	cellular_component	4	4	0	706	20	19309	ENSSSCG00000018082(COX3),ENSSSCG00000018075(COX1),ENSSSCG00000018078(COX2),ENSSSCG00000018094(CYTB),	-	5.46997	0.00321152	0.0400228
GO:0086065	cell communication involved in cardiac conduction	biological_process	4	0	4	706	20	19309	-	ENSSSCG00000016634(CAV1),ENSSSCG00000022739(DSG2),ENSSSCG00000001025(DSP),ENSSSCG00000010142(RYR2),	5.46997	0.00321152	0.0400228
GO:0060071	Wnt signaling pathway, planar cell polarity pathway	biological_process	5	1	4	706	25	19309	ENSSSCG00000029852(WNT5A),	ENSSSCG00000004322(ANKRD6),ENSSSCG00000006052(FZD6),ENSSSCG00000025822(SFRP1),ENSSSCG00000009593(ROR2),	5.46997	0.00132493	0.0222252
GO:0003229	ventricular cardiac muscle tissue development	biological_process	8	1	7	706	40	19309	ENSSSCG00000013236(MYBPC3),	ENSSSCG00000004570(TPM1),ENSSSCG00000010698(FGFR2),ENSSSCG00000017070(HAND1),ENSSSCG00000001025(DSP),ENSSSCG00000006038(ZFPM2),ENSSSCG00000010142(RYR2),ENSSSCG00000022739(DSG2),	5.46997	9.64389e-05	0.00306978
GO:0042379	chemokine receptor binding	molecular_function	9	9	0	706	46	19309	ENSSSCG00000017920(CXCL16),ENSSSCG00000017705(CCL5),ENSSSCG00000008957(AMCF-II),ENSSSCG00000014310(CXCL14),ENSSSCG00000000246(-),ENSSSCG00000017723(CCL2),ENSSSCG00000016254(CCL20),ENSSSCG00000008959(CXCL2),ENSSSCG00000024759(CX3CL1),	-	5.35106	4.79012e-05	0.00172184
GO:0055117	regulation of cardiac muscle contraction	biological_process	7	1	6	706	36	19309	ENSSSCG00000009642(STC1),	ENSSSCG00000017041(ADRA1B),ENSSSCG00000022739(DSG2),ENSSSCG00000010142(RYR2),ENSSSCG00000016634(CAV1),ENSSSCG00000001025(DSP),ENSSSCG00000006745(CASQ2),	5.31803	0.000272211	0.00672133
GO:0072577	endothelial cell apoptotic process	biological_process	6	3	3	706	31	19309	ENSSSCG00000013599(ANGPTL4),ENSSSCG00000004154(TNFAIP3),ENSSSCG00000013655(ICAM1),	ENSSSCG00000009565(GAS6),ENSSSCG00000030160(COL18A1),ENSSSCG00000029949(CD248),	5.29352	0.000654021	0.013343
GO:0045599	negative regulation of fat cell differentiation	biological_process	6	2	4	706	31	19309	ENSSSCG00000029852(WNT5A),ENSSSCG00000029876(SOD2),	ENSSSCG00000024312(ID4),ENSSSCG00000007208(TRIB3),ENSSSCG00000022482(DDIT3),ENSSSCG00000006038(ZFPM2),	5.29352	0.000654021	0.013343
GO:0090175	regulation of establishment of planar polarity	biological_process	5	1	4	706	26	19309	ENSSSCG00000029852(WNT5A),	ENSSSCG00000004322(ANKRD6),ENSSSCG00000006052(FZD6),ENSSSCG00000025822(SFRP1),ENSSSCG00000009593(ROR2),	5.25959	0.00158224	0.0251068
GO:0001960	negative regulation of cytokine-mediated signaling pathway	biological_process	5	1	4	706	26	19309	ENSSSCG00000017705(CCL5),	ENSSSCG00000014091(F2RL1),ENSSSCG00000008749(SLIT2),ENSSSCG00000016634(CAV1),ENSSSCG00000009565(GAS6),	5.25959	0.00158224	0.0251068
GO:0042056	chemoattractant activity	molecular_function	4	3	1	706	21	19309	ENSSSCG00000028525(-),ENSSSCG00000017705(CCL5),ENSSSCG00000015770(VEGFC),	ENSSSCG00000005055(LGALS3),	5.2095	0.00386143	0.0461625
GO:0016884	carbon-nitrogen ligase activity, with glutamine as amido-N-donor	molecular_function	4	0	4	706	21	19309	-	ENSSSCG00000015340(ASNS),ENSSSCG00000005701(ASS1),ENSSSCG00000028978(CAD),ENSSSCG00000028778(-),	5.2095	0.00386143	0.0461625
GO:0060713	labyrinthine layer morphogenesis	biological_process	4	3	1	706	21	19309	ENSSSCG00000016140(FZD5),ENSSSCG00000006862(VCAM1),ENSSSCG00000028304(ZFP36L1),	ENSSSCG00000010698(FGFR2),	5.2095	0.00386143	0.0461625
GO:0060740	prostate gland epithelium morphogenesis	biological_process	4	2	2	706	21	19309	ENSSSCG00000029852(WNT5A),ENSSSCG00000013297(CD44),	ENSSSCG00000025822(SFRP1),ENSSSCG00000010698(FGFR2),	5.2095	0.00386143	0.0461625
GO:0002687	positive regulation of leukocyte migration	biological_process	14	10	4	706	74	19309	ENSSSCG00000017705(CCL5),ENSSSCG00000008957(AMCF-II),ENSSSCG00000014310(CXCL14),ENSSSCG00000015770(VEGFC),ENSSSCG00000013655(ICAM1),ENSSSCG00000017723(CCL2),ENSSSCG00000029852(WNT5A),ENSSSCG00000016254(CCL20),ENSSSCG00000008959(CXCL2),ENSSSCG00000015487(TNFSF18),	ENSSSCG00000014091(F2RL1),ENSSSCG00000009947(CMKLR1),ENSSSCG00000009565(GAS6),ENSSSCG00000005055(LGALS3),	5.1743	1.04605e-06	8.37477e-05
GO:0002690	positive regulation of leukocyte chemotaxis	biological_process	11	8	3	706	59	19309	ENSSSCG00000008959(CXCL2),ENSSSCG00000015487(TNFSF18),ENSSSCG00000017723(CCL2),ENSSSCG00000029852(WNT5A),ENSSSCG00000017705(CCL5),ENSSSCG00000008957(AMCF-II),ENSSSCG00000014310(CXCL14),ENSSSCG00000015770(VEGFC),	ENSSSCG00000009565(GAS6),ENSSSCG00000009947(CMKLR1),ENSSSCG00000014091(F2RL1),	5.09913	1.36447e-05	0.000661456
GO:0060761	negative regulation of response to cytokine stimulus	biological_process	5	1	4	706	27	19309	ENSSSCG00000017705(CCL5),	ENSSSCG00000009565(GAS6),ENSSSCG00000016634(CAV1),ENSSSCG00000008749(SLIT2),ENSSSCG00000014091(F2RL1),	5.06479	0.00187644	0.0280089
GO:0016651	oxidoreductase activity, acting on NAD(P)H	molecular_function	12	8	4	706	65	19309	ENSSSCG00000018069(ND2),ENSSSCG00000018084(ND3),ENSSSCG00000026807(NDUFB4),ENSSSCG00000018087(ND4),ENSSSCG00000018086(ND4L),ENSSSCG00000000843(TXNRD1),ENSSSCG00000017755(NOS2),ENSSSCG00000018091(ND5),	ENSSSCG00000018092(ND6),ENSSSCG00000014927(NOX4),ENSSSCG00000010258(AIFM2),ENSSSCG00000002449(NDUFB1),	5.0492	6.71353e-06	0.000381444
GO:0042149	cellular response to glucose starvation	biological_process	4	1	3	706	22	19309	ENSSSCG00000027055(NUAK1),	ENSSSCG00000005601(HSPA5),ENSSSCG00000015340(ASNS),ENSSSCG00000023880(RRP8),	4.9727	0.00460242	0.0513063
GO:1901031	regulation of response to reactive oxygen species	biological_process	4	1	3	706	22	19309	ENSSSCG00000005385(NR4A3),	ENSSSCG00000029438(-),ENSSSCG00000003506(PINK1),ENSSSCG00000021205(STK26),	4.9727	0.00460242	0.0513063
GO:0045662	negative regulation of myoblast differentiation	biological_process	4	2	2	706	22	19309	ENSSSCG00000014310(CXCL14),ENSSSCG00000015037(IL18),	ENSSSCG00000012676(MBNL3),ENSSSCG00000022482(DDIT3),	4.9727	0.00460242	0.0513063
GO:0086002	cardiac muscle cell action potential involved in contraction	biological_process	4	0	4	706	22	19309	-	ENSSSCG00000001025(DSP),ENSSSCG00000016634(CAV1),ENSSSCG00000022739(DSG2),ENSSSCG00000010142(RYR2),	4.9727	0.00460242	0.0513063
GO:0055008	cardiac muscle tissue morphogenesis	biological_process	8	2	6	706	44	19309	ENSSSCG00000029852(WNT5A),ENSSSCG00000013236(MYBPC3),	ENSSSCG00000010142(RYR2),ENSSSCG00000006038(ZFPM2),ENSSSCG00000001025(DSP),ENSSSCG00000017070(HAND1),ENSSSCG00000010698(FGFR2),ENSSSCG00000004570(TPM1),	4.9727	0.000183206	0.00506838
GO:0002367	cytokine production involved in immune response	biological_process	9	5	4	706	50	19309	ENSSSCG00000005385(NR4A3),ENSSSCG00000010280(C10orf54),ENSSSCG00000016140(FZD5),ENSSSCG00000007864(GPRC5B),ENSSSCG00000029852(WNT5A),	ENSSSCG00000009565(GAS6),ENSSSCG00000015801(TLR3),ENSSSCG00000008842(KIT),ENSSSCG00000014091(F2RL1),	4.92297	8.92012e-05	0.0029095
GO:0060415	muscle tissue morphogenesis	biological_process	9	2	7	706	50	19309	ENSSSCG00000029852(WNT5A),ENSSSCG00000013236(MYBPC3),	ENSSSCG00000010142(RYR2),ENSSSCG00000006038(ZFPM2),ENSSSCG00000010698(FGFR2),ENSSSCG00000001025(DSP),ENSSSCG00000017070(HAND1),ENSSSCG00000004570(TPM1),ENSSSCG00000011867(MYLK),	4.92297	8.92012e-05	0.0029095
GO:0008631	intrinsic apoptotic signaling pathway in response to oxidative stress	biological_process	5	3	2	706	28	19309	ENSSSCG00000005096(HIF1A),ENSSSCG00000026041(-),ENSSSCG00000029876(SOD2),	ENSSSCG00000011507(ARL6IP5),ENSSSCG00000003506(PINK1),	4.8839	0.00221095	0.0309885
GO:1903426	regulation of reactive oxygen species biosynthetic process	biological_process	5	2	3	706	28	19309	ENSSSCG00000029876(SOD2),ENSSSCG00000011727(PTX3),	ENSSSCG00000005701(ASS1),ENSSSCG00000016634(CAV1),ENSSSCG00000009217(PKD2),	4.8839	0.00221095	0.0309885
GO:0048644	muscle organ morphogenesis	biological_process	10	3	7	706	56	19309	ENSSSCG00000009996(LIF),ENSSSCG00000013236(MYBPC3),ENSSSCG00000029852(WNT5A),	ENSSSCG00000010142(RYR2),ENSSSCG00000006038(ZFPM2),ENSSSCG00000010698(FGFR2),ENSSSCG00000017070(HAND1),ENSSSCG00000001025(DSP),ENSSSCG00000004570(TPM1),ENSSSCG00000011867(MYLK),	4.8839	4.34688e-05	0.00161753
GO:0007260	tyrosine phosphorylation of STAT protein	biological_process	8	5	3	706	45	19309	ENSSSCG00000017277(PECAM1),ENSSSCG00000015487(TNFSF18),ENSSSCG00000009996(LIF),ENSSSCG00000017705(CCL5),ENSSSCG00000015037(IL18),	ENSSSCG00000020672(F2R),ENSSSCG00000008842(KIT),ENSSSCG00000016634(CAV1),	4.8622	0.000212981	0.00577124
GO:0042310	vasoconstriction	biological_process	8	2	6	706	46	19309	ENSSSCG00000018075(COX1),ENSSSCG00000018078(COX2),	ENSSSCG00000010447(ACTA2),ENSSSCG00000010459(HTR7),ENSSSCG00000014091(F2RL1),ENSSSCG00000016634(CAV1),ENSSSCG00000020672(F2R),ENSSSCG00000017041(ADRA1B),	4.7565	0.000246701	0.00632801
GO:0017147	Wnt-protein binding	molecular_function	4	1	3	706	23	19309	ENSSSCG00000016140(FZD5),	ENSSSCG00000009593(ROR2),ENSSSCG00000025822(SFRP1),ENSSSCG00000006052(FZD6),	4.7565	0.00544158	0.0583232
GO:0048020	CCR chemokine receptor binding	molecular_function	4	4	0	706	23	19309	ENSSSCG00000017723(CCL2),ENSSSCG00000024759(CX3CL1),ENSSSCG00000017705(CCL5),ENSSSCG00000016254(CCL20),	-	4.7565	0.00544158	0.0583232
GO:0060669	embryonic placenta morphogenesis	biological_process	4	3	1	706	23	19309	ENSSSCG00000016140(FZD5),ENSSSCG00000006862(VCAM1),ENSSSCG00000028304(ZFP36L1),	ENSSSCG00000010698(FGFR2),	4.7565	0.00544158	0.0583232
GO:0022900	electron transport chain	biological_process	10	8	2	706	58	19309	ENSSSCG00000018082(COX3),ENSSSCG00000018091(ND5),ENSSSCG00000018094(CYTB),ENSSSCG00000018078(COX2),ENSSSCG00000018069(ND2),ENSSSCG00000029876(SOD2),ENSSSCG00000018087(ND4),ENSSSCG00000018086(ND4L),	ENSSSCG00000003506(PINK1),ENSSSCG00000015336(SLC25A13),	4.71549	5.78252e-05	0.00201019
GO:0097300	programmed necrotic cell death	biological_process	5	3	2	706	29	19309	ENSSSCG00000026162(-),ENSSSCG00000003178(IRF3),ENSSSCG00000010330(-),	ENSSSCG00000016634(CAV1),ENSSSCG00000015801(TLR3),	4.71549	0.0025893	0.0350817
GO:0002027	regulation of heart rate	biological_process	10	1	9	706	58	19309	ENSSSCG00000013236(MYBPC3),	ENSSSCG00000010142(RYR2),ENSSSCG00000000488(MDM2),ENSSSCG00000022739(DSG2),ENSSSCG00000017041(ADRA1B),ENSSSCG00000006745(CASQ2),ENSSSCG00000004366(BVES),ENSSSCG00000016634(CAV1),ENSSSCG00000001025(DSP),ENSSSCG00000004570(TPM1),	4.71549	5.78252e-05	0.00201019
GO:2001057	reactive nitrogen species metabolic process	biological_process	6	3	3	706	35	19309	ENSSSCG00000017755(NOS2),ENSSSCG00000011727(PTX3),ENSSSCG00000029876(SOD2),	ENSSSCG00000016634(CAV1),ENSSSCG00000009217(PKD2),ENSSSCG00000005701(ASS1),	4.68855	0.00123614	0.021207
GO:0035567	non-canonical Wnt signaling pathway	biological_process	6	2	4	706	35	19309	ENSSSCG00000016140(FZD5),ENSSSCG00000029852(WNT5A),	ENSSSCG00000009593(ROR2),ENSSSCG00000025822(SFRP1),ENSSSCG00000006052(FZD6),ENSSSCG00000004322(ANKRD6),	4.68855	0.00123614	0.021207
GO:0042531	positive regulation of tyrosine phosphorylation of STAT protein	biological_process	6	5	1	706	35	19309	ENSSSCG00000015037(IL18),ENSSSCG00000017705(CCL5),ENSSSCG00000017277(PECAM1),ENSSSCG00000015487(TNFSF18),ENSSSCG00000009996(LIF),	ENSSSCG00000008842(KIT),	4.68855	0.00123614	0.021207
GO:0003208	cardiac ventricle morphogenesis	biological_process	9	3	6	706	53	19309	ENSSSCG00000003035(-),ENSSSCG00000005096(HIF1A),ENSSSCG00000013236(MYBPC3),	ENSSSCG00000010142(RYR2),ENSSSCG00000006038(ZFPM2),ENSSSCG00000010698(FGFR2),ENSSSCG00000001025(DSP),ENSSSCG00000017070(HAND1),ENSSSCG00000004570(TPM1),	4.64432	0.000137342	0.00419488
GO:0022904	respiratory electron transport chain	biological_process	9	7	2	706	53	19309	ENSSSCG00000018091(ND5),ENSSSCG00000018082(COX3),ENSSSCG00000018094(CYTB),ENSSSCG00000018087(ND4),ENSSSCG00000018086(ND4L),ENSSSCG00000018069(ND2),ENSSSCG00000029876(SOD2),	ENSSSCG00000003506(PINK1),ENSSSCG00000015336(SLC25A13),	4.64432	0.000137342	0.00419488
GO:0002688	regulation of leukocyte chemotaxis	biological_process	12	8	4	706	71	19309	ENSSSCG00000017723(CCL2),ENSSSCG00000029852(WNT5A),ENSSSCG00000008959(CXCL2),ENSSSCG00000015487(TNFSF18),ENSSSCG00000008957(AMCF-II),ENSSSCG00000017705(CCL5),ENSSSCG00000014310(CXCL14),ENSSSCG00000015770(VEGFC),	ENSSSCG00000014091(F2RL1),ENSSSCG00000009565(GAS6),ENSSSCG00000008749(SLIT2),ENSSSCG00000009947(CMKLR1),	4.62251	1.56458e-05	0.000738145
GO:0031663	lipopolysaccharide-mediated signaling pathway	biological_process	6	6	0	706	36	19309	ENSSSCG00000017705(CCL5),ENSSSCG00000015037(IL18),ENSSSCG00000017723(CCL2),ENSSSCG00000001952(NFKBIA),ENSSSCG00000004154(TNFAIP3),ENSSSCG00000003178(IRF3),	-	4.55831	0.00143182	0.023351
GO:0045214	sarcomere organization	biological_process	4	1	3	706	24	19309	ENSSSCG00000013236(MYBPC3),	ENSSSCG00000017448(KRT19),ENSSSCG00000004570(TPM1),ENSSSCG00000006745(CASQ2),	4.55831	0.00638608	0.0651429
GO:0032963	collagen metabolic process	biological_process	5	1	4	706	30	19309	ENSSSCG00000005096(HIF1A),	ENSSSCG00000007227(ID1),ENSSSCG00000006132(MMP16),ENSSSCG00000020672(F2R),ENSSSCG00000023611(TNXB),	4.55831	0.00301513	0.0385762
GO:0043277	apoptotic cell clearance	biological_process	4	2	2	706	24	19309	ENSSSCG00000017723(CCL2),ENSSSCG00000023522(TGM2),	ENSSSCG00000004744(TYRO3),ENSSSCG00000009565(GAS6),	4.55831	0.00638608	0.0651429
GO:0008305	integrin complex	cellular_component	4	2	2	706	24	19309	ENSSSCG00000000293(ITGA5),ENSSSCG00000016887(ITGA2),	ENSSSCG00000017578(ITGA3),ENSSSCG00000015955(ITGA6),	4.55831	0.00638608	0.0651429
GO:0018345	protein palmitoylation	biological_process	4	2	2	706	24	19309	ENSSSCG00000003561(ZDHHC18),ENSSSCG00000002921(CLIP3),	ENSSSCG00000010635(-),ENSSSCG00000006982(ZDHHC2),	4.55831	0.00638608	0.0651429
GO:0003401	axis elongation	biological_process	5	3	2	706	30	19309	ENSSSCG00000009482(SPRY2),ENSSSCG00000029852(WNT5A),ENSSSCG00000008963(AREG),	ENSSSCG00000010698(FGFR2),ENSSSCG00000025822(SFRP1),	4.55831	0.00301513	0.0385762
GO:0030175	filopodium	cellular_component	8	4	4	706	48	19309	ENSSSCG00000006862(VCAM1),ENSSSCG00000003451(PDPN),ENSSSCG00000022331(FGF13),ENSSSCG00000016794(MYO10),	ENSSSCG00000010447(ACTA2),ENSSSCG00000017578(ITGA3),ENSSSCG00000005110(SYNE2),ENSSSCG00000004058(EZR),	4.55831	0.000327616	0.00790466
GO:0034219	carbohydrate transmembrane transport	biological_process	4	2	2	706	24	19309	ENSSSCG00000026635(-),ENSSSCG00000022925(-),	ENSSSCG00000005610(-),ENSSSCG00000008874(TMEM144),	4.55831	0.00638608	0.0651429
GO:0002718	regulation of cytokine production involved in immune response	biological_process	7	5	2	706	42	19309	ENSSSCG00000005385(NR4A3),ENSSSCG00000010280(C10orf54),ENSSSCG00000016140(FZD5),ENSSSCG00000007864(GPRC5B),ENSSSCG00000029852(WNT5A),	ENSSSCG00000015801(TLR3),ENSSSCG00000014091(F2RL1),	4.55831	0.000683405	0.0137829
GO:0002548	monocyte chemotaxis	biological_process	7	5	2	706	43	19309	ENSSSCG00000017723(CCL2),ENSSSCG00000017705(CCL5),ENSSSCG00000024759(CX3CL1),ENSSSCG00000015487(TNFSF18),ENSSSCG00000016254(CCL20),	ENSSSCG00000005055(LGALS3),ENSSSCG00000003042(RPS19),	4.4523	0.000785616	0.0152058
GO:0044236	multicellular organism metabolic process	biological_process	7	2	5	706	43	19309	ENSSSCG00000027646(TIPARP),ENSSSCG00000005096(HIF1A),	ENSSSCG00000006132(MMP16),ENSSSCG00000001711(CLIC5),ENSSSCG00000023611(TNXB),ENSSSCG00000020672(F2R),ENSSSCG00000007227(ID1),	4.4523	0.000785616	0.0152058
GO:0048660	regulation of smooth muscle cell proliferation	biological_process	6	5	1	706	37	19309	ENSSSCG00000016729(IGFBP3),ENSSSCG00000004154(TNFAIP3),ENSSSCG00000005385(NR4A3),ENSSSCG00000014362(HBEGF),ENSSSCG00000017705(CCL5),	ENSSSCG00000006274(PRKDC),	4.43511	0.0016512	0.0257373
GO:0070373	negative regulation of ERK1 and ERK2 cascade	biological_process	6	4	2	706	37	19309	ENSSSCG00000009996(LIF),ENSSSCG00000022284(DUSP6),ENSSSCG00000017091(TNIP1),ENSSSCG00000009482(SPRY2),	ENSSSCG00000025969(PTPRR),ENSSSCG00000004058(EZR),	4.43511	0.0016512	0.0257373
GO:0030295	protein kinase activator activity	molecular_function	6	4	2	706	37	19309	ENSSSCG00000007864(GPRC5B),ENSSSCG00000017705(CCL5),ENSSSCG00000022331(FGF13),ENSSSCG00000009482(SPRY2),	ENSSSCG00000016432(PRKAG2),ENSSSCG00000009565(GAS6),	4.43511	0.0016512	0.0257373
GO:0004714	transmembrane receptor protein tyrosine kinase activity	molecular_function	10	1	9	706	62	19309	ENSSSCG00000028873(-),	ENSSSCG00000011785(-),ENSSSCG00000026516(EPHB3),ENSSSCG00000027992(MST1R),ENSSSCG00000008842(KIT),ENSSSCG00000004744(TYRO3),ENSSSCG00000013564(INSR),ENSSSCG00000010698(FGFR2),ENSSSCG00000009593(ROR2),ENSSSCG00000007675(EPHB4),	4.41127	9.91348e-05	0.0031367
GO:0048333	mesodermal cell differentiation	biological_process	4	2	2	706	25	19309	ENSSSCG00000021865(INHBA),ENSSSCG00000016887(ITGA2),	ENSSSCG00000017578(ITGA3),ENSSSCG00000026460(TAL1),	4.37598	0.00744305	0.0716376
GO:0001707	mesoderm formation	biological_process	8	5	3	706	50	19309	ENSSSCG00000000843(TXNRD1),ENSSSCG00000005385(NR4A3),ENSSSCG00000029852(WNT5A),ENSSSCG00000016887(ITGA2),ENSSSCG00000021865(INHBA),	ENSSSCG00000026460(TAL1),ENSSSCG00000017070(HAND1),ENSSSCG00000017578(ITGA3),	4.37598	0.000429508	0.00957605
GO:0070232	regulation of T cell apoptotic process	biological_process	4	3	1	706	25	19309	ENSSSCG00000005096(HIF1A),ENSSSCG00000029852(WNT5A),ENSSSCG00000017705(CCL5),	ENSSSCG00000005055(LGALS3),	4.37598	0.00744305	0.0716376
GO:0071158	positive regulation of cell cycle arrest	biological_process	4	0	4	706	25	19309	-	ENSSSCG00000023880(RRP8),ENSSSCG00000000488(MDM2),ENSSSCG00000009217(PKD2),ENSSSCG00000003702(GATA6),	4.37598	0.00744305	0.0716376
GO:0060674	placenta blood vessel development	biological_process	4	3	1	706	25	19309	ENSSSCG00000016140(FZD5),ENSSSCG00000012967(FOSL1),ENSSSCG00000013735(JUNB),	ENSSSCG00000009217(PKD2),	4.37598	0.00744305	0.0716376
GO:0019674	NAD metabolic process	biological_process	4	3	1	706	25	19309	ENSSSCG00000013366(LDHA),ENSSSCG00000015435(NAMPT),ENSSSCG00000002135(PNP),	ENSSSCG00000003400(-),	4.37598	0.00744305	0.0716376
GO:0005520	insulin-like growth factor binding	molecular_function	4	1	3	706	25	19309	ENSSSCG00000016729(IGFBP3),	ENSSSCG00000025924(IGFBP5),ENSSSCG00000007379(WISP2),ENSSSCG00000005946(WISP1),	4.37598	0.00744305	0.0716376
GO:0019217	regulation of fatty acid metabolic process	biological_process	6	2	4	706	38	19309	ENSSSCG00000012202(GK),ENSSSCG00000005385(NR4A3),	ENSSSCG00000016634(CAV1),ENSSSCG00000009937(ACACB),ENSSSCG00000007208(TRIB3),ENSSSCG00000016432(PRKAG2),	4.3184	0.00189626	0.028225
GO:0050921	positive regulation of chemotaxis	biological_process	13	8	5	706	83	19309	ENSSSCG00000008957(AMCF-II),ENSSSCG00000017705(CCL5),ENSSSCG00000014310(CXCL14),ENSSSCG00000015770(VEGFC),ENSSSCG00000017723(CCL2),ENSSSCG00000029852(WNT5A),ENSSSCG00000008959(CXCL2),ENSSSCG00000015487(TNFSF18),	ENSSSCG00000014091(F2RL1),ENSSSCG00000009565(GAS6),ENSSSCG00000008749(SLIT2),ENSSSCG00000009947(CMKLR1),ENSSSCG00000001787(IL16),	4.28371	1.63585e-05	0.000758229
GO:0010623	developmental programmed cell death	biological_process	5	3	2	706	32	19309	ENSSSCG00000011218(SLC4A7),ENSSSCG00000008090(IL1A),ENSSSCG00000016140(FZD5),	ENSSSCG00000006274(PRKDC),ENSSSCG00000008842(KIT),	4.27342	0.00402437	0.047255
GO:0072678	T cell migration	biological_process	5	5	0	706	32	19309	ENSSSCG00000016254(CCL20),ENSSSCG00000017723(CCL2),ENSSSCG00000029852(WNT5A),ENSSSCG00000017920(CXCL16),ENSSSCG00000017705(CCL5),	-	4.27342	0.00402437	0.047255
GO:0050840	extracellular matrix binding	molecular_function	5	2	3	706	32	19309	ENSSSCG00000012766(BGN),ENSSSCG00000005593(OLFML2A),	ENSSSCG00000029949(CD248),ENSSSCG00000005055(LGALS3),ENSSSCG00000008749(SLIT2),	4.27342	0.00402437	0.047255
GO:2000401	regulation of lymphocyte migration	biological_process	5	5	0	706	32	19309	ENSSSCG00000029852(WNT5A),ENSSSCG00000017723(CCL2),ENSSSCG00000014310(CXCL14),ENSSSCG00000017705(CCL5),ENSSSCG00000016254(CCL20),	-	4.27342	0.00402437	0.047255
GO:0090280	positive regulation of calcium ion import	biological_process	5	2	3	706	32	19309	ENSSSCG00000017723(CCL2),ENSSSCG00000009642(STC1),	ENSSSCG00000009217(PKD2),ENSSSCG00000005055(LGALS3),ENSSSCG00000020672(F2R),	4.27342	0.00402437	0.047255
GO:0006942	regulation of striated muscle contraction	biological_process	7	1	6	706	45	19309	ENSSSCG00000009642(STC1),	ENSSSCG00000017041(ADRA1B),ENSSSCG00000022739(DSG2),ENSSSCG00000010142(RYR2),ENSSSCG00000016634(CAV1),ENSSSCG00000001025(DSP),ENSSSCG00000006745(CASQ2),	4.25442	0.00102732	0.0185903
GO:0050918	positive chemotaxis	biological_process	6	3	3	706	39	19309	ENSSSCG00000028525(-),ENSSSCG00000015770(VEGFC),ENSSSCG00000017705(CCL5),	ENSSSCG00000001787(IL16),ENSSSCG00000005055(LGALS3),ENSSSCG00000014091(F2RL1),	4.20767	0.00216906	0.0306452
GO:0002053	positive regulation of mesenchymal cell proliferation	biological_process	4	1	3	706	26	19309	ENSSSCG00000029852(WNT5A),	ENSSSCG00000010698(FGFR2),ENSSSCG00000004290(TBX18),ENSSSCG00000005680(PRRX2),	4.20767	0.00861961	0.0783924
GO:0042773	ATP synthesis coupled electron transport	biological_process	6	5	1	706	39	19309	ENSSSCG00000018091(ND5),ENSSSCG00000018086(ND4L),ENSSSCG00000018087(ND4),ENSSSCG00000018069(ND2),ENSSSCG00000018094(CYTB),	ENSSSCG00000003506(PINK1),	4.20767	0.00216906	0.0306452
GO:0070252	actin-mediated cell contraction	biological_process	6	1	5	706	39	19309	ENSSSCG00000009642(STC1),	ENSSSCG00000001025(DSP),ENSSSCG00000016634(CAV1),ENSSSCG00000011103(PARD3),ENSSSCG00000022739(DSG2),ENSSSCG00000010142(RYR2),	4.20767	0.00216906	0.0306452
GO:0086001	cardiac muscle cell action potential	biological_process	4	0	4	706	26	19309	-	ENSSSCG00000010142(RYR2),ENSSSCG00000001025(DSP),ENSSSCG00000022739(DSG2),ENSSSCG00000016634(CAV1),	4.20767	0.00861961	0.0783924
GO:0043621	protein self-association	molecular_function	4	2	2	706	26	19309	ENSSSCG00000017705(CCL5),ENSSSCG00000004154(TNFAIP3),	ENSSSCG00000010142(RYR2),ENSSSCG00000026495(SAMD11),	4.20767	0.00861961	0.0783924
GO:0048520	positive regulation of behavior	biological_process	14	9	5	706	91	19309	ENSSSCG00000015487(TNFSF18),ENSSSCG00000008959(CXCL2),ENSSSCG00000029852(WNT5A),ENSSSCG00000017723(CCL2),ENSSSCG00000005385(NR4A3),ENSSSCG00000015770(VEGFC),ENSSSCG00000014310(CXCL14),ENSSSCG00000008957(AMCF-II),ENSSSCG00000017705(CCL5),	ENSSSCG00000001787(IL16),ENSSSCG00000009565(GAS6),ENSSSCG00000009947(CMKLR1),ENSSSCG00000008749(SLIT2),ENSSSCG00000014091(F2RL1),	4.20767	1.01083e-05	0.000518566
GO:0050766	positive regulation of phagocytosis	biological_process	4	2	2	706	26	19309	ENSSSCG00000017723(CCL2),ENSSSCG00000011727(PTX3),	ENSSSCG00000009565(GAS6),ENSSSCG00000014091(F2RL1),	4.20767	0.00861961	0.0783924
GO:0051928	positive regulation of calcium ion transport	biological_process	9	3	6	706	59	19309	ENSSSCG00000017705(CCL5),ENSSSCG00000009642(STC1),ENSSSCG00000017723(CCL2),	ENSSSCG00000020672(F2R),ENSSSCG00000005055(LGALS3),ENSSSCG00000010142(RYR2),ENSSSCG00000011867(MYLK),ENSSSCG00000016634(CAV1),ENSSSCG00000009217(PKD2),	4.17201	0.000301544	0.00734266
GO:0001736	establishment of planar polarity	biological_process	5	1	4	706	33	19309	ENSSSCG00000029852(WNT5A),	ENSSSCG00000009593(ROR2),ENSSSCG00000006052(FZD6),ENSSSCG00000025822(SFRP1),ENSSSCG00000004322(ANKRD6),	4.14392	0.00461555	0.0510221
GO:0060411	cardiac septum morphogenesis	biological_process	6	1	5	706	40	19309	ENSSSCG00000029852(WNT5A),	ENSSSCG00000006038(ZFPM2),ENSSSCG00000000488(MDM2),ENSSSCG00000003702(GATA6),ENSSSCG00000010698(FGFR2),ENSSSCG00000017070(HAND1),	4.10248	0.0024717	0.0341897
GO:0048659	smooth muscle cell proliferation	biological_process	6	5	1	706	40	19309	ENSSSCG00000017705(CCL5),ENSSSCG00000005385(NR4A3),ENSSSCG00000004154(TNFAIP3),ENSSSCG00000014362(HBEGF),ENSSSCG00000016729(IGFBP3),	ENSSSCG00000006274(PRKDC),	4.10248	0.0024717	0.0341897
GO:0071346	cellular response to interferon-gamma	biological_process	6	6	0	706	40	19309	ENSSSCG00000016254(CCL20),ENSSSCG00000024759(CX3CL1),ENSSSCG00000017705(CCL5),ENSSSCG00000029852(WNT5A),ENSSSCG00000017723(CCL2),ENSSSCG00000017755(NOS2),	-	4.10248	0.0024717	0.0341897
GO:0001892	embryonic placenta development	biological_process	11	6	5	706	74	19309	ENSSSCG00000013735(JUNB),ENSSSCG00000009996(LIF),ENSSSCG00000006862(VCAM1),ENSSSCG00000016140(FZD5),ENSSSCG00000005096(HIF1A),ENSSSCG00000028304(ZFP36L1),	ENSSSCG00000017448(KRT19),ENSSSCG00000000252(KRT8),ENSSSCG00000017070(HAND1),ENSSSCG00000010698(FGFR2),ENSSSCG00000009217(PKD2),	4.06552	9.99465e-05	0.00314356
GO:0030595	leukocyte chemotaxis	biological_process	19	11	8	706	128	19309	ENSSSCG00000029852(WNT5A),ENSSSCG00000016254(CCL20),ENSSSCG00000008959(CXCL2),ENSSSCG00000015487(TNFSF18),ENSSSCG00000024759(CX3CL1),ENSSSCG00000017723(CCL2),ENSSSCG00000017705(CCL5),ENSSSCG00000008957(AMCF-II),ENSSSCG00000017920(CXCL16),ENSSSCG00000015770(VEGFC),ENSSSCG00000014310(CXCL14),	ENSSSCG00000001787(IL16),ENSSSCG00000014091(F2RL1),ENSSSCG00000003042(RPS19),ENSSSCG00000009947(CMKLR1),ENSSSCG00000008749(SLIT2),ENSSSCG00000009565(GAS6),ENSSSCG00000005055(LGALS3),ENSSSCG00000008842(KIT),	4.05974	6.26327e-07	5.90985e-05
GO:0048332	mesoderm morphogenesis	biological_process	8	5	3	706	54	19309	ENSSSCG00000005385(NR4A3),ENSSSCG00000000843(TXNRD1),ENSSSCG00000021865(INHBA),ENSSSCG00000016887(ITGA2),ENSSSCG00000029852(WNT5A),	ENSSSCG00000026460(TAL1),ENSSSCG00000017578(ITGA3),ENSSSCG00000017070(HAND1),	4.05183	0.000712853	0.0141606
GO:0048010	vascular endothelial growth factor receptor signaling pathway	biological_process	4	4	0	706	27	19309	ENSSSCG00000005096(HIF1A),ENSSSCG00000015650(MAPKAPK2),ENSSSCG00000015770(VEGFC),ENSSSCG00000024996(-),	-	4.05183	0.00992282	0.0866648
GO:0046718	viral entry into host cell	biological_process	4	1	3	706	27	19309	ENSSSCG00000011727(PTX3),	ENSSSCG00000009565(GAS6),ENSSSCG00000016634(CAV1),ENSSSCG00000010587(TRIM8),	4.05183	0.00992282	0.0866648
GO:0046605	regulation of centrosome cycle	biological_process	4	1	3	706	27	19309	ENSSSCG00000016925(PLK2),	ENSSSCG00000029362(CHMP2A),ENSSSCG00000003201(ATF5),ENSSSCG00000025980(CHMP4C),	4.05183	0.00992282	0.0866648
GO:2000378	negative regulation of reactive oxygen species metabolic process	biological_process	4	2	2	706	27	19309	ENSSSCG00000005096(HIF1A),ENSSSCG00000014986(MMP3),	ENSSSCG00000016634(CAV1),ENSSSCG00000003506(PINK1),	4.05183	0.00992282	0.0866648
GO:0001836	release of cytochrome c from mitochondria	biological_process	5	1	4	706	34	19309	ENSSSCG00000029876(SOD2),	ENSSSCG00000020906(TNFSF10),ENSSSCG00000002860(PDCD5),ENSSSCG00000027757(FIS1),ENSSSCG00000003506(PINK1),	4.02204	0.00526974	0.0569434
GO:0061077	chaperone-mediated protein folding	biological_process	5	1	4	706	34	19309	ENSSSCG00000005037(ERO1A),	ENSSSCG00000002860(PDCD5),ENSSSCG00000015999(FKBP7),ENSSSCG00000020701(TTC9),ENSSSCG00000004998(-),	4.02204	0.00526974	0.0569434
GO:0045598	regulation of fat cell differentiation	biological_process	11	4	7	706	75	19309	ENSSSCG00000029876(SOD2),ENSSSCG00000029852(WNT5A),ENSSSCG00000027378(SH3PXD2B),ENSSSCG00000028760(KLF5),	ENSSSCG00000022482(DDIT3),ENSSSCG00000009947(CMKLR1),ENSSSCG00000006038(ZFPM2),ENSSSCG00000022224(TAF8),ENSSSCG00000025822(SFRP1),ENSSSCG00000024312(ID4),ENSSSCG00000007208(TRIB3),	4.01131	0.000112228	0.00350897
GO:0019209	kinase activator activity	molecular_function	6	4	2	706	41	19309	ENSSSCG00000007864(GPRC5B),ENSSSCG00000017705(CCL5),ENSSSCG00000022331(FGF13),ENSSSCG00000009482(SPRY2),	ENSSSCG00000016432(PRKAG2),ENSSSCG00000009565(GAS6),	4.00242	0.0028064	0.0366148
GO:0001889	liver development	biological_process	8	3	5	706	55	19309	ENSSSCG00000029876(SOD2),ENSSSCG00000012051(RUNX1),ENSSSCG00000004154(TNFAIP3),	ENSSSCG00000011768(CCDC39),ENSSSCG00000003702(GATA6),ENSSSCG00000015862(LIMS2),ENSSSCG00000009217(PKD2),ENSSSCG00000008137(-),	3.97816	0.000803706	0.0153313
GO:0070469	respiratory chain	cellular_component	9	8	1	706	62	19309	ENSSSCG00000018091(ND5),ENSSSCG00000018084(ND3),ENSSSCG00000018082(COX3),ENSSSCG00000018075(COX1),ENSSSCG00000018078(COX2),ENSSSCG00000018094(CYTB),ENSSSCG00000018087(ND4),ENSSSCG00000018069(ND2),	ENSSSCG00000018092(ND6),	3.97014	0.000432041	0.00955189
GO:0034121	regulation of toll-like receptor signaling pathway	biological_process	5	1	4	706	35	19309	ENSSSCG00000004154(TNFAIP3),	ENSSSCG00000014091(F2RL1),ENSSSCG00000015801(TLR3),ENSSSCG00000016634(CAV1),ENSSSCG00000004744(TYRO3),	3.90712	0.00599102	0.0626862
GO:0060419	heart growth	biological_process	5	2	3	706	35	19309	ENSSSCG00000022284(DUSP6),ENSSSCG00000003035(-),	ENSSSCG00000010698(FGFR2),ENSSSCG00000009937(ACACB),ENSSSCG00000003702(GATA6),	3.90712	0.00599102	0.0626862
GO:0032652	regulation of interleukin-1 production	biological_process	4	2	2	706	28	19309	ENSSSCG00000029852(WNT5A),ENSSSCG00000004154(TNFAIP3),	ENSSSCG00000020672(F2R),ENSSSCG00000009565(GAS6),	3.90712	0.0113597	0.0954285
GO:1901879	regulation of protein depolymerization	biological_process	7	4	3	706	49	19309	ENSSSCG00000012974(CFL1),ENSSSCG00000022331(FGF13),ENSSSCG00000023010(TMOD1),ENSSSCG00000006160(STMN2),	ENSSSCG00000012110(MID1),ENSSSCG00000014091(F2RL1),ENSSSCG00000020736(ADD2),	3.90712	0.00169077	0.0259711
GO:1903409	reactive oxygen species biosynthetic process	biological_process	6	3	3	706	42	19309	ENSSSCG00000017755(NOS2),ENSSSCG00000029876(SOD2),ENSSSCG00000011727(PTX3),	ENSSSCG00000016634(CAV1),ENSSSCG00000009217(PKD2),ENSSSCG00000005701(ASS1),	3.90712	0.00317542	0.0397604
GO:0008637	apoptotic mitochondrial changes	biological_process	10	5	5	706	70	19309	ENSSSCG00000026162(-),ENSSSCG00000027607(IER3),ENSSSCG00000003035(-),ENSSSCG00000010330(-),ENSSSCG00000029876(SOD2),	ENSSSCG00000002860(PDCD5),ENSSSCG00000010258(AIFM2),ENSSSCG00000020906(TNFSF10),ENSSSCG00000003506(PINK1),ENSSSCG00000027757(FIS1),	3.90712	0.000260897	0.00659608
GO:0034341	response to interferon-gamma	biological_process	7	7	0	706	49	19309	ENSSSCG00000024759(CX3CL1),ENSSSCG00000016254(CCL20),ENSSSCG00000029852(WNT5A),ENSSSCG00000017723(CCL2),ENSSSCG00000017755(NOS2),ENSSSCG00000017705(CCL5),ENSSSCG00000017920(CXCL16),	-	3.90712	0.00169077	0.0259711
GO:0001885	endothelial cell development	biological_process	6	2	4	706	42	19309	ENSSSCG00000009642(STC1),ENSSSCG00000013655(ICAM1),	ENSSSCG00000004058(EZR),ENSSSCG00000030160(COL18A1),ENSSSCG00000014091(F2RL1),ENSSSCG00000007227(ID1),	3.90712	0.00317542	0.0397604
GO:0046427	positive regulation of JAK-STAT cascade	biological_process	7	5	2	706	49	19309	ENSSSCG00000017705(CCL5),ENSSSCG00000015037(IL18),ENSSSCG00000009996(LIF),ENSSSCG00000015487(TNFSF18),ENSSSCG00000017277(PECAM1),	ENSSSCG00000008842(KIT),ENSSSCG00000020672(F2R),	3.90712	0.00169077	0.0259711
GO:0051220	cytoplasmic sequestering of protein	biological_process	4	1	3	706	28	19309	ENSSSCG00000001952(NFKBIA),	ENSSSCG00000003506(PINK1),ENSSSCG00000005601(HSPA5),ENSSSCG00000009217(PKD2),	3.90712	0.0113597	0.0954285
GO:0070374	positive regulation of ERK1 and ERK2 cascade	biological_process	15	9	6	706	106	19309	ENSSSCG00000016254(CCL20),ENSSSCG00000028525(-),ENSSSCG00000009482(SPRY2),ENSSSCG00000017723(CCL2),ENSSSCG00000013655(ICAM1),ENSSSCG00000024759(CX3CL1),ENSSSCG00000013297(CD44),ENSSSCG00000008090(IL1A),ENSSSCG00000017705(CCL5),	ENSSSCG00000020672(F2R),ENSSSCG00000010698(FGFR2),ENSSSCG00000009565(GAS6),ENSSSCG00000014927(NOX4),ENSSSCG00000014091(F2RL1),ENSSSCG00000016665(BMPER),	3.87026	1.35455e-05	0.000662724
GO:0006119	oxidative phosphorylation	biological_process	7	6	1	706	50	19309	ENSSSCG00000018094(CYTB),ENSSSCG00000018069(ND2),ENSSSCG00000018087(ND4),ENSSSCG00000018086(ND4L),ENSSSCG00000018075(COX1),ENSSSCG00000018091(ND5),	ENSSSCG00000003506(PINK1),	3.82898	0.00190119	0.0282187
GO:0001959	regulation of cytokine-mediated signaling pathway	biological_process	7	3	4	706	50	19309	ENSSSCG00000003178(IRF3),ENSSSCG00000029852(WNT5A),ENSSSCG00000017705(CCL5),	ENSSSCG00000009565(GAS6),ENSSSCG00000008749(SLIT2),ENSSSCG00000016634(CAV1),ENSSSCG00000014091(F2RL1),	3.82898	0.00190119	0.0282187
GO:0051702	interaction with symbiont	biological_process	5	3	2	706	36	19309	ENSSSCG00000011727(PTX3),ENSSSCG00000008957(AMCF-II),ENSSSCG00000017705(CCL5),	ENSSSCG00000010070(SMARCB1),ENSSSCG00000014091(F2RL1),	3.79859	0.0067835	0.0673759
GO:0045661	regulation of myoblast differentiation	biological_process	5	3	2	706	36	19309	ENSSSCG00000014310(CXCL14),ENSSSCG00000015037(IL18),ENSSSCG00000016729(IGFBP3),	ENSSSCG00000012676(MBNL3),ENSSSCG00000022482(DDIT3),	3.79859	0.0067835	0.0673759
GO:0000062	fatty-acyl-CoA binding	molecular_function	4	1	3	706	29	19309	ENSSSCG00000021464(SOAT1),	ENSSSCG00000028123(ACAD8),ENSSSCG00000023354(ACAD9),ENSSSCG00000016156(ACADL),	3.77239	0.012937	0.106313
GO:0003300	cardiac muscle hypertrophy	biological_process	4	1	3	706	29	19309	ENSSSCG00000003035(-),	ENSSSCG00000003702(GATA6),ENSSSCG00000011538(LMCD1),ENSSSCG00000010142(RYR2),	3.77239	0.012937	0.106313
GO:0072676	lymphocyte migration	biological_process	8	7	1	706	58	19309	ENSSSCG00000014310(CXCL14),ENSSSCG00000017920(CXCL16),ENSSSCG00000017705(CCL5),ENSSSCG00000017723(CCL2),ENSSSCG00000029852(WNT5A),ENSSSCG00000016254(CCL20),ENSSSCG00000024759(CX3CL1),	ENSSSCG00000009565(GAS6),	3.77239	0.00113505	0.0197941
GO:0002685	regulation of leukocyte migration	biological_process	15	10	5	706	109	19309	ENSSSCG00000016254(CCL20),ENSSSCG00000015487(TNFSF18),ENSSSCG00000008959(CXCL2),ENSSSCG00000029852(WNT5A),ENSSSCG00000017723(CCL2),ENSSSCG00000013655(ICAM1),ENSSSCG00000015770(VEGFC),ENSSSCG00000014310(CXCL14),ENSSSCG00000017705(CCL5),ENSSSCG00000008957(AMCF-II),	ENSSSCG00000005055(LGALS3),ENSSSCG00000009947(CMKLR1),ENSSSCG00000008749(SLIT2),ENSSSCG00000009565(GAS6),ENSSSCG00000014091(F2RL1),	3.76374	1.85566e-05	0.000817111
GO:0002456	T cell mediated immunity	biological_process	7	6	1	706	51	19309	ENSSSCG00000013655(ICAM1),ENSSSCG00000010280(C10orf54),ENSSSCG00000003079(PVR),ENSSSCG00000016140(FZD5),ENSSSCG00000014924(CTSC),ENSSSCG00000004125(STX11),	ENSSSCG00000022500(IL20RB),	3.7539	0.00213204	0.0308649
GO:0030048	actin filament-based movement	biological_process	7	1	6	706	51	19309	ENSSSCG00000009642(STC1),	ENSSSCG00000005110(SYNE2),ENSSSCG00000016634(CAV1),ENSSSCG00000001025(DSP),ENSSSCG00000022739(DSG2),ENSSSCG00000011103(PARD3),ENSSSCG00000010142(RYR2),	3.7539	0.00213204	0.0308649
GO:0003143	embryonic heart tube morphogenesis	biological_process	6	2	4	706	44	19309	ENSSSCG00000029852(WNT5A),ENSSSCG00000005096(HIF1A),	ENSSSCG00000017070(HAND1),ENSSSCG00000009217(PKD2),ENSSSCG00000011768(CCDC39),ENSSSCG00000010142(RYR2),	3.72953	0.00402583	0.0467527
GO:0006801	superoxide metabolic process	biological_process	5	3	2	706	37	19309	ENSSSCG00000017755(NOS2),ENSSSCG00000027378(SH3PXD2B),ENSSSCG00000029876(SOD2),	ENSSSCG00000014091(F2RL1),ENSSSCG00000014927(NOX4),	3.69593	0.00765134	0.0724546
GO:0001947	heart looping	biological_process	5	2	3	706	37	19309	ENSSSCG00000029852(WNT5A),ENSSSCG00000005096(HIF1A),	ENSSSCG00000011768(CCDC39),ENSSSCG00000017070(HAND1),ENSSSCG00000009217(PKD2),	3.69593	0.00765134	0.0724546
GO:0030239	myofibril assembly	biological_process	5	2	3	706	37	19309	ENSSSCG00000023010(TMOD1),ENSSSCG00000013236(MYBPC3),	ENSSSCG00000006745(CASQ2),ENSSSCG00000017448(KRT19),ENSSSCG00000004570(TPM1),	3.69593	0.00765134	0.0724546
GO:0060048	cardiac muscle contraction	biological_process	9	2	7	706	67	19309	ENSSSCG00000013236(MYBPC3),ENSSSCG00000009642(STC1),	ENSSSCG00000006745(CASQ2),ENSSSCG00000016634(CAV1),ENSSSCG00000004570(TPM1),ENSSSCG00000017041(ADRA1B),ENSSSCG00000001025(DSP),ENSSSCG00000010142(RYR2),ENSSSCG00000022739(DSG2),	3.67386	0.00075352	0.0146382
GO:0008201	heparin binding	molecular_function	11	2	9	706	82	19309	ENSSSCG00000009361(POSTN),ENSSSCG00000014362(HBEGF),	ENSSSCG00000008749(SLIT2),ENSSSCG00000008701(LRPAP1),ENSSSCG00000023611(TNXB),ENSSSCG00000002860(PDCD5),ENSSSCG00000002669(CRISPLD2),ENSSSCG00000005946(WISP1),ENSSSCG00000004012(THBS2),ENSSSCG00000025822(SFRP1),ENSSSCG00000007379(WISP2),	3.66888	0.000240712	0.00626563
GO:1903578	regulation of ATP metabolic process	biological_process	4	2	2	706	30	19309	ENSSSCG00000005096(HIF1A),ENSSSCG00000027607(IER3),	ENSSSCG00000016432(PRKAG2),ENSSSCG00000003506(PINK1),	3.64665	0.0146617	0.116851
GO:0060603	mammary gland duct morphogenesis	biological_process	4	2	2	706	30	19309	ENSSSCG00000029852(WNT5A),ENSSSCG00000008963(AREG),	ENSSSCG00000010698(FGFR2),ENSSSCG00000008749(SLIT2),	3.64665	0.0146617	0.116851
GO:0034113	heterotypic cell-cell adhesion	biological_process	4	2	2	706	30	19309	ENSSSCG00000000293(ITGA5),ENSSSCG00000013297(CD44),	ENSSSCG00000022739(DSG2),ENSSSCG00000001025(DSP),	3.64665	0.0146617	0.116851
GO:0014896	muscle hypertrophy	biological_process	4	1	3	706	30	19309	ENSSSCG00000003035(-),	ENSSSCG00000010142(RYR2),ENSSSCG00000011538(LMCD1),ENSSSCG00000003702(GATA6),	3.64665	0.0146617	0.116851
GO:0002224	toll-like receptor signaling pathway	biological_process	8	4	4	706	60	19309	ENSSSCG00000024996(-),ENSSSCG00000015650(MAPKAPK2),ENSSSCG00000001952(NFKBIA),ENSSSCG00000004154(TNFAIP3),	ENSSSCG00000014091(F2RL1),ENSSSCG00000015801(TLR3),ENSSSCG00000016634(CAV1),ENSSSCG00000004744(TYRO3),	3.64665	0.00141249	0.0231071
GO:0032611	interleukin-1 beta production	biological_process	4	2	2	706	30	19309	ENSSSCG00000004154(TNFAIP3),ENSSSCG00000029852(WNT5A),	ENSSSCG00000014091(F2RL1),ENSSSCG00000020672(F2R),	3.64665	0.0146617	0.116851
GO:0004683	calmodulin-dependent protein kinase activity	molecular_function	4	2	2	706	30	19309	ENSSSCG00000015650(MAPKAPK2),ENSSSCG00000024996(-),	ENSSSCG00000011867(MYLK),ENSSSCG00000003898(MKNK1),	3.64665	0.0146617	0.116851
GO:0046847	filopodium assembly	biological_process	4	1	3	706	30	19309	ENSSSCG00000016794(MYO10),	ENSSSCG00000017676(BCAS3),ENSSSCG00000004058(EZR),ENSSSCG00000015955(ITGA6),	3.64665	0.0146617	0.116851
GO:2000379	positive regulation of reactive oxygen species metabolic process	biological_process	5	2	3	706	38	19309	ENSSSCG00000029876(SOD2),ENSSSCG00000011727(PTX3),	ENSSSCG00000005701(ASS1),ENSSSCG00000014091(F2RL1),ENSSSCG00000009217(PKD2),	3.59867	0.00859873	0.0787447
GO:0030850	prostate gland development	biological_process	5	2	3	706	38	19309	ENSSSCG00000013297(CD44),ENSSSCG00000029852(WNT5A),	ENSSSCG00000004894(SERPINB5),ENSSSCG00000025822(SFRP1),ENSSSCG00000010698(FGFR2),	3.59867	0.00859873	0.0787447
GO:1902882	regulation of response to oxidative stress	biological_process	5	2	3	706	38	19309	ENSSSCG00000005096(HIF1A),ENSSSCG00000005385(NR4A3),	ENSSSCG00000021205(STK26),ENSSSCG00000029438(-),ENSSSCG00000003506(PINK1),	3.59867	0.00859873	0.0787447
GO:0061371	determination of heart left/right asymmetry	biological_process	5	2	3	706	38	19309	ENSSSCG00000029852(WNT5A),ENSSSCG00000005096(HIF1A),	ENSSSCG00000011768(CCDC39),ENSSSCG00000017070(HAND1),ENSSSCG00000009217(PKD2),	3.59867	0.00859873	0.0787447
GO:0051148	negative regulation of muscle cell differentiation	biological_process	6	3	3	706	46	19309	ENSSSCG00000003035(-),ENSSSCG00000015037(IL18),ENSSSCG00000014310(CXCL14),	ENSSSCG00000008860(YBX1),ENSSSCG00000022482(DDIT3),ENSSSCG00000012676(MBNL3),	3.56737	0.00504237	0.0551633
GO:0042542	response to hydrogen peroxide	biological_process	6	3	3	706	46	19309	ENSSSCG00000005385(NR4A3),ENSSSCG00000004154(TNFAIP3),ENSSSCG00000029876(SOD2),	ENSSSCG00000021205(STK26),ENSSSCG00000011001(APTX),ENSSSCG00000003506(PINK1),	3.56737	0.00504237	0.0551633
GO:0070372	regulation of ERK1 and ERK2 cascade	biological_process	20	12	8	706	154	19309	ENSSSCG00000017723(CCL2),ENSSSCG00000017705(CCL5),ENSSSCG00000013297(CD44),ENSSSCG00000009996(LIF),ENSSSCG00000028525(-),ENSSSCG00000009482(SPRY2),ENSSSCG00000016254(CCL20),ENSSSCG00000008090(IL1A),ENSSSCG00000022284(DUSP6),ENSSSCG00000017091(TNIP1),ENSSSCG00000013655(ICAM1),ENSSSCG00000024759(CX3CL1),	ENSSSCG00000004058(EZR),ENSSSCG00000020672(F2R),ENSSSCG00000014927(NOX4),ENSSSCG00000016665(BMPER),ENSSSCG00000010698(FGFR2),ENSSSCG00000014091(F2RL1),ENSSSCG00000025969(PTPRR),ENSSSCG00000009565(GAS6),	3.55193	2.36804e-06	0.000166836
GO:0043627	response to estrogen	biological_process	7	1	6	706	54	19309	ENSSSCG00000008963(AREG),	ENSSSCG00000025822(SFRP1),ENSSSCG00000017448(KRT19),ENSSSCG00000016634(CAV1),ENSSSCG00000003702(GATA6),ENSSSCG00000020886(-),ENSSSCG00000017676(BCAS3),	3.54535	0.00296145	0.0381666
GO:0050729	positive regulation of inflammatory response	biological_process	7	5	2	706	54	19309	ENSSSCG00000024759(CX3CL1),ENSSSCG00000015487(TNFSF18),ENSSSCG00000017705(CCL5),ENSSSCG00000007864(GPRC5B),ENSSSCG00000029852(WNT5A),	ENSSSCG00000003042(RPS19),ENSSSCG00000015801(TLR3),	3.54535	0.00296145	0.0381666
GO:0045444	fat cell differentiation	biological_process	18	7	11	706	139	19309	ENSSSCG00000028760(KLF5),ENSSSCG00000029852(WNT5A),ENSSSCG00000029876(SOD2),ENSSSCG00000005037(ERO1A),ENSSSCG00000002921(CLIP3),ENSSSCG00000027378(SH3PXD2B),ENSSSCG00000005385(NR4A3),	ENSSSCG00000007208(TRIB3),ENSSSCG00000022224(TAF8),ENSSSCG00000006115(RUNX1T1),ENSSSCG00000009947(CMKLR1),ENSSSCG00000003201(ATF5),ENSSSCG00000022482(DDIT3),ENSSSCG00000024312(ID4),ENSSSCG00000025822(SFRP1),ENSSSCG00000015955(ITGA6),ENSSSCG00000006038(ZFPM2),ENSSSCG00000009240(PLAC8),	3.54171	7.23415e-06	0.00039818
GO:0032609	interferon-gamma production	biological_process	8	4	4	706	62	19309	ENSSSCG00000015037(IL18),ENSSSCG00000016140(FZD5),ENSSSCG00000025206(RNF19B),ENSSSCG00000029852(WNT5A),	ENSSSCG00000014091(F2RL1),ENSSSCG00000015801(TLR3),ENSSSCG00000022500(IL20RB),ENSSSCG00000009565(GAS6),	3.52901	0.00174285	0.0263121
GO:0010464	regulation of mesenchymal cell proliferation	biological_process	4	1	3	706	31	19309	ENSSSCG00000029852(WNT5A),	ENSSSCG00000005680(PRRX2),ENSSSCG00000004290(TBX18),ENSSSCG00000010698(FGFR2),	3.52901	0.0165401	0.125934
GO:0008016	regulation of heart contraction	biological_process	13	4	9	706	101	19309	ENSSSCG00000014362(HBEGF),ENSSSCG00000009642(STC1),ENSSSCG00000013236(MYBPC3),ENSSSCG00000003035(-),	ENSSSCG00000022739(DSG2),ENSSSCG00000010142(RYR2),ENSSSCG00000001025(DSP),ENSSSCG00000004366(BVES),ENSSSCG00000017041(ADRA1B),ENSSSCG00000000488(MDM2),ENSSSCG00000004570(TPM1),ENSSSCG00000016634(CAV1),ENSSSCG00000006745(CASQ2),	3.52028	0.000115146	0.00357902
GO:0001738	morphogenesis of a polarized epithelium	biological_process	5	1	4	706	39	19309	ENSSSCG00000029852(WNT5A),	ENSSSCG00000006052(FZD6),ENSSSCG00000025822(SFRP1),ENSSSCG00000009593(ROR2),ENSSSCG00000004322(ANKRD6),	3.50639	0.00962987	0.0849487
GO:0060326	cell chemotaxis	biological_process	23	14	9	706	180	19309	ENSSSCG00000024759(CX3CL1),ENSSSCG00000028525(-),ENSSSCG00000000246(-),ENSSSCG00000029852(WNT5A),ENSSSCG00000016254(CCL20),ENSSSCG00000008959(CXCL2),ENSSSCG00000015487(TNFSF18),ENSSSCG00000017920(CXCL16),ENSSSCG00000017705(CCL5),ENSSSCG00000008957(AMCF-II),ENSSSCG00000014310(CXCL14),ENSSSCG00000015770(VEGFC),ENSSSCG00000017723(CCL2),ENSSSCG00000014362(HBEGF),	ENSSSCG00000014091(F2RL1),ENSSSCG00000003042(RPS19),ENSSSCG00000008749(SLIT2),ENSSSCG00000015283(PIK3C2B),ENSSSCG00000009947(CMKLR1),ENSSSCG00000009565(GAS6),ENSSSCG00000001787(IL16),ENSSSCG00000008842(KIT),ENSSSCG00000005055(LGALS3),	3.4947	6.16388e-07	5.92181e-05
GO:0001704	formation of primary germ layer	biological_process	12	8	4	706	94	19309	ENSSSCG00000016887(ITGA2),ENSSSCG00000010624(DUSP5),ENSSSCG00000021865(INHBA),ENSSSCG00000022284(DUSP6),ENSSSCG00000005385(NR4A3),ENSSSCG00000000293(ITGA5),ENSSSCG00000029852(WNT5A),ENSSSCG00000000843(TXNRD1),	ENSSSCG00000026460(TAL1),ENSSSCG00000017070(HAND1),ENSSSCG00000003702(GATA6),ENSSSCG00000017578(ITGA3),	3.49147	0.000213314	0.00572157
GO:0048565	digestive tract development	biological_process	12	4	8	706	94	19309	ENSSSCG00000022961(CLMP),ENSSSCG00000005096(HIF1A),ENSSSCG00000029852(WNT5A),ENSSSCG00000028760(KLF5),	ENSSSCG00000015955(ITGA6),ENSSSCG00000008842(KIT),ENSSSCG00000011768(CCDC39),ENSSSCG00000026516(EPHB3),ENSSSCG00000003702(GATA6),ENSSSCG00000010698(FGFR2),ENSSSCG00000025822(SFRP1),ENSSSCG00000025578(ALDH1A2),	3.49147	0.000213314	0.00572157
GO:1903038	negative regulation of leukocyte cell-cell adhesion	biological_process	7	4	3	706	55	19309	ENSSSCG00000010054(-),ENSSSCG00000010280(C10orf54),ENSSSCG00000015487(TNFSF18),ENSSSCG00000022486(CBLB),	ENSSSCG00000003741(-),ENSSSCG00000022500(IL20RB),ENSSSCG00000005701(ASS1),	3.48089	0.00328852	0.0405993
GO:0071621	granulocyte chemotaxis	biological_process	8	5	3	706	63	19309	ENSSSCG00000016254(CCL20),ENSSSCG00000024759(CX3CL1),ENSSSCG00000015487(TNFSF18),ENSSSCG00000017705(CCL5),ENSSSCG00000017723(CCL2),	ENSSSCG00000005055(LGALS3),ENSSSCG00000009947(CMKLR1),ENSSSCG00000008749(SLIT2),	3.473	0.00193011	0.028488
GO:0032507	maintenance of protein location in cell	biological_process	10	1	9	706	79	19309	ENSSSCG00000001952(NFKBIA),	ENSSSCG00000023100(-),ENSSSCG00000021273(-),ENSSSCG00000003506(PINK1),ENSSSCG00000004082(-),ENSSSCG00000022224(TAF8),ENSSSCG00000009217(PKD2),ENSSSCG00000004571(-),ENSSSCG00000005110(SYNE2),ENSSSCG00000005601(HSPA5),	3.46201	0.000670121	0.0135667
GO:0022612	gland morphogenesis	biological_process	12	5	7	706	95	19309	ENSSSCG00000004154(TNFAIP3),ENSSSCG00000008963(AREG),ENSSSCG00000029852(WNT5A),ENSSSCG00000023522(TGM2),ENSSSCG00000013297(CD44),	ENSSSCG00000010698(FGFR2),ENSSSCG00000025822(SFRP1),ENSSSCG00000015862(LIMS2),ENSSSCG00000008137(-),ENSSSCG00000004894(SERPINB5),ENSSSCG00000008749(SLIT2),ENSSSCG00000016634(CAV1),	3.45472	0.000234718	0.00613985
GO:0048738	cardiac muscle tissue development	biological_process	16	3	13	706	127	19309	ENSSSCG00000013236(MYBPC3),ENSSSCG00000029852(WNT5A),ENSSSCG00000003035(-),	ENSSSCG00000010142(RYR2),ENSSSCG00000004290(TBX18),ENSSSCG00000022739(DSG2),ENSSSCG00000004366(BVES),ENSSSCG00000025578(ALDH1A2),ENSSSCG00000010698(FGFR2),ENSSSCG00000001025(DSP),ENSSSCG00000017070(HAND1),ENSSSCG00000003702(GATA6),ENSSSCG00000006038(ZFPM2),ENSSSCG00000008833(SGCB),ENSSSCG00000014927(NOX4),ENSSSCG00000004570(TPM1),	3.44565	2.93747e-05	0.00115833
GO:0042383	sarcolemma	cellular_component	7	1	6	706	56	19309	ENSSSCG00000012766(BGN),	ENSSSCG00000008833(SGCB),ENSSSCG00000025531(SSPN),ENSSSCG00000000252(KRT8),ENSSSCG00000027969(AHNAK),ENSSSCG00000021232(SYNC),ENSSSCG00000017448(KRT19),	3.41873	0.00364349	0.0441564
GO:0070059	intrinsic apoptotic signaling pathway in response to endoplasmic reticulum stress	biological_process	4	1	3	706	32	19309	ENSSSCG00000005037(ERO1A),	ENSSSCG00000017279(ERN1),ENSSSCG00000020796(SPOP),ENSSSCG00000022482(DDIT3),	3.41873	0.0185789	0.135408
GO:0071347	cellular response to interleukin-1	biological_process	6	5	1	706	48	19309	ENSSSCG00000017723(CCL2),ENSSSCG00000005096(HIF1A),ENSSSCG00000017705(CCL5),ENSSSCG00000024759(CX3CL1),ENSSSCG00000016254(CCL20),	ENSSSCG00000025822(SFRP1),	3.41873	0.00624537	0.0644542
GO:0033209	tumor necrosis factor-mediated signaling pathway	biological_process	6	1	5	706	48	19309	ENSSSCG00000015487(TNFSF18),	ENSSSCG00000007251(COMMD7),ENSSSCG00000009565(GAS6),ENSSSCG00000014091(F2RL1),ENSSSCG00000000252(KRT8),ENSSSCG00000011333(-),	3.41873	0.00624537	0.0644542
GO:0003382	epithelial cell morphogenesis	biological_process	5	2	3	706	40	19309	ENSSSCG00000009996(LIF),ENSSSCG00000009642(STC1),	ENSSSCG00000007227(ID1),ENSSSCG00000011103(PARD3),ENSSSCG00000030160(COL18A1),	3.41873	0.010749	0.0916092
GO:0070301	cellular response to hydrogen peroxide	biological_process	4	2	2	706	32	19309	ENSSSCG00000005385(NR4A3),ENSSSCG00000004154(TNFAIP3),	ENSSSCG00000003506(PINK1),ENSSSCG00000021205(STK26),	3.41873	0.0185789	0.135408
GO:0019915	lipid storage	biological_process	5	3	2	706	40	19309	ENSSSCG00000001952(NFKBIA),ENSSSCG00000021464(SOAT1),ENSSSCG00000016554(MEST),	ENSSSCG00000009937(ACACB),ENSSSCG00000016634(CAV1),	3.41873	0.010749	0.0916092
GO:0030042	actin filament depolymerization	biological_process	4	2	2	706	32	19309	ENSSSCG00000023010(TMOD1),ENSSSCG00000012974(CFL1),	ENSSSCG00000020736(ADD2),ENSSSCG00000014091(F2RL1),	3.41873	0.0185789	0.135408
GO:0007229	integrin-mediated signaling pathway	biological_process	7	3	4	706	56	19309	ENSSSCG00000016887(ITGA2),ENSSSCG00000012277(TIMP1),ENSSSCG00000000293(ITGA5),	ENSSSCG00000017578(ITGA3),ENSSSCG00000015862(LIMS2),ENSSSCG00000015955(ITGA6),ENSSSCG00000008137(-),	3.41873	0.00364349	0.0441564
GO:0051592	response to calcium ion	biological_process	6	2	4	706	48	19309	ENSSSCG00000013735(JUNB),ENSSSCG00000029852(WNT5A),	ENSSSCG00000015336(SLC25A13),ENSSSCG00000010142(RYR2),ENSSSCG00000016634(CAV1),ENSSSCG00000006848(SLC25A24),	3.41873	0.00624537	0.0644542
GO:0003073	regulation of systemic arterial blood pressure	biological_process	7	3	4	706	56	19309	ENSSSCG00000029876(SOD2),ENSSSCG00000003035(-),ENSSSCG00000027607(IER3),	ENSSSCG00000017041(ADRA1B),ENSSSCG00000020672(F2R),ENSSSCG00000004570(TPM1),ENSSSCG00000014091(F2RL1),	3.41873	0.00364349	0.0441564
GO:0048546	digestive tract morphogenesis	biological_process	5	2	3	706	40	19309	ENSSSCG00000029852(WNT5A),ENSSSCG00000005096(HIF1A),	ENSSSCG00000026516(EPHB3),ENSSSCG00000010698(FGFR2),ENSSSCG00000025822(SFRP1),	3.41873	0.010749	0.0916092
GO:0043244	regulation of protein complex disassembly	biological_process	7	4	3	706	56	19309	ENSSSCG00000023010(TMOD1),ENSSSCG00000006160(STMN2),ENSSSCG00000012974(CFL1),ENSSSCG00000022331(FGF13),	ENSSSCG00000020736(ADD2),ENSSSCG00000014091(F2RL1),ENSSSCG00000012110(MID1),	3.41873	0.00364349	0.0441564
GO:0007498	mesoderm development	biological_process	10	6	4	706	80	19309	ENSSSCG00000029852(WNT5A),ENSSSCG00000000843(TXNRD1),ENSSSCG00000016554(MEST),ENSSSCG00000021865(INHBA),ENSSSCG00000016887(ITGA2),ENSSSCG00000005385(NR4A3),	ENSSSCG00000017578(ITGA3),ENSSSCG00000017070(HAND1),ENSSSCG00000017239(RPL38),ENSSSCG00000026460(TAL1),	3.41873	0.000738159	0.0145538
GO:0070371	ERK1 and ERK2 cascade	biological_process	20	12	8	706	163	19309	ENSSSCG00000017723(CCL2),ENSSSCG00000009996(LIF),ENSSSCG00000013297(CD44),ENSSSCG00000017705(CCL5),ENSSSCG00000016254(CCL20),ENSSSCG00000009482(SPRY2),ENSSSCG00000028525(-),ENSSSCG00000024759(CX3CL1),ENSSSCG00000013655(ICAM1),ENSSSCG00000017091(TNIP1),ENSSSCG00000022284(DUSP6),ENSSSCG00000008090(IL1A),	ENSSSCG00000020672(F2R),ENSSSCG00000004058(EZR),ENSSSCG00000016665(BMPER),ENSSSCG00000014927(NOX4),ENSSSCG00000010698(FGFR2),ENSSSCG00000009565(GAS6),ENSSSCG00000025969(PTPRR),ENSSSCG00000014091(F2RL1),	3.35581	5.33919e-06	0.00031347
GO:0051897	positive regulation of protein kinase B signaling	biological_process	6	3	3	706	49	19309	ENSSSCG00000014362(HBEGF),ENSSSCG00000009482(SPRY2),ENSSSCG00000022447(F3),	ENSSSCG00000027992(MST1R),ENSSSCG00000009565(GAS6),ENSSSCG00000014927(NOX4),	3.34896	0.00692336	0.0683795
GO:0021954	central nervous system neuron development	biological_process	6	2	4	706	49	19309	ENSSSCG00000029852(WNT5A),ENSSSCG00000028322(BTG2),	ENSSSCG00000021562(PLXNA4),ENSSSCG00000003201(ATF5),ENSSSCG00000008749(SLIT2),ENSSSCG00000026516(EPHB3),	3.34896	0.00692336	0.0683795
GO:0060443	mammary gland morphogenesis	biological_process	5	2	3	706	41	19309	ENSSSCG00000029852(WNT5A),ENSSSCG00000008963(AREG),	ENSSSCG00000016634(CAV1),ENSSSCG00000010698(FGFR2),ENSSSCG00000008749(SLIT2),	3.33535	0.0119603	0.0996818
GO:0021795	cerebral cortex cell migration	biological_process	5	1	4	706	41	19309	ENSSSCG00000022331(FGF13),	ENSSSCG00000008749(SLIT2),ENSSSCG00000002620(EFHC1),ENSSSCG00000016002(CCDC141),ENSSSCG00000008408(RTN4),	3.33535	0.0119603	0.0996818
GO:0042108	positive regulation of cytokine biosynthetic process	biological_process	5	4	1	706	41	19309	ENSSSCG00000008388(REL),ENSSSCG00000008090(IL1A),ENSSSCG00000015650(MAPKAPK2),ENSSSCG00000029852(WNT5A),	ENSSSCG00000015801(TLR3),	3.33535	0.0119603	0.0996818
GO:0033627	cell adhesion mediated by integrin	biological_process	5	4	1	706	41	19309	ENSSSCG00000013655(ICAM1),ENSSSCG00000000293(ITGA5),ENSSSCG00000016887(ITGA2),ENSSSCG00000017705(CCL5),	ENSSSCG00000015955(ITGA6),	3.33535	0.0119603	0.0996818
GO:0051250	negative regulation of lymphocyte activation	biological_process	9	5	4	706	74	19309	ENSSSCG00000022486(CBLB),ENSSSCG00000004154(TNFAIP3),ENSSSCG00000015487(TNFSF18),ENSSSCG00000010054(-),ENSSSCG00000010280(C10orf54),	ENSSSCG00000025822(SFRP1),ENSSSCG00000003741(-),ENSSSCG00000004744(TYRO3),ENSSSCG00000022500(IL20RB),	3.32633	0.00151765	0.0245238
GO:0055123	digestive system development	biological_process	12	4	8	706	99	19309	ENSSSCG00000029852(WNT5A),ENSSSCG00000028760(KLF5),ENSSSCG00000022961(CLMP),ENSSSCG00000005096(HIF1A),	ENSSSCG00000025578(ALDH1A2),ENSSSCG00000003702(GATA6),ENSSSCG00000025822(SFRP1),ENSSSCG00000010698(FGFR2),ENSSSCG00000008842(KIT),ENSSSCG00000011768(CCDC39),ENSSSCG00000015955(ITGA6),ENSSSCG00000026516(EPHB3),	3.31513	0.0003399	0.00805396
GO:0044344	cellular response to fibroblast growth factor stimulus	biological_process	8	6	2	706	66	19309	ENSSSCG00000009482(SPRY2),ENSSSCG00000017723(CCL2),ENSSSCG00000029852(WNT5A),ENSSSCG00000017705(CCL5),ENSSSCG00000022284(DUSP6),ENSSSCG00000013297(CD44),	ENSSSCG00000025822(SFRP1),ENSSSCG00000010698(FGFR2),	3.31513	0.00259172	0.0350247
GO:0022409	positive regulation of cell-cell adhesion	biological_process	16	11	5	706	132	19309	ENSSSCG00000017705(CCL5),ENSSSCG00000013297(CD44),ENSSSCG00000005385(NR4A3),ENSSSCG00000002135(PNP),ENSSSCG00000017723(CCL2),ENSSSCG00000016794(MYO10),ENSSSCG00000021576(CD83),ENSSSCG00000024759(CX3CL1),ENSSSCG00000006862(VCAM1),ENSSSCG00000015037(IL18),ENSSSCG00000029852(WNT5A),	ENSSSCG00000015955(ITGA6),ENSSSCG00000016634(CAV1),ENSSSCG00000007675(EPHB4),ENSSSCG00000004290(TBX18),ENSSSCG00000010879(KIF26B),	3.31513	4.59819e-05	0.00169908
GO:1900407	regulation of cellular response to oxidative stress	biological_process	4	2	2	706	33	19309	ENSSSCG00000005096(HIF1A),ENSSSCG00000005385(NR4A3),	ENSSSCG00000021205(STK26),ENSSSCG00000003506(PINK1),	3.31513	0.0207841	0.145461
GO:0050880	regulation of blood vessel size	biological_process	10	4	6	706	83	19309	ENSSSCG00000018075(COX1),ENSSSCG00000017755(NOS2),ENSSSCG00000029876(SOD2),ENSSSCG00000018078(COX2),	ENSSSCG00000014091(F2RL1),ENSSSCG00000016634(CAV1),ENSSSCG00000017041(ADRA1B),ENSSSCG00000010459(HTR7),ENSSSCG00000010447(ACTA2),ENSSSCG00000020672(F2R),	3.29516	0.000977993	0.0178814
GO:0042472	inner ear morphogenesis	biological_process	10	3	7	706	83	19309	ENSSSCG00000029852(WNT5A),ENSSSCG00000009482(SPRY2),ENSSSCG00000005385(NR4A3),	ENSSSCG00000001711(CLIC5),ENSSSCG00000009593(ROR2),ENSSSCG00000010698(FGFR2),ENSSSCG00000006052(FZD6),ENSSSCG00000004290(TBX18),ENSSSCG00000030898(MAFB),ENSSSCG00000005680(PRRX2),	3.29516	0.000977993	0.0178814
GO:0050868	negative regulation of T cell activation	biological_process	6	4	2	706	50	19309	ENSSSCG00000022486(CBLB),ENSSSCG00000015487(TNFSF18),ENSSSCG00000010280(C10orf54),ENSSSCG00000010054(-),	ENSSSCG00000022500(IL20RB),ENSSSCG00000003741(-),	3.28198	0.00765592	0.0721103
GO:0046620	regulation of organ growth	biological_process	6	2	4	706	50	19309	ENSSSCG00000022284(DUSP6),ENSSSCG00000003035(-),	ENSSSCG00000003702(GATA6),ENSSSCG00000009937(ACACB),ENSSSCG00000010698(FGFR2),ENSSSCG00000021731(WWC2),	3.28198	0.00765592	0.0721103
GO:0005578	proteinaceous extracellular matrix	cellular_component	26	10	16	706	217	19309	ENSSSCG00000013599(ANGPTL4),ENSSSCG00000006359(ADAMTS4),ENSSSCG00000012051(RUNX1),ENSSSCG00000005593(OLFML2A),ENSSSCG00000012277(TIMP1),ENSSSCG00000009361(POSTN),ENSSSCG00000012766(BGN),ENSSSCG00000011496(ADAMTS9),ENSSSCG00000012027(ADAMTS5),ENSSSCG00000029852(WNT5A),	ENSSSCG00000010272(ADAMTS14),ENSSSCG00000023611(TNXB),ENSSSCG00000015955(ITGA6),ENSSSCG00000000155(TIMP3),ENSSSCG00000005055(LGALS3),ENSSSCG00000004012(THBS2),ENSSSCG00000025822(SFRP1),ENSSSCG00000007379(WISP2),ENSSSCG00000008749(SLIT2),ENSSSCG00000016614(PTPRZ1),ENSSSCG00000004980(THSD4),ENSSSCG00000030160(COL18A1),ENSSSCG00000015250(ADAMTS15),ENSSSCG00000006780(WNT2B),ENSSSCG00000002669(CRISPLD…	3.27694	4.11111e-07	4.52565e-05
GO:0008652	cellular amino acid biosynthetic process	biological_process	8	0	8	706	67	19309	-	ENSSSCG00000008289(-),ENSSSCG00000004672(GATM),ENSSSCG00000006717(PHGDH),ENSSSCG00000007748(PSPH),ENSSSCG00000015340(ASNS),ENSSSCG00000028978(CAD),ENSSSCG00000005701(ASS1),ENSSSCG00000005287(PSAT1),	3.26565	0.00284894	0.0369872
GO:0060688	regulation of morphogenesis of a branching structure	biological_process	5	1	4	706	42	19309	ENSSSCG00000029852(WNT5A),	ENSSSCG00000008408(RTN4),ENSSSCG00000010698(FGFR2),ENSSSCG00000025822(SFRP1),ENSSSCG00000006780(WNT2B),	3.25594	0.013268	0.107693
GO:2000377	regulation of reactive oxygen species metabolic process	biological_process	10	5	5	706	84	19309	ENSSSCG00000029876(SOD2),ENSSSCG00000014986(MMP3),ENSSSCG00000011727(PTX3),ENSSSCG00000005096(HIF1A),ENSSSCG00000027607(IER3),	ENSSSCG00000003506(PINK1),ENSSSCG00000005701(ASS1),ENSSSCG00000009217(PKD2),ENSSSCG00000016634(CAV1),ENSSSCG00000014091(F2RL1),	3.25594	0.00107114	0.0190569
GO:0035150	regulation of tube size	biological_process	10	4	6	706	84	19309	ENSSSCG00000018078(COX2),ENSSSCG00000029876(SOD2),ENSSSCG00000017755(NOS2),ENSSSCG00000018075(COX1),	ENSSSCG00000020672(F2R),ENSSSCG00000010459(HTR7),ENSSSCG00000010447(ACTA2),ENSSSCG00000017041(ADRA1B),ENSSSCG00000016634(CAV1),ENSSSCG00000014091(F2RL1),	3.25594	0.00107114	0.0190569
GO:0007006	mitochondrial membrane organization	biological_process	7	4	3	706	59	19309	ENSSSCG00000003035(-),ENSSSCG00000010330(-),ENSSSCG00000027607(IER3),ENSSSCG00000026162(-),	ENSSSCG00000003506(PINK1),ENSSSCG00000012174(APOO),ENSSSCG00000002860(PDCD5),	3.2449	0.00489234	0.0537445
GO:0042311	vasodilation	biological_process	4	2	2	706	34	19309	ENSSSCG00000029876(SOD2),ENSSSCG00000017755(NOS2),	ENSSSCG00000020672(F2R),ENSSSCG00000014091(F2RL1),	3.21763	0.0231618	0.157919
GO:1902041	regulation of extrinsic apoptotic signaling pathway via death domain receptors	biological_process	4	2	2	706	34	19309	ENSSSCG00000013655(ICAM1),ENSSSCG00000004154(TNFAIP3),	ENSSSCG00000005055(LGALS3),ENSSSCG00000025822(SFRP1),	3.21763	0.0231618	0.157919
GO:0061337	cardiac conduction	biological_process	4	0	4	706	34	19309	-	ENSSSCG00000022739(DSG2),ENSSSCG00000010142(RYR2),ENSSSCG00000001025(DSP),ENSSSCG00000016634(CAV1),	3.21763	0.0231618	0.157919
GO:0032874	positive regulation of stress-activated MAPK cascade	biological_process	10	3	7	706	85	19309	ENSSSCG00000029852(WNT5A),ENSSSCG00000016140(FZD5),ENSSSCG00000008090(IL1A),	ENSSSCG00000004322(ANKRD6),ENSSSCG00000012110(MID1),ENSSSCG00000015801(TLR3),ENSSSCG00000011507(ARL6IP5),ENSSSCG00000024817(RASSF2),ENSSSCG00000017279(ERN1),ENSSSCG00000014091(F2RL1),	3.21763	0.00117157	0.0203637
GO:0071453	cellular response to oxygen levels	biological_process	8	1	7	706	68	19309	ENSSSCG00000005096(HIF1A),	ENSSSCG00000003702(GATA6),ENSSSCG00000025561(VASN),ENSSSCG00000025822(SFRP1),ENSSSCG00000006883(RWDD3),ENSSSCG00000003506(PINK1),ENSSSCG00000016634(CAV1),ENSSSCG00000000488(MDM2),	3.21763	0.00312627	0.039238
GO:0051262	protein tetramerization	biological_process	6	1	5	706	51	19309	ENSSSCG00000017705(CCL5),	ENSSSCG00000009937(ACACB),ENSSSCG00000026229(PCBD2),ENSSSCG00000004454(ME1),ENSSSCG00000003042(RPS19),ENSSSCG00000000490(CPSF6),	3.21763	0.00844579	0.0776131
GO:0042775	mitochondrial ATP synthesis coupled electron transport	biological_process	4	3	1	706	34	19309	ENSSSCG00000018087(ND4),ENSSSCG00000018069(ND2),ENSSSCG00000018094(CYTB),	ENSSSCG00000003506(PINK1),	3.21763	0.0231618	0.157919
GO:0045333	cellular respiration	biological_process	12	10	2	706	103	19309	ENSSSCG00000018087(ND4),ENSSSCG00000018086(ND4L),ENSSSCG00000029876(SOD2),ENSSSCG00000018094(CYTB),ENSSSCG00000018091(ND5),ENSSSCG00000018082(COX3),ENSSSCG00000018069(ND2),ENSSSCG00000005385(NR4A3),ENSSSCG00000005096(HIF1A),ENSSSCG00000018075(COX1),	ENSSSCG00000003506(PINK1),ENSSSCG00000015336(SLC25A13),	3.18639	0.000483216	0.0102956
GO:0070304	positive regulation of stress-activated protein kinase signaling cascade	biological_process	10	3	7	706	86	19309	ENSSSCG00000016140(FZD5),ENSSSCG00000008090(IL1A),ENSSSCG00000029852(WNT5A),	ENSSSCG00000011507(ARL6IP5),ENSSSCG00000024817(RASSF2),ENSSSCG00000017279(ERN1),ENSSSCG00000014091(F2RL1),ENSSSCG00000004322(ANKRD6),ENSSSCG00000015801(TLR3),ENSSSCG00000012110(MID1),	3.18022	0.00127972	0.0216732
GO:0005539	glycosaminoglycan binding	molecular_function	13	4	9	706	112	19309	ENSSSCG00000014362(HBEGF),ENSSSCG00000012766(BGN),ENSSSCG00000009361(POSTN),ENSSSCG00000013297(CD44),	ENSSSCG00000007379(WISP2),ENSSSCG00000025822(SFRP1),ENSSSCG00000005946(WISP1),ENSSSCG00000004012(THBS2),ENSSSCG00000002669(CRISPLD2),ENSSSCG00000002860(PDCD5),ENSSSCG00000008749(SLIT2),ENSSSCG00000008701(LRPAP1),ENSSSCG00000023611(TNXB),	3.17454	0.000310761	0.00753238
GO:0005604	basement membrane	cellular_component	6	2	4	706	52	19309	ENSSSCG00000012277(TIMP1),ENSSSCG00000012051(RUNX1),	ENSSSCG00000015955(ITGA6),ENSSSCG00000004012(THBS2),ENSSSCG00000030160(COL18A1),ENSSSCG00000000155(TIMP3),	3.15575	0.00929572	0.0826912
GO:0001890	placenta development	biological_process	13	7	6	706	113	19309	ENSSSCG00000012967(FOSL1),ENSSSCG00000028304(ZFP36L1),ENSSSCG00000016140(FZD5),ENSSSCG00000005096(HIF1A),ENSSSCG00000013735(JUNB),ENSSSCG00000009996(LIF),ENSSSCG00000006862(VCAM1),	ENSSSCG00000000252(KRT8),ENSSSCG00000017070(HAND1),ENSSSCG00000010698(FGFR2),ENSSSCG00000009217(PKD2),ENSSSCG00000017589(DLX3),ENSSSCG00000017448(KRT19),	3.14644	0.000338008	0.00804519
GO:0032675	regulation of interleukin-6 production	biological_process	7	3	4	706	61	19309	ENSSSCG00000029852(WNT5A),ENSSSCG00000015650(MAPKAPK2),ENSSSCG00000004154(TNFAIP3),	ENSSSCG00000015801(TLR3),ENSSSCG00000014091(F2RL1),ENSSSCG00000009565(GAS6),ENSSSCG00000020672(F2R),	3.13851	0.0058954	0.061931
GO:0043292	contractile fiber	cellular_component	14	3	11	706	122	19309	ENSSSCG00000017277(PECAM1),ENSSSCG00000023010(TMOD1),ENSSSCG00000013236(MYBPC3),	ENSSSCG00000011022(SVIL),ENSSSCG00000006745(CASQ2),ENSSSCG00000004570(TPM1),ENSSSCG00000017448(KRT19),ENSSSCG00000021232(SYNC),ENSSSCG00000010142(RYR2),ENSSSCG00000029613(SYNM),ENSSSCG00000010447(ACTA2),ENSSSCG00000027969(AHNAK),ENSSSCG00000000252(KRT8),ENSSSCG00000005110(SYNE2),	3.13851	0.000217355	0.00574253
GO:0030510	regulation of BMP signaling pathway	biological_process	7	2	5	706	61	19309	ENSSSCG00000010280(C10orf54),ENSSSCG00000029852(WNT5A),	ENSSSCG00000016634(CAV1),ENSSSCG00000025822(SFRP1),ENSSSCG00000003702(GATA6),ENSSSCG00000016665(BMPER),ENSSSCG00000017578(ITGA3),	3.13851	0.0058954	0.061931
GO:0045600	positive regulation of fat cell differentiation	biological_process	4	2	2	706	35	19309	ENSSSCG00000027378(SH3PXD2B),ENSSSCG00000028760(KLF5),	ENSSSCG00000025822(SFRP1),ENSSSCG00000009947(CMKLR1),	3.1257	0.0257179	0.169021
GO:0070231	T cell apoptotic process	biological_process	4	3	1	706	35	19309	ENSSSCG00000017705(CCL5),ENSSSCG00000029852(WNT5A),ENSSSCG00000005096(HIF1A),	ENSSSCG00000005055(LGALS3),	3.1257	0.0257179	0.169021
GO:0001657	ureteric bud development	biological_process	8	1	7	706	70	19309	ENSSSCG00000013297(CD44),	ENSSSCG00000006780(WNT2B),ENSSSCG00000009217(PKD2),ENSSSCG00000010879(KIF26B),ENSSSCG00000025822(SFRP1),ENSSSCG00000010698(FGFR2),ENSSSCG00000008749(SLIT2),ENSSSCG00000016665(BMPER),	3.1257	0.0037458	0.0448817
GO:0001725	stress fiber	cellular_component	4	0	4	706	35	19309	-	ENSSSCG00000027992(MST1R),ENSSSCG00000011867(MYLK),ENSSSCG00000004570(TPM1),ENSSSCG00000010651(ABLIM1),	3.1257	0.0257179	0.169021
GO:0046902	regulation of mitochondrial membrane permeability	biological_process	4	4	0	706	35	19309	ENSSSCG00000003035(-),ENSSSCG00000010330(-),ENSSSCG00000026162(-),ENSSSCG00000027607(IER3),	-	3.1257	0.0257179	0.169021
GO:0005125	cytokine activity	molecular_function	21	18	3	706	184	19309	ENSSSCG00000027850(IL6),ENSSSCG00000017723(CCL2),ENSSSCG00000012277(TIMP1),ENSSSCG00000017705(CCL5),ENSSSCG00000008957(AMCF-II),ENSSSCG00000017920(CXCL16),ENSSSCG00000021865(INHBA),ENSSSCG00000015435(NAMPT),ENSSSCG00000014310(CXCL14),ENSSSCG00000009996(LIF),ENSSSCG00000015037(IL18),ENSSSCG00000029852(WNT5A),ENSSSCG00000000246(-),ENSSSCG00000016254(CCL20),ENSSSCG00000008959(CXCL2),ENSSSCG000000209…	ENSSSCG00000020906(TNFSF10),ENSSSCG00000001787(IL16),ENSSSCG00000025308(IL17D),	3.12145	9.37081e-06	0.000485445
GO:0051651	maintenance of location in cell	biological_process	10	1	9	706	88	19309	ENSSSCG00000001952(NFKBIA),	ENSSSCG00000021273(-),ENSSSCG00000023100(-),ENSSSCG00000022224(TAF8),ENSSSCG00000004082(-),ENSSSCG00000003506(PINK1),ENSSSCG00000005110(SYNE2),ENSSSCG00000004571(-),ENSSSCG00000009217(PKD2),ENSSSCG00000005601(HSPA5),	3.10794	0.00152103	0.0245034
GO:0071219	cellular response to molecule of bacterial origin	biological_process	10	10	0	706	88	19309	ENSSSCG00000017723(CCL2),ENSSSCG00000017755(NOS2),ENSSSCG00000029852(WNT5A),ENSSSCG00000015037(IL18),ENSSSCG00000004154(TNFAIP3),ENSSSCG00000016140(FZD5),ENSSSCG00000017920(CXCL16),ENSSSCG00000017705(CCL5),ENSSSCG00000003178(IRF3),ENSSSCG00000001952(NFKBIA),	-	3.10794	0.00152103	0.0245034
GO:0060711	labyrinthine layer development	biological_process	5	4	1	706	44	19309	ENSSSCG00000028304(ZFP36L1),ENSSSCG00000006862(VCAM1),ENSSSCG00000013735(JUNB),ENSSSCG00000016140(FZD5),	ENSSSCG00000010698(FGFR2),	3.10794	0.0161893	0.1247
GO:0030863	cortical cytoskeleton	cellular_component	5	3	2	706	44	19309	ENSSSCG00000017755(NOS2),ENSSSCG00000012974(CFL1),ENSSSCG00000023010(TMOD1),	ENSSSCG00000017448(KRT19),ENSSSCG00000016658(ANLN),	3.10794	0.0161893	0.1247
GO:0043433	negative regulation of sequence-specific DNA binding transcription factor activity	biological_process	11	2	9	706	97	19309	ENSSSCG00000001952(NFKBIA),ENSSSCG00000004154(TNFAIP3),	ENSSSCG00000022482(DDIT3),ENSSSCG00000009565(GAS6),ENSSSCG00000009947(CMKLR1),ENSSSCG00000007227(ID1),ENSSSCG00000007251(COMMD7),ENSSSCG00000017070(HAND1),ENSSSCG00000006052(FZD6),ENSSSCG00000020796(SPOP),ENSSSCG00000006883(RWDD3),	3.10153	0.000971904	0.0178317
GO:0001909	leukocyte mediated cytotoxicity	biological_process	6	5	1	706	53	19309	ENSSSCG00000003079(PVR),ENSSSCG00000025206(RNF19B),ENSSSCG00000014924(CTSC),ENSSSCG00000004125(STX11),ENSSSCG00000008957(AMCF-II),	ENSSSCG00000014091(F2RL1),	3.09621	0.0102085	0.0882842
GO:0072028	nephron morphogenesis	biological_process	6	2	4	706	53	19309	ENSSSCG00000013297(CD44),ENSSSCG00000009996(LIF),	ENSSSCG00000017387(WNK4),ENSSSCG00000009217(PKD2),ENSSSCG00000010879(KIF26B),ENSSSCG00000006780(WNT2B),	3.09621	0.0102085	0.0882842
GO:0021885	forebrain cell migration	biological_process	6	1	5	706	53	19309	ENSSSCG00000022331(FGF13),	ENSSSCG00000008749(SLIT2),ENSSSCG00000002620(EFHC1),ENSSSCG00000004744(TYRO3),ENSSSCG00000016002(CCDC141),ENSSSCG00000008408(RTN4),	3.09621	0.0102085	0.0882842
GO:0036294	cellular response to decreased oxygen levels	biological_process	7	1	6	706	62	19309	ENSSSCG00000005096(HIF1A),	ENSSSCG00000000488(MDM2),ENSSSCG00000003506(PINK1),ENSSSCG00000025561(VASN),ENSSSCG00000003702(GATA6),ENSSSCG00000025822(SFRP1),ENSSSCG00000006883(RWDD3),	3.08789	0.00645344	0.0652007
GO:0071456	cellular response to hypoxia	biological_process	7	1	6	706	62	19309	ENSSSCG00000005096(HIF1A),	ENSSSCG00000003506(PINK1),ENSSSCG00000000488(MDM2),ENSSSCG00000025822(SFRP1),ENSSSCG00000025561(VASN),ENSSSCG00000003702(GATA6),ENSSSCG00000006883(RWDD3),	3.08789	0.00645344	0.0652007
GO:0050900	leukocyte migration	biological_process	22	13	9	706	195	19309	ENSSSCG00000017723(CCL2),ENSSSCG00000014310(CXCL14),ENSSSCG00000015770(VEGFC),ENSSSCG00000017920(CXCL16),ENSSSCG00000008957(AMCF-II),ENSSSCG00000017705(CCL5),ENSSSCG00000029852(WNT5A),ENSSSCG00000016254(CCL20),ENSSSCG00000015487(TNFSF18),ENSSSCG00000008959(CXCL2),ENSSSCG00000006862(VCAM1),ENSSSCG00000024759(CX3CL1),ENSSSCG00000013655(ICAM1),	ENSSSCG00000005055(LGALS3),ENSSSCG00000008842(KIT),ENSSSCG00000015955(ITGA6),ENSSSCG00000001787(IL16),ENSSSCG00000014091(F2RL1),ENSSSCG00000008749(SLIT2),ENSSSCG00000009947(CMKLR1),ENSSSCG00000003042(RPS19),ENSSSCG00000009565(GAS6),	3.08563	7.09158e-06	0.000394441
GO:0072163	mesonephric epithelium development	biological_process	8	1	7	706	71	19309	ENSSSCG00000013297(CD44),	ENSSSCG00000006780(WNT2B),ENSSSCG00000025822(SFRP1),ENSSSCG00000010698(FGFR2),ENSSSCG00000009217(PKD2),ENSSSCG00000010879(KIF26B),ENSSSCG00000008749(SLIT2),ENSSSCG00000016665(BMPER),	3.08167	0.00409033	0.0472939
GO:0072164	mesonephric tubule development	biological_process	8	1	7	706	71	19309	ENSSSCG00000013297(CD44),	ENSSSCG00000010698(FGFR2),ENSSSCG00000025822(SFRP1),ENSSSCG00000010879(KIF26B),ENSSSCG00000009217(PKD2),ENSSSCG00000006780(WNT2B),ENSSSCG00000016665(BMPER),ENSSSCG00000008749(SLIT2),	3.08167	0.00409033	0.0472939
GO:0030177	positive regulation of Wnt signaling pathway	biological_process	9	3	6	706	80	19309	ENSSSCG00000007864(GPRC5B),ENSSSCG00000029852(WNT5A),ENSSSCG00000008056(ATP6V0C),	ENSSSCG00000023190(SPIN1),ENSSSCG00000009593(ROR2),ENSSSCG00000025822(SFRP1),ENSSSCG00000010698(FGFR2),ENSSSCG00000004322(ANKRD6),ENSSSCG00000006780(WNT2B),	3.07686	0.00259898	0.0350332
GO:0042471	ear morphogenesis	biological_process	11	3	8	706	98	19309	ENSSSCG00000009482(SPRY2),ENSSSCG00000029852(WNT5A),ENSSSCG00000005385(NR4A3),	ENSSSCG00000030898(MAFB),ENSSSCG00000004290(TBX18),ENSSSCG00000006052(FZD6),ENSSSCG00000010698(FGFR2),ENSSSCG00000009593(ROR2),ENSSSCG00000001711(CLIC5),ENSSSCG00000017239(RPL38),ENSSSCG00000005680(PRRX2),	3.06988	0.00105624	0.0189836
GO:0071356	cellular response to tumor necrosis factor	biological_process	11	5	6	706	98	19309	ENSSSCG00000017723(CCL2),ENSSSCG00000015487(TNFSF18),ENSSSCG00000016254(CCL20),ENSSSCG00000017705(CCL5),ENSSSCG00000024759(CX3CL1),	ENSSSCG00000011333(-),ENSSSCG00000025822(SFRP1),ENSSSCG00000000252(KRT8),ENSSSCG00000007251(COMMD7),ENSSSCG00000014091(F2RL1),ENSSSCG00000009565(GAS6),	3.06988	0.00105624	0.0189836
GO:0022407	regulation of cell-cell adhesion	biological_process	25	15	10	706	223	19309	ENSSSCG00000010280(C10orf54),ENSSSCG00000006862(VCAM1),ENSSSCG00000024759(CX3CL1),ENSSSCG00000015487(TNFSF18),ENSSSCG00000029852(WNT5A),ENSSSCG00000015037(IL18),ENSSSCG00000010054(-),ENSSSCG00000005385(NR4A3),ENSSSCG00000002135(PNP),ENSSSCG00000013297(CD44),ENSSSCG00000017705(CCL5),ENSSSCG00000021576(CD83),ENSSSCG00000022486(CBLB),ENSSSCG00000016794(MYO10),ENSSSCG00000017723(CCL2),	ENSSSCG00000026516(EPHB3),ENSSSCG00000005701(ASS1),ENSSSCG00000010879(KIF26B),ENSSSCG00000016634(CAV1),ENSSSCG00000015955(ITGA6),ENSSSCG00000004290(TBX18),ENSSSCG00000005055(LGALS3),ENSSSCG00000003741(-),ENSSSCG00000007675(EPHB4),ENSSSCG00000022500(IL20RB),	3.06613	2.08096e-06	0.000152719
GO:0001706	endoderm formation	biological_process	5	4	1	706	45	19309	ENSSSCG00000000293(ITGA5),ENSSSCG00000010624(DUSP5),ENSSSCG00000021865(INHBA),ENSSSCG00000022284(DUSP6),	ENSSSCG00000003702(GATA6),	3.03887	0.017811	0.132554
GO:0030593	neutrophil chemotaxis	biological_process	6	4	2	706	54	19309	ENSSSCG00000017723(CCL2),ENSSSCG00000017705(CCL5),ENSSSCG00000024759(CX3CL1),ENSSSCG00000016254(CCL20),	ENSSSCG00000008749(SLIT2),ENSSSCG00000005055(LGALS3),	3.03887	0.0111869	0.0944275
GO:0035987	endodermal cell differentiation	biological_process	4	3	1	706	36	19309	ENSSSCG00000021865(INHBA),ENSSSCG00000022284(DUSP6),ENSSSCG00000000293(ITGA5),	ENSSSCG00000003702(GATA6),	3.03887	0.0284577	0.184278
GO:0032729	positive regulation of interferon-gamma production	biological_process	4	3	1	706	36	19309	ENSSSCG00000016140(FZD5),ENSSSCG00000015037(IL18),ENSSSCG00000029852(WNT5A),	ENSSSCG00000015801(TLR3),	3.03887	0.0284577	0.184278
GO:0034614	cellular response to reactive oxygen species	biological_process	7	3	4	706	63	19309	ENSSSCG00000029876(SOD2),ENSSSCG00000005385(NR4A3),ENSSSCG00000004154(TNFAIP3),	ENSSSCG00000021205(STK26),ENSSSCG00000004209(PTPRK),ENSSSCG00000004570(TPM1),ENSSSCG00000003506(PINK1),	3.03887	0.00705161	0.0688737
GO:0005109	frizzled binding	molecular_function	4	1	3	706	36	19309	ENSSSCG00000029852(WNT5A),	ENSSSCG00000006780(WNT2B),ENSSSCG00000025822(SFRP1),ENSSSCG00000009593(ROR2),	3.03887	0.0284577	0.184278
GO:0032649	regulation of interferon-gamma production	biological_process	6	3	3	706	54	19309	ENSSSCG00000015037(IL18),ENSSSCG00000016140(FZD5),ENSSSCG00000029852(WNT5A),	ENSSSCG00000009565(GAS6),ENSSSCG00000015801(TLR3),ENSSSCG00000022500(IL20RB),	3.03887	0.0111869	0.0944275
GO:0043242	negative regulation of protein complex disassembly	biological_process	5	3	2	706	45	19309	ENSSSCG00000022331(FGF13),ENSSSCG00000006160(STMN2),ENSSSCG00000023010(TMOD1),	ENSSSCG00000012110(MID1),ENSSSCG00000020736(ADD2),	3.03887	0.017811	0.132554
GO:0048806	genitalia development	biological_process	4	1	3	706	36	19309	ENSSSCG00000029852(WNT5A),	ENSSSCG00000009593(ROR2),ENSSSCG00000004744(TYRO3),ENSSSCG00000007529(SYCP2),	3.03887	0.0284577	0.184278
GO:0035050	embryonic heart tube development	biological_process	6	2	4	706	54	19309	ENSSSCG00000005096(HIF1A),ENSSSCG00000029852(WNT5A),	ENSSSCG00000010142(RYR2),ENSSSCG00000017070(HAND1),ENSSSCG00000009217(PKD2),ENSSSCG00000011768(CCDC39),	3.03887	0.0111869	0.0944275
GO:0034612	response to tumor necrosis factor	biological_process	12	6	6	706	108	19309	ENSSSCG00000024759(CX3CL1),ENSSSCG00000017920(CXCL16),ENSSSCG00000017705(CCL5),ENSSSCG00000015487(TNFSF18),ENSSSCG00000016254(CCL20),ENSSSCG00000017723(CCL2),	ENSSSCG00000009565(GAS6),ENSSSCG00000014091(F2RL1),ENSSSCG00000007251(COMMD7),ENSSSCG00000011333(-),ENSSSCG00000025822(SFRP1),ENSSSCG00000000252(KRT8),	3.03887	0.00073238	0.014494
GO:0030514	negative regulation of BMP signaling pathway	biological_process	4	1	3	706	36	19309	ENSSSCG00000029852(WNT5A),	ENSSSCG00000025822(SFRP1),ENSSSCG00000016634(CAV1),ENSSSCG00000016665(BMPER),	3.03887	0.0284577	0.184278
GO:0010463	mesenchymal cell proliferation	biological_process	4	1	3	706	36	19309	ENSSSCG00000029852(WNT5A),	ENSSSCG00000004290(TBX18),ENSSSCG00000005680(PRRX2),ENSSSCG00000010698(FGFR2),	3.03887	0.0284577	0.184278
GO:0015758	glucose transport	biological_process	7	4	3	706	63	19309	ENSSSCG00000005385(NR4A3),ENSSSCG00000002921(CLIP3),ENSSSCG00000022925(-),ENSSSCG00000026635(-),	ENSSSCG00000005610(-),ENSSSCG00000004058(EZR),ENSSSCG00000007208(TRIB3),	3.03887	0.00705161	0.0688737
GO:0032635	interleukin-6 production	biological_process	7	3	4	706	63	19309	ENSSSCG00000029852(WNT5A),ENSSSCG00000015650(MAPKAPK2),ENSSSCG00000004154(TNFAIP3),	ENSSSCG00000015801(TLR3),ENSSSCG00000014091(F2RL1),ENSSSCG00000009565(GAS6),ENSSSCG00000020672(F2R),	3.03887	0.00705161	0.0688737
GO:0090090	negative regulation of canonical Wnt signaling pathway	biological_process	7	0	7	706	63	19309	-	ENSSSCG00000022482(DDIT3),ENSSSCG00000004322(ANKRD6),ENSSSCG00000010931(KLHL12),ENSSSCG00000025822(SFRP1),ENSSSCG00000006052(FZD6),ENSSSCG00000009593(ROR2),ENSSSCG00000016634(CAV1),	3.03887	0.00705161	0.0688737
GO:0071222	cellular response to lipopolysaccharide	biological_process	9	9	0	706	82	19309	ENSSSCG00000004154(TNFAIP3),ENSSSCG00000029852(WNT5A),ENSSSCG00000017723(CCL2),ENSSSCG00000017755(NOS2),ENSSSCG00000015037(IL18),ENSSSCG00000003178(IRF3),ENSSSCG00000001952(NFKBIA),ENSSSCG00000017705(CCL5),ENSSSCG00000017920(CXCL16),	-	3.00181	0.00307467	0.0389605
GO:2001237	negative regulation of extrinsic apoptotic signaling pathway	biological_process	7	3	4	706	64	19309	ENSSSCG00000024759(CX3CL1),ENSSSCG00000013655(ICAM1),ENSSSCG00000004154(TNFAIP3),	ENSSSCG00000015955(ITGA6),ENSSSCG00000010276(UNC5B),ENSSSCG00000009716(SH3RF1),ENSSSCG00000005055(LGALS3),	2.99139	0.00769179	0.0721908
GO:0090279	regulation of calcium ion import	biological_process	7	2	5	706	64	19309	ENSSSCG00000009642(STC1),ENSSSCG00000017723(CCL2),	ENSSSCG00000006745(CASQ2),ENSSSCG00000005055(LGALS3),ENSSSCG00000010142(RYR2),ENSSSCG00000020672(F2R),ENSSSCG00000009217(PKD2),	2.99139	0.00769179	0.0721908
GO:0002020	protease binding	molecular_function	7	4	3	706	64	19309	ENSSSCG00000022447(F3),ENSSSCG00000012277(TIMP1),ENSSSCG00000004154(TNFAIP3),ENSSSCG00000006359(ADAMTS4),	ENSSSCG00000017578(ITGA3),ENSSSCG00000008842(KIT),ENSSSCG00000000155(TIMP3),	2.99139	0.00769179	0.0721908
GO:0097192	extrinsic apoptotic signaling pathway in absence of ligand	biological_process	6	4	2	706	55	19309	ENSSSCG00000021865(INHBA),ENSSSCG00000008090(IL1A),ENSSSCG00000003035(-),ENSSSCG00000024759(CX3CL1),	ENSSSCG00000010276(UNC5B),ENSSSCG00000003898(MKNK1),	2.98362	0.0122338	0.101163
GO:0031012	extracellular matrix	cellular_component	33	13	20	706	303	19309	ENSSSCG00000014986(MMP3),ENSSSCG00000004425(-),ENSSSCG00000006359(ADAMTS4),ENSSSCG00000005593(OLFML2A),ENSSSCG00000012027(ADAMTS5),ENSSSCG00000029852(WNT5A),ENSSSCG00000011496(ADAMTS9),ENSSSCG00000009361(POSTN),ENSSSCG00000012277(TIMP1),ENSSSCG00000012051(RUNX1),ENSSSCG00000013599(ANGPTL4),ENSSSCG00000022447(F3),ENSSSCG00000012766(BGN),	ENSSSCG00000007379(WISP2),ENSSSCG00000004012(THBS2),ENSSSCG00000002368(LTBP2),ENSSSCG00000000155(TIMP3),ENSSSCG00000005946(WISP1),ENSSSCG00000010698(FGFR2),ENSSSCG00000006132(MMP16),ENSSSCG00000030160(COL18A1),ENSSSCG00000011538(LMCD1),ENSSSCG00000004980(THSD4),ENSSSCG00000025822(SFRP1),ENSSSCG00000005055(LGALS3),ENSSSCG00000015955(ITGA6),ENSSSCG00000023611(TNXB),ENSSSCG00000010272(ADAMTS14),ENSS…	2.9787	1.18143e-07	1.78362e-05
GO:0032088	negative regulation of NF-kappaB transcription factor activity	biological_process	5	2	3	706	46	19309	ENSSSCG00000004154(TNFAIP3),ENSSSCG00000001952(NFKBIA),	ENSSSCG00000007251(COMMD7),ENSSSCG00000009947(CMKLR1),ENSSSCG00000006883(RWDD3),	2.97281	0.0195457	0.139191
GO:0051403	stress-activated MAPK cascade	biological_process	15	4	11	706	138	19309	ENSSSCG00000029852(WNT5A),ENSSSCG00000008090(IL1A),ENSSSCG00000015650(MAPKAPK2),ENSSSCG00000016140(FZD5),	ENSSSCG00000009593(ROR2),ENSSSCG00000011507(ARL6IP5),ENSSSCG00000014091(F2RL1),ENSSSCG00000024817(RASSF2),ENSSSCG00000004322(ANKRD6),ENSSSCG00000025822(SFRP1),ENSSSCG00000004058(EZR),ENSSSCG00000012110(MID1),ENSSSCG00000015801(TLR3),ENSSSCG00000023611(TNXB),ENSSSCG00000017279(ERN1),	2.97281	0.000243176	0.006268
GO:0006641	triglyceride metabolic process	biological_process	5	1	4	706	46	19309	ENSSSCG00000012202(GK),	ENSSSCG00000007359(LPIN3),ENSSSCG00000016634(CAV1),ENSSSCG00000023611(TNXB),ENSSSCG00000005829(AGPAT2),	2.97281	0.0195457	0.139191
GO:0006941	striated muscle contraction	biological_process	9	2	7	706	83	19309	ENSSSCG00000009642(STC1),ENSSSCG00000013236(MYBPC3),	ENSSSCG00000001025(DSP),ENSSSCG00000022739(DSG2),ENSSSCG00000010142(RYR2),ENSSSCG00000004570(TPM1),ENSSSCG00000016634(CAV1),ENSSSCG00000006745(CASQ2),ENSSSCG00000017041(ADRA1B),	2.96565	0.00333767	0.0411102
GO:0090288	negative regulation of cellular response to growth factor stimulus	biological_process	9	2	7	706	83	19309	ENSSSCG00000009482(SPRY2),ENSSSCG00000029852(WNT5A),	ENSSSCG00000025561(VASN),ENSSSCG00000025822(SFRP1),ENSSSCG00000008749(SLIT2),ENSSSCG00000016665(BMPER),ENSSSCG00000005601(HSPA5),ENSSSCG00000016634(CAV1),ENSSSCG00000004485(CD109),	2.96565	0.00333767	0.0411102
GO:0043410	positive regulation of MAPK cascade	biological_process	34	14	20	706	314	19309	ENSSSCG00000026041(-),ENSSSCG00000013655(ICAM1),ENSSSCG00000008090(IL1A),ENSSSCG00000009482(SPRY2),ENSSSCG00000009996(LIF),ENSSSCG00000013297(CD44),ENSSSCG00000016140(FZD5),ENSSSCG00000024759(CX3CL1),ENSSSCG00000016254(CCL20),ENSSSCG00000016729(IGFBP3),ENSSSCG00000029852(WNT5A),ENSSSCG00000028525(-),ENSSSCG00000017705(CCL5),ENSSSCG00000017723(CCL2),	ENSSSCG00000011507(ARL6IP5),ENSSSCG00000014091(F2RL1),ENSSSCG00000021134(PELI2),ENSSSCG00000027992(MST1R),ENSSSCG00000022504(CDON),ENSSSCG00000008842(KIT),ENSSSCG00000016665(BMPER),ENSSSCG00000014927(NOX4),ENSSSCG00000020672(F2R),ENSSSCG00000004322(ANKRD6),ENSSSCG00000011333(-),ENSSSCG00000012110(MID1),ENSSSCG00000009565(GAS6),ENSSSCG00000024817(RASSF2),ENSSSCG00000010698(FGFR2),ENSSSCG0000001704…	2.96145	8.85788e-08	1.37662e-05
GO:0003205	cardiac chamber development	biological_process	12	4	8	706	111	19309	ENSSSCG00000005096(HIF1A),ENSSSCG00000003035(-),ENSSSCG00000013236(MYBPC3),ENSSSCG00000029852(WNT5A),	ENSSSCG00000004570(TPM1),ENSSSCG00000000488(MDM2),ENSSSCG00000006038(ZFPM2),ENSSSCG00000001025(DSP),ENSSSCG00000017070(HAND1),ENSSSCG00000010698(FGFR2),ENSSSCG00000003702(GATA6),ENSSSCG00000010142(RYR2),	2.95674	0.000928833	0.0172209
GO:0016620	oxidoreductase activity, acting on the aldehyde or oxo group of donors, NAD or NADP as acceptor	molecular_function	4	0	4	706	37	19309	-	ENSSSCG00000009889(ALDH2),ENSSSCG00000000839(ALDH1L2),ENSSSCG00000025578(ALDH1A2),ENSSSCG00000028501(-),	2.95674	0.0313866	0.194428
GO:0048286	lung alveolus development	biological_process	4	2	2	706	37	19309	ENSSSCG00000009996(LIF),ENSSSCG00000003451(PDPN),	ENSSSCG00000010698(FGFR2),ENSSSCG00000003702(GATA6),	2.95674	0.0313866	0.194428
GO:0070228	regulation of lymphocyte apoptotic process	biological_process	4	3	1	706	37	19309	ENSSSCG00000017705(CCL5),ENSSSCG00000029852(WNT5A),ENSSSCG00000005096(HIF1A),	ENSSSCG00000005055(LGALS3),	2.95674	0.0313866	0.194428
GO:0043124	negative regulation of I-kappaB kinase/NF-kappaB signaling	biological_process	4	3	1	706	37	19309	ENSSSCG00000001952(NFKBIA),ENSSSCG00000004154(TNFAIP3),ENSSSCG00000017091(TNIP1),	ENSSSCG00000005291(TLE1),	2.95674	0.0313866	0.194428
GO:0048839	inner ear development	biological_process	15	7	8	706	139	19309	ENSSSCG00000007401(SDC4),ENSSSCG00000009482(SPRY2),ENSSSCG00000029852(WNT5A),ENSSSCG00000014310(CXCL14),ENSSSCG00000011218(SLC4A7),ENSSSCG00000005385(NR4A3),ENSSSCG00000015650(MAPKAPK2),	ENSSSCG00000010698(FGFR2),ENSSSCG00000009593(ROR2),ENSSSCG00000016665(BMPER),ENSSSCG00000005680(PRRX2),ENSSSCG00000001711(CLIC5),ENSSSCG00000006052(FZD6),ENSSSCG00000030898(MAFB),ENSSSCG00000004290(TBX18),	2.95142	0.000262355	0.00657007
GO:0043491	protein kinase B signaling	biological_process	11	5	6	706	102	19309	ENSSSCG00000017705(CCL5),ENSSSCG00000017723(CCL2),ENSSSCG00000009482(SPRY2),ENSSSCG00000022447(F3),ENSSSCG00000014362(HBEGF),	ENSSSCG00000014927(NOX4),ENSSSCG00000009565(GAS6),ENSSSCG00000027992(MST1R),ENSSSCG00000022482(DDIT3),ENSSSCG00000015283(PIK3C2B),ENSSSCG00000004744(TYRO3),	2.94949	0.00145771	0.0236275
GO:0051261	protein depolymerization	biological_process	7	4	3	706	65	19309	ENSSSCG00000022331(FGF13),ENSSSCG00000023010(TMOD1),ENSSSCG00000012974(CFL1),ENSSSCG00000006160(STMN2),	ENSSSCG00000012110(MID1),ENSSSCG00000020736(ADD2),ENSSSCG00000014091(F2RL1),	2.94537	0.00837591	0.0771051
GO:0055088	lipid homeostasis	biological_process	9	4	5	706	84	19309	ENSSSCG00000013599(ANGPTL4),ENSSSCG00000021464(SOAT1),ENSSSCG00000004509(LIPG),ENSSSCG00000014304(SEC24A),	ENSSSCG00000016156(ACADL),ENSSSCG00000028123(ACAD8),ENSSSCG00000016634(CAV1),ENSSSCG00000023354(ACAD9),ENSSSCG00000027017(NR1D2),	2.93034	0.00361859	0.0439554
GO:0008585	female gonad development	biological_process	6	2	4	706	56	19309	ENSSSCG00000027646(TIPARP),ENSSSCG00000021865(INHBA),	ENSSSCG00000008842(KIT),ENSSSCG00000025822(SFRP1),ENSSSCG00000008749(SLIT2),ENSSSCG00000006038(ZFPM2),	2.93034	0.0133519	0.108208
GO:1903955	positive regulation of protein targeting to mitochondrion	biological_process	6	3	3	706	56	19309	ENSSSCG00000010088(UBE2L3),ENSSSCG00000016140(FZD5),ENSSSCG00000022780(UGCG),	ENSSSCG00000003506(PINK1),ENSSSCG00000002860(PDCD5),ENSSSCG00000024418(RHOU),	2.93034	0.0133519	0.108208
GO:0030198	extracellular matrix organization	biological_process	15	5	10	706	140	19309	ENSSSCG00000005037(ERO1A),ENSSSCG00000009361(POSTN),ENSSSCG00000027378(SH3PXD2B),ENSSSCG00000010580(NFKB2),ENSSSCG00000005593(OLFML2A),	ENSSSCG00000002669(CRISPLD2),ENSSSCG00000030160(COL18A1),ENSSSCG00000014557(RIC8A),ENSSSCG00000022168(APBB2),ENSSSCG00000004894(SERPINB5),ENSSSCG00000004980(THSD4),ENSSSCG00000005055(LGALS3),ENSSSCG00000002368(LTBP2),ENSSSCG00000010272(ADAMTS14),ENSSSCG00000023611(TNXB),	2.93034	0.000282841	0.00691913
GO:0050731	positive regulation of peptidyl-tyrosine phosphorylation	biological_process	11	9	2	706	103	19309	ENSSSCG00000013297(CD44),ENSSSCG00000015770(VEGFC),ENSSSCG00000017705(CCL5),ENSSSCG00000009996(LIF),ENSSSCG00000000293(ITGA5),ENSSSCG00000015037(IL18),ENSSSCG00000007864(GPRC5B),ENSSSCG00000015487(TNFSF18),ENSSSCG00000017277(PECAM1),	ENSSSCG00000008842(KIT),ENSSSCG00000009565(GAS6),	2.92086	0.0015759	0.0250815
GO:0032872	regulation of stress-activated MAPK cascade	biological_process	13	3	10	706	122	19309	ENSSSCG00000016140(FZD5),ENSSSCG00000008090(IL1A),ENSSSCG00000029852(WNT5A),	ENSSSCG00000017279(ERN1),ENSSSCG00000024817(RASSF2),ENSSSCG00000014091(F2RL1),ENSSSCG00000023611(TNXB),ENSSSCG00000011507(ARL6IP5),ENSSSCG00000015801(TLR3),ENSSSCG00000004058(EZR),ENSSSCG00000025822(SFRP1),ENSSSCG00000012110(MID1),ENSSSCG00000004322(ANKRD6),	2.91433	0.000691	0.0138305
GO:0032272	negative regulation of protein polymerization	biological_process	5	3	2	706	47	19309	ENSSSCG00000002921(CLIP3),ENSSSCG00000023010(TMOD1),ENSSSCG00000006160(STMN2),	ENSSSCG00000020736(ADD2),ENSSSCG00000008749(SLIT2),	2.90956	0.0213972	0.149356
GO:0010822	positive regulation of mitochondrion organization	biological_process	10	5	5	706	94	19309	ENSSSCG00000005096(HIF1A),ENSSSCG00000016140(FZD5),ENSSSCG00000022780(UGCG),ENSSSCG00000010088(UBE2L3),ENSSSCG00000003035(-),	ENSSSCG00000020906(TNFSF10),ENSSSCG00000003506(PINK1),ENSSSCG00000027757(FIS1),ENSSSCG00000002860(PDCD5),ENSSSCG00000024418(RHOU),	2.90956	0.00248118	0.0340534
GO:0008144	drug binding	molecular_function	5	1	4	706	47	19309	ENSSSCG00000002135(PNP),	ENSSSCG00000004998(-),ENSSSCG00000015999(FKBP7),ENSSSCG00000020701(TTC9),ENSSSCG00000025822(SFRP1),	2.90956	0.0213972	0.149356
GO:0007369	gastrulation	biological_process	14	8	6	706	132	19309	ENSSSCG00000010624(DUSP5),ENSSSCG00000021865(INHBA),ENSSSCG00000005385(NR4A3),ENSSSCG00000000293(ITGA5),ENSSSCG00000029852(WNT5A),ENSSSCG00000000843(TXNRD1),ENSSSCG00000016887(ITGA2),ENSSSCG00000022284(DUSP6),	ENSSSCG00000025822(SFRP1),ENSSSCG00000003702(GATA6),ENSSSCG00000017578(ITGA3),ENSSSCG00000017070(HAND1),ENSSSCG00000014557(RIC8A),ENSSSCG00000026460(TAL1),	2.90074	0.000475988	0.0101827
GO:0002695	negative regulation of leukocyte activation	biological_process	9	5	4	706	85	19309	ENSSSCG00000010280(C10orf54),ENSSSCG00000010054(-),ENSSSCG00000004154(TNFAIP3),ENSSSCG00000015487(TNFSF18),ENSSSCG00000022486(CBLB),	ENSSSCG00000003741(-),ENSSSCG00000025822(SFRP1),ENSSSCG00000004744(TYRO3),ENSSSCG00000022500(IL20RB),	2.89587	0.00391829	0.0463182
GO:0050920	regulation of chemotaxis	biological_process	15	8	7	706	142	19309	ENSSSCG00000008957(AMCF-II),ENSSSCG00000017705(CCL5),ENSSSCG00000014310(CXCL14),ENSSSCG00000015770(VEGFC),ENSSSCG00000017723(CCL2),ENSSSCG00000029852(WNT5A),ENSSSCG00000008959(CXCL2),ENSSSCG00000015487(TNFSF18),	ENSSSCG00000021562(PLXNA4),ENSSSCG00000027856(SEMA6B),ENSSSCG00000014091(F2RL1),ENSSSCG00000009565(GAS6),ENSSSCG00000008749(SLIT2),ENSSSCG00000009947(CMKLR1),ENSSSCG00000001787(IL16),	2.88907	0.000328029	0.00787866
GO:0014068	positive regulation of phosphatidylinositol 3-kinase signaling	biological_process	4	1	3	706	38	19309	ENSSSCG00000017705(CCL5),	ENSSSCG00000014091(F2RL1),ENSSSCG00000020672(F2R),ENSSSCG00000010276(UNC5B),	2.87893	0.0345097	0.207924
GO:0070555	response to interleukin-1	biological_process	6	5	1	706	57	19309	ENSSSCG00000024759(CX3CL1),ENSSSCG00000016254(CCL20),ENSSSCG00000005096(HIF1A),ENSSSCG00000017723(CCL2),ENSSSCG00000017705(CCL5),	ENSSSCG00000025822(SFRP1),	2.87893	0.0145442	0.116619
GO:0001823	mesonephros development	biological_process	8	1	7	706	76	19309	ENSSSCG00000013297(CD44),	ENSSSCG00000016665(BMPER),ENSSSCG00000008749(SLIT2),ENSSSCG00000009217(PKD2),ENSSSCG00000010879(KIF26B),ENSSSCG00000010698(FGFR2),ENSSSCG00000025822(SFRP1),ENSSSCG00000006780(WNT2B),	2.87893	0.00620984	0.0643389
GO:0006081	cellular aldehyde metabolic process	biological_process	4	1	3	706	38	19309	ENSSSCG00000024458(PDXK),	ENSSSCG00000025578(ALDH1A2),ENSSSCG00000012846(PDDC1),ENSSSCG00000028501(-),	2.87893	0.0345097	0.207924
GO:0032432	actin filament bundle	cellular_component	4	0	4	706	38	19309	-	ENSSSCG00000027992(MST1R),ENSSSCG00000010651(ABLIM1),ENSSSCG00000004570(TPM1),ENSSSCG00000011867(MYLK),	2.87893	0.0345097	0.207924
GO:0044275	cellular carbohydrate catabolic process	biological_process	4	2	2	706	38	19309	ENSSSCG00000027607(IER3),ENSSSCG00000005096(HIF1A),	ENSSSCG00000016432(PRKAG2),ENSSSCG00000017041(ADRA1B),	2.87893	0.0345097	0.207924
GO:0030018	Z disc	cellular_component	6	0	6	706	57	19309	-	ENSSSCG00000005110(SYNE2),ENSSSCG00000017448(KRT19),ENSSSCG00000021232(SYNC),ENSSSCG00000006745(CASQ2),ENSSSCG00000000252(KRT8),ENSSSCG00000010142(RYR2),	2.87893	0.0145442	0.116619
GO:0060047	heart contraction	biological_process	13	4	9	706	124	19309	ENSSSCG00000003035(-),ENSSSCG00000014362(HBEGF),ENSSSCG00000013236(MYBPC3),ENSSSCG00000009642(STC1),	ENSSSCG00000000488(MDM2),ENSSSCG00000017041(ADRA1B),ENSSSCG00000006745(CASQ2),ENSSSCG00000004570(TPM1),ENSSSCG00000016634(CAV1),ENSSSCG00000010142(RYR2),ENSSSCG00000022739(DSG2),ENSSSCG00000004366(BVES),ENSSSCG00000001025(DSP),	2.86732	0.000802373	0.0153614
GO:0072006	nephron development	biological_process	9	2	7	706	86	19309	ENSSSCG00000009996(LIF),ENSSSCG00000013297(CD44),	ENSSSCG00000006780(WNT2B),ENSSSCG00000009217(PKD2),ENSSSCG00000010879(KIF26B),ENSSSCG00000017578(ITGA3),ENSSSCG00000010447(ACTA2),ENSSSCG00000010483(PLCE1),ENSSSCG00000017387(WNK4),	2.86219	0.00423767	0.0482583
GO:0042129	regulation of T cell proliferation	biological_process	9	7	2	706	86	19309	ENSSSCG00000002135(PNP),ENSSSCG00000010280(C10orf54),ENSSSCG00000006862(VCAM1),ENSSSCG00000017705(CCL5),ENSSSCG00000022486(CBLB),ENSSSCG00000015487(TNFSF18),ENSSSCG00000015037(IL18),	ENSSSCG00000005055(LGALS3),ENSSSCG00000022500(IL20RB),	2.86219	0.00423767	0.0482583
GO:0042089	cytokine biosynthetic process	biological_process	7	6	1	706	67	19309	ENSSSCG00000029852(WNT5A),ENSSSCG00000015650(MAPKAPK2),ENSSSCG00000015037(IL18),ENSSSCG00000003178(IRF3),ENSSSCG00000008388(REL),ENSSSCG00000008090(IL1A),	ENSSSCG00000015801(TLR3),	2.85745	0.0098837	0.0867533
GO:0008584	male gonad development	biological_process	7	2	5	706	67	19309	ENSSSCG00000021865(INHBA),ENSSSCG00000029852(WNT5A),	ENSSSCG00000008842(KIT),ENSSSCG00000006038(ZFPM2),ENSSSCG00000025822(SFRP1),ENSSSCG00000003702(GATA6),ENSSSCG00000006780(WNT2B),	2.85745	0.0098837	0.0867533
GO:0046546	development of primary male sexual characteristics	biological_process	7	2	5	706	67	19309	ENSSSCG00000021865(INHBA),ENSSSCG00000029852(WNT5A),	ENSSSCG00000008842(KIT),ENSSSCG00000006038(ZFPM2),ENSSSCG00000003702(GATA6),ENSSSCG00000025822(SFRP1),ENSSSCG00000006780(WNT2B),	2.85745	0.0098837	0.0867533
GO:0030016	myofibril	cellular_component	12	2	10	706	115	19309	ENSSSCG00000023010(TMOD1),ENSSSCG00000013236(MYBPC3),	ENSSSCG00000011022(SVIL),ENSSSCG00000004570(TPM1),ENSSSCG00000021232(SYNC),ENSSSCG00000017448(KRT19),ENSSSCG00000006745(CASQ2),ENSSSCG00000029613(SYNM),ENSSSCG00000010142(RYR2),ENSSSCG00000005110(SYNE2),ENSSSCG00000027969(AHNAK),ENSSSCG00000000252(KRT8),	2.8539	0.00125873	0.0213862
GO:0003755	peptidyl-prolyl cis-trans isomerase activity	molecular_function	5	2	3	706	48	19309	ENSSSCG00000026162(-),ENSSSCG00000010330(-),	ENSSSCG00000015999(FKBP7),ENSSSCG00000020701(TTC9),ENSSSCG00000004998(-),	2.84894	0.0233694	0.158313
GO:0050848	regulation of calcium-mediated signaling	biological_process	5	0	5	706	48	19309	-	ENSSSCG00000009947(CMKLR1),ENSSSCG00000009217(PKD2),ENSSSCG00000024818(RCAN3),ENSSSCG00000011538(LMCD1),ENSSSCG00000014264(HINT1),	2.84894	0.0233694	0.158313
GO:0002066	columnar/cuboidal epithelial cell development	biological_process	5	4	1	706	48	19309	ENSSSCG00000011218(SLC4A7),ENSSSCG00000005096(HIF1A),ENSSSCG00000029852(WNT5A),ENSSSCG00000028760(KLF5),	ENSSSCG00000001711(CLIC5),	2.84894	0.0233694	0.158313
GO:0003151	outflow tract morphogenesis	biological_process	5	2	3	706	48	19309	ENSSSCG00000029852(WNT5A),ENSSSCG00000005096(HIF1A),	ENSSSCG00000006038(ZFPM2),ENSSSCG00000003702(GATA6),ENSSSCG00000010698(FGFR2),	2.84894	0.0233694	0.158313
GO:0000413	protein peptidyl-prolyl isomerization	biological_process	5	2	3	706	48	19309	ENSSSCG00000026162(-),ENSSSCG00000010330(-),	ENSSSCG00000015999(FKBP7),ENSSSCG00000020701(TTC9),ENSSSCG00000004998(-),	2.84894	0.0233694	0.158313
GO:0046631	alpha-beta T cell activation	biological_process	8	7	1	706	77	19309	ENSSSCG00000015037(IL18),ENSSSCG00000010054(-),ENSSSCG00000021576(CD83),ENSSSCG00000015487(TNFSF18),ENSSSCG00000022486(CBLB),ENSSSCG00000002135(PNP),ENSSSCG00000010280(C10orf54),	ENSSSCG00000003741(-),	2.84154	0.00672219	0.0672728
GO:0046330	positive regulation of JNK cascade	biological_process	8	3	5	706	77	19309	ENSSSCG00000016140(FZD5),ENSSSCG00000008090(IL1A),ENSSSCG00000029852(WNT5A),	ENSSSCG00000017279(ERN1),ENSSSCG00000024817(RASSF2),ENSSSCG00000014091(F2RL1),ENSSSCG00000015801(TLR3),ENSSSCG00000004322(ANKRD6),	2.84154	0.00672219	0.0672728
GO:0021537	telencephalon development	biological_process	16	7	9	706	154	19309	ENSSSCG00000005096(HIF1A),ENSSSCG00000029852(WNT5A),ENSSSCG00000021865(INHBA),ENSSSCG00000015814(TACC1),ENSSSCG00000028322(BTG2),ENSSSCG00000005385(NR4A3),ENSSSCG00000022331(FGF13),	ENSSSCG00000003201(ATF5),ENSSSCG00000008749(SLIT2),ENSSSCG00000026516(EPHB3),ENSSSCG00000021562(PLXNA4),ENSSSCG00000016002(CCDC141),ENSSSCG00000022504(CDON),ENSSSCG00000024312(ID4),ENSSSCG00000008408(RTN4),ENSSSCG00000002620(EFHC1),	2.84154	0.000261147	0.00657095
GO:0009055	electron carrier activity	molecular_function	8	5	3	706	77	19309	ENSSSCG00000018078(COX2),ENSSSCG00000018094(CYTB),ENSSSCG00000018082(COX3),ENSSSCG00000014167(-),ENSSSCG00000018075(COX1),	ENSSSCG00000016156(ACADL),ENSSSCG00000028123(ACAD8),ENSSSCG00000023354(ACAD9),	2.84154	0.00672219	0.0672728
GO:1990266	neutrophil migration	biological_process	6	4	2	706	58	19309	ENSSSCG00000016254(CCL20),ENSSSCG00000024759(CX3CL1),ENSSSCG00000017705(CCL5),ENSSSCG00000017723(CCL2),	ENSSSCG00000005055(LGALS3),ENSSSCG00000008749(SLIT2),	2.8293	0.0158134	0.12234
GO:0072073	kidney epithelium development	biological_process	10	2	8	706	97	19309	ENSSSCG00000009996(LIF),ENSSSCG00000013297(CD44),	ENSSSCG00000006780(WNT2B),ENSSSCG00000009217(PKD2),ENSSSCG00000010879(KIF26B),ENSSSCG00000010698(FGFR2),ENSSSCG00000025822(SFRP1),ENSSSCG00000008749(SLIT2),ENSSSCG00000016665(BMPER),ENSSSCG00000017387(WNK4),	2.81957	0.00312162	0.0394609
GO:0030509	BMP signaling pathway	biological_process	10	2	8	706	97	19309	ENSSSCG00000029852(WNT5A),ENSSSCG00000010280(C10orf54),	ENSSSCG00000007227(ID1),ENSSSCG00000010142(RYR2),ENSSSCG00000025822(SFRP1),ENSSSCG00000009593(ROR2),ENSSSCG00000003702(GATA6),ENSSSCG00000017578(ITGA3),ENSSSCG00000016634(CAV1),ENSSSCG00000016665(BMPER),	2.81957	0.00312162	0.0394609
GO:0008217	regulation of blood pressure	biological_process	10	4	6	706	97	19309	ENSSSCG00000027607(IER3),ENSSSCG00000003035(-),ENSSSCG00000017755(NOS2),ENSSSCG00000029876(SOD2),	ENSSSCG00000014091(F2RL1),ENSSSCG00000004570(TPM1),ENSSSCG00000014172(-),ENSSSCG00000017041(ADRA1B),ENSSSCG00000010447(ACTA2),ENSSSCG00000020672(F2R),	2.81957	0.00312162	0.0394609
GO:0030010	establishment of cell polarity	biological_process	7	4	3	706	68	19309	ENSSSCG00000012974(CFL1),ENSSSCG00000022331(FGF13),ENSSSCG00000029852(WNT5A),ENSSSCG00000009482(SPRY2),	ENSSSCG00000017676(BCAS3),ENSSSCG00000010879(KIF26B),ENSSSCG00000016974(MAP1B),	2.81543	0.0107113	0.0915836
GO:0070098	chemokine-mediated signaling pathway	biological_process	7	6	1	706	68	19309	ENSSSCG00000024759(CX3CL1),ENSSSCG00000017705(CCL5),ENSSSCG00000008957(AMCF-II),ENSSSCG00000008959(CXCL2),ENSSSCG00000016254(CCL20),ENSSSCG00000017723(CCL2),	ENSSSCG00000008749(SLIT2),	2.81543	0.0107113	0.0915836
GO:0021543	pallium development	biological_process	11	5	6	706	107	19309	ENSSSCG00000022331(FGF13),ENSSSCG00000028322(BTG2),ENSSSCG00000005385(NR4A3),ENSSSCG00000005096(HIF1A),ENSSSCG00000015814(TACC1),	ENSSSCG00000002620(EFHC1),ENSSSCG00000024312(ID4),ENSSSCG00000008408(RTN4),ENSSSCG00000008749(SLIT2),ENSSSCG00000022504(CDON),ENSSSCG00000016002(CCDC141),	2.81167	0.00213167	0.0310296
GO:0061351	neural precursor cell proliferation	biological_process	11	4	7	706	107	19309	ENSSSCG00000022331(FGF13),ENSSSCG00000028322(BTG2),ENSSSCG00000005096(HIF1A),ENSSSCG00000015814(TACC1),	ENSSSCG00000024312(ID4),ENSSSCG00000006052(FZD6),ENSSSCG00000015862(LIMS2),ENSSSCG00000003201(ATF5),ENSSSCG00000008137(-),ENSSSCG00000016614(PTPRZ1),ENSSSCG00000022504(CDON),	2.81167	0.00213167	0.0310296
GO:0006949	syncytium formation	biological_process	4	0	4	706	39	19309	-	ENSSSCG00000004485(CD109),ENSSSCG00000023371(EHD2),ENSSSCG00000029411(CAPN2),ENSSSCG00000022504(CDON),	2.80511	0.0378316	0.223604
GO:0002221	pattern recognition receptor signaling pathway	biological_process	8	4	4	706	78	19309	ENSSSCG00000004154(TNFAIP3),ENSSSCG00000015650(MAPKAPK2),ENSSSCG00000024996(-),ENSSSCG00000001952(NFKBIA),	ENSSSCG00000004744(TYRO3),ENSSSCG00000015801(TLR3),ENSSSCG00000016634(CAV1),ENSSSCG00000014091(F2RL1),	2.80511	0.00726715	0.0700723
GO:0046785	microtubule polymerization	biological_process	4	3	1	706	39	19309	ENSSSCG00000022331(FGF13),ENSSSCG00000002921(CLIP3),ENSSSCG00000006160(STMN2),	ENSSSCG00000027105(TUBGCP5),	2.80511	0.0378316	0.223604
GO:0090559	regulation of membrane permeability	biological_process	4	4	0	706	39	19309	ENSSSCG00000010330(-),ENSSSCG00000026162(-),ENSSSCG00000027607(IER3),ENSSSCG00000003035(-),	-	2.80511	0.0378316	0.223604
GO:0032755	positive regulation of interleukin-6 production	biological_process	4	1	3	706	39	19309	ENSSSCG00000029852(WNT5A),	ENSSSCG00000014091(F2RL1),ENSSSCG00000015801(TLR3),ENSSSCG00000020672(F2R),	2.80511	0.0378316	0.223604
GO:0009948	anterior/posterior axis specification	biological_process	4	2	2	706	39	19309	ENSSSCG00000029852(WNT5A),ENSSSCG00000016140(FZD5),	ENSSSCG00000022482(DDIT3),ENSSSCG00000004290(TBX18),	2.80511	0.0378316	0.223604
GO:0007040	lysosome organization	biological_process	4	1	3	706	39	19309	ENSSSCG00000008056(ATP6V0C),	ENSSSCG00000026181(AKTIP),ENSSSCG00000003826(HOOK1),ENSSSCG00000024324(TMEM175),	2.80511	0.0378316	0.223604
GO:0050764	regulation of phagocytosis	biological_process	4	2	2	706	39	19309	ENSSSCG00000011727(PTX3),ENSSSCG00000017723(CCL2),	ENSSSCG00000009565(GAS6),ENSSSCG00000014091(F2RL1),	2.80511	0.0378316	0.223604
GO:0001944	vasculature development	biological_process	43	18	25	706	420	19309	ENSSSCG00000022447(F3),ENSSSCG00000028760(KLF5),ENSSSCG00000005096(HIF1A),ENSSSCG00000008090(IL1A),ENSSSCG00000028304(ZFP36L1),ENSSSCG00000012967(FOSL1),ENSSSCG00000009996(LIF),ENSSSCG00000013599(ANGPTL4),ENSSSCG00000027646(TIPARP),ENSSSCG00000016140(FZD5),ENSSSCG00000029852(WNT5A),ENSSSCG00000015037(IL18),ENSSSCG00000024759(CX3CL1),ENSSSCG00000013735(JUNB),ENSSSCG00000003451(PDPN),ENSSSCG0000001…	ENSSSCG00000017070(HAND1),ENSSSCG00000026460(TAL1),ENSSSCG00000008749(SLIT2),ENSSSCG00000008833(SGCB),ENSSSCG00000014557(RIC8A),ENSSSCG00000009217(PKD2),ENSSSCG00000007675(EPHB4),ENSSSCG00000003702(GATA6),ENSSSCG00000023749(ADM2),ENSSSCG00000005680(PRRX2),ENSSSCG00000006038(ZFPM2),ENSSSCG00000000488(MDM2),ENSSSCG00000016665(BMPER),ENSSSCG00000010698(FGFR2),ENSSSCG00000017589(DLX3),ENSSSCG00000010…	2.8001	1.01134e-08	3.56262e-06
GO:0060537	muscle tissue development	biological_process	26	7	19	706	254	19309	ENSSSCG00000028322(BTG2),ENSSSCG00000027646(TIPARP),ENSSSCG00000003035(-),ENSSSCG00000030165(MAFF),ENSSSCG00000029852(WNT5A),ENSSSCG00000028760(KLF5),ENSSSCG00000013236(MYBPC3),	ENSSSCG00000022504(CDON),ENSSSCG00000011022(SVIL),ENSSSCG00000006038(ZFPM2),ENSSSCG00000016634(CAV1),ENSSSCG00000011867(MYLK),ENSSSCG00000004570(TPM1),ENSSSCG00000014927(NOX4),ENSSSCG00000004290(TBX18),ENSSSCG00000010142(RYR2),ENSSSCG00000009217(PKD2),ENSSSCG00000003702(GATA6),ENSSSCG00000025578(ALDH1A2),ENSSSCG00000004366(BVES),ENSSSCG00000008833(SGCB),ENSSSCG00000027017(NR1D2),ENSSSCG0000002273…	2.79959	6.45314e-06	0.000370635
GO:0000302	response to reactive oxygen species	biological_process	9	3	6	706	88	19309	ENSSSCG00000029876(SOD2),ENSSSCG00000004154(TNFAIP3),ENSSSCG00000005385(NR4A3),	ENSSSCG00000011001(APTX),ENSSSCG00000004209(PTPRK),ENSSSCG00000029438(-),ENSSSCG00000003506(PINK1),ENSSSCG00000021205(STK26),ENSSSCG00000004570(TPM1),	2.79714	0.00493922	0.0541469
GO:0040017	positive regulation of locomotion	biological_process	28	13	15	706	274	19309	ENSSSCG00000005096(HIF1A),ENSSSCG00000013655(ICAM1),ENSSSCG00000014362(HBEGF),ENSSSCG00000029852(WNT5A),ENSSSCG00000016254(CCL20),ENSSSCG00000015487(TNFSF18),ENSSSCG00000008959(CXCL2),ENSSSCG00000017723(CCL2),ENSSSCG00000014310(CXCL14),ENSSSCG00000015770(VEGFC),ENSSSCG00000017920(CXCL16),ENSSSCG00000017705(CCL5),ENSSSCG00000008957(AMCF-II),	ENSSSCG00000001787(IL16),ENSSSCG00000014091(F2RL1),ENSSSCG00000008749(SLIT2),ENSSSCG00000004366(BVES),ENSSSCG00000020672(F2R),ENSSSCG00000005055(LGALS3),ENSSSCG00000027856(SEMA6B),ENSSSCG00000005110(SYNE2),ENSSSCG00000009593(ROR2),ENSSSCG00000030160(COL18A1),ENSSSCG00000009947(CMKLR1),ENSSSCG00000009565(GAS6),ENSSSCG00000017676(BCAS3),ENSSSCG00000011867(MYLK),ENSSSCG00000005601(HSPA5),	2.79488	3.09671e-06	0.000194798
GO:0035335	peptidyl-tyrosine dephosphorylation	biological_process	10	4	6	706	98	19309	ENSSSCG00000012743(MTMR1),ENSSSCG00000010624(DUSP5),ENSSSCG00000010755(PTPRE),ENSSSCG00000022284(DUSP6),	ENSSSCG00000016614(PTPRZ1),ENSSSCG00000005195(PTPRD),ENSSSCG00000025969(PTPRR),ENSSSCG00000002425(PTPN21),ENSSSCG00000004209(PTPRK),ENSSSCG00000005194(-),	2.7908	0.00336291	0.0412289
GO:0035914	skeletal muscle cell differentiation	biological_process	5	3	2	706	49	19309	ENSSSCG00000028760(KLF5),ENSSSCG00000030165(MAFF),ENSSSCG00000028322(BTG2),	ENSSSCG00000027017(NR1D2),ENSSSCG00000022504(CDON),	2.7908	0.0254662	0.167785
GO:0003014	renal system process	biological_process	5	1	4	706	49	19309	ENSSSCG00000009642(STC1),	ENSSSCG00000017387(WNK4),ENSSSCG00000014091(F2RL1),ENSSSCG00000017578(ITGA3),ENSSSCG00000020672(F2R),	2.7908	0.0254662	0.167785
GO:0045089	positive regulation of innate immune response	biological_process	12	7	5	706	118	19309	ENSSSCG00000004154(TNFAIP3),ENSSSCG00000024996(-),ENSSSCG00000015650(MAPKAPK2),ENSSSCG00000003079(PVR),ENSSSCG00000029852(WNT5A),ENSSSCG00000001952(NFKBIA),ENSSSCG00000003178(IRF3),	ENSSSCG00000015801(TLR3),ENSSSCG00000004744(TYRO3),ENSSSCG00000003042(RPS19),ENSSSCG00000014091(F2RL1),ENSSSCG00000016634(CAV1),	2.78134	0.00156658	0.0250084
GO:0034111	negative regulation of homotypic cell-cell adhesion	biological_process	6	4	2	706	59	19309	ENSSSCG00000010054(-),ENSSSCG00000022486(CBLB),ENSSSCG00000010280(C10orf54),ENSSSCG00000015487(TNFSF18),	ENSSSCG00000003741(-),ENSSSCG00000022500(IL20RB),	2.78134	0.0171624	0.129366
GO:0042107	cytokine metabolic process	biological_process	7	6	1	706	69	19309	ENSSSCG00000008090(IL1A),ENSSSCG00000008388(REL),ENSSSCG00000003178(IRF3),ENSSSCG00000015037(IL18),ENSSSCG00000015650(MAPKAPK2),ENSSSCG00000029852(WNT5A),	ENSSSCG00000015801(TLR3),	2.77462	0.0115908	0.0970611
GO:0006937	regulation of muscle contraction	biological_process	8	1	7	706	79	19309	ENSSSCG00000009642(STC1),	ENSSSCG00000010142(RYR2),ENSSSCG00000020672(F2R),ENSSSCG00000022739(DSG2),ENSSSCG00000001025(DSP),ENSSSCG00000017041(ADRA1B),ENSSSCG00000006745(CASQ2),ENSSSCG00000016634(CAV1),	2.76961	0.00784613	0.0729912
GO:0043583	ear development	biological_process	16	7	9	706	158	19309	ENSSSCG00000007401(SDC4),ENSSSCG00000029852(WNT5A),ENSSSCG00000009482(SPRY2),ENSSSCG00000005385(NR4A3),ENSSSCG00000011218(SLC4A7),ENSSSCG00000014310(CXCL14),ENSSSCG00000015650(MAPKAPK2),	ENSSSCG00000017239(RPL38),ENSSSCG00000009593(ROR2),ENSSSCG00000010698(FGFR2),ENSSSCG00000005680(PRRX2),ENSSSCG00000016665(BMPER),ENSSSCG00000004290(TBX18),ENSSSCG00000030898(MAFB),ENSSSCG00000006052(FZD6),ENSSSCG00000001711(CLIC5),	2.76961	0.000345528	0.00811453
GO:0072593	reactive oxygen species metabolic process	biological_process	14	8	6	706	139	19309	ENSSSCG00000014986(MMP3),ENSSSCG00000027378(SH3PXD2B),ENSSSCG00000027607(IER3),ENSSSCG00000029876(SOD2),ENSSSCG00000017755(NOS2),ENSSSCG00000018069(ND2),ENSSSCG00000011727(PTX3),ENSSSCG00000005096(HIF1A),	ENSSSCG00000009217(PKD2),ENSSSCG00000014927(NOX4),ENSSSCG00000016634(CAV1),ENSSSCG00000005701(ASS1),ENSSSCG00000003506(PINK1),ENSSSCG00000014091(F2RL1),	2.75466	0.000786918	0.0151203
GO:0006635	fatty acid beta-oxidation	biological_process	4	0	4	706	40	19309	-	ENSSSCG00000016156(ACADL),ENSSSCG00000023354(ACAD9),ENSSSCG00000009937(ACACB),ENSSSCG00000028123(ACAD8),	2.73499	0.0413568	0.236504
GO:0044773	mitotic DNA damage checkpoint	biological_process	4	1	3	706	40	19309	ENSSSCG00000027607(IER3),	ENSSSCG00000000488(MDM2),ENSSSCG00000006274(PRKDC),ENSSSCG00000002429(FOXN3),	2.73499	0.0413568	0.236504
GO:0022029	telencephalon cell migration	biological_process	5	1	4	706	50	19309	ENSSSCG00000022331(FGF13),	ENSSSCG00000008408(RTN4),ENSSSCG00000016002(CCDC141),ENSSSCG00000002620(EFHC1),ENSSSCG00000008749(SLIT2),	2.73499	0.0276914	0.179977
GO:0015908	fatty acid transport	biological_process	4	3	1	706	40	19309	ENSSSCG00000023351(PLA2G4A),ENSSSCG00000012583(ACSL4),ENSSSCG00000003669(MFSD2A),	ENSSSCG00000002263(SLCO3A1),	2.73499	0.0413568	0.236504
GO:0060324	face development	biological_process	4	2	2	706	40	19309	ENSSSCG00000027646(TIPARP),ENSSSCG00000029852(WNT5A),	ENSSSCG00000002669(CRISPLD2),ENSSSCG00000025578(ALDH1A2),	2.73499	0.0413568	0.236504
GO:2000177	regulation of neural precursor cell proliferation	biological_process	6	2	4	706	60	19309	ENSSSCG00000005096(HIF1A),ENSSSCG00000028322(BTG2),	ENSSSCG00000015862(LIMS2),ENSSSCG00000016614(PTPRZ1),ENSSSCG00000022504(CDON),ENSSSCG00000008137(-),	2.73499	0.0185939	0.134959
GO:0045638	negative regulation of myeloid cell differentiation	biological_process	4	2	2	706	40	19309	ENSSSCG00000001952(NFKBIA),ENSSSCG00000012051(RUNX1),	ENSSSCG00000025822(SFRP1),ENSSSCG00000030898(MAFB),	2.73499	0.0413568	0.236504
GO:0044291	cell-cell contact zone	cellular_component	4	1	3	706	40	19309	ENSSSCG00000022331(FGF13),	ENSSSCG00000001025(DSP),ENSSSCG00000027969(AHNAK),ENSSSCG00000022739(DSG2),	2.73499	0.0413568	0.236504
GO:0051145	smooth muscle cell differentiation	biological_process	4	0	4	706	40	19309	-	ENSSSCG00000010698(FGFR2),ENSSSCG00000003702(GATA6),ENSSSCG00000004290(TBX18),ENSSSCG00000008833(SGCB),	2.73499	0.0413568	0.236504
GO:0009855	determination of bilateral symmetry	biological_process	8	2	6	706	80	19309	ENSSSCG00000005096(HIF1A),ENSSSCG00000029852(WNT5A),	ENSSSCG00000011768(CCDC39),ENSSSCG00000022482(DDIT3),ENSSSCG00000025578(ALDH1A2),ENSSSCG00000008738(CC2D2A),ENSSSCG00000009217(PKD2),ENSSSCG00000017070(HAND1),	2.73499	0.00846055	0.0776138
GO:0006939	smooth muscle contraction	biological_process	6	0	6	706	60	19309	-	ENSSSCG00000016634(CAV1),ENSSSCG00000011867(MYLK),ENSSSCG00000010459(HTR7),ENSSSCG00000010447(ACTA2),ENSSSCG00000017041(ADRA1B),ENSSSCG00000020672(F2R),	2.73499	0.0185939	0.134959
GO:0009062	fatty acid catabolic process	biological_process	5	0	5	706	50	19309	-	ENSSSCG00000007359(LPIN3),ENSSSCG00000023354(ACAD9),ENSSSCG00000009937(ACACB),ENSSSCG00000028123(ACAD8),ENSSSCG00000016156(ACADL),	2.73499	0.0276914	0.179977
GO:0007517	muscle organ development	biological_process	21	7	14	706	211	19309	ENSSSCG00000028322(BTG2),ENSSSCG00000009996(LIF),ENSSSCG00000003035(-),ENSSSCG00000030165(MAFF),ENSSSCG00000029852(WNT5A),ENSSSCG00000028760(KLF5),ENSSSCG00000013236(MYBPC3),	ENSSSCG00000022504(CDON),ENSSSCG00000011022(SVIL),ENSSSCG00000006038(ZFPM2),ENSSSCG00000016634(CAV1),ENSSSCG00000011867(MYLK),ENSSSCG00000004570(TPM1),ENSSSCG00000024591(ETV1),ENSSSCG00000010142(RYR2),ENSSSCG00000003702(GATA6),ENSSSCG00000008833(SGCB),ENSSSCG00000027017(NR1D2),ENSSSCG00000017070(HAND1),ENSSSCG00000001025(DSP),ENSSSCG00000010698(FGFR2),	2.72202	6.51084e-05	0.00220534
GO:0000165	MAPK cascade	biological_process	51	23	28	706	514	19309	ENSSSCG00000017705(CCL5),ENSSSCG00000004520(MAPK4),ENSSSCG00000022284(DUSP6),ENSSSCG00000024759(CX3CL1),ENSSSCG00000028525(-),ENSSSCG00000029852(WNT5A),ENSSSCG00000015037(IL18),ENSSSCG00000016729(IGFBP3),ENSSSCG00000010624(DUSP5),ENSSSCG00000009996(LIF),ENSSSCG00000015650(MAPKAPK2),ENSSSCG00000024996(-),ENSSSCG00000022331(FGF13),ENSSSCG00000013655(ICAM1),ENSSSCG00000026041(-),ENSSSCG00000021865(I…	ENSSSCG00000017279(ERN1),ENSSSCG00000010483(PLCE1),ENSSSCG00000017041(ADRA1B),ENSSSCG00000001523(GRM4),ENSSSCG00000015801(TLR3),ENSSSCG00000007227(ID1),ENSSSCG00000024817(RASSF2),ENSSSCG00000014927(NOX4),ENSSSCG00000016665(BMPER),ENSSSCG00000022504(CDON),ENSSSCG00000023611(TNXB),ENSSSCG00000025822(SFRP1),ENSSSCG00000012110(MID1),ENSSSCG00000011333(-),ENSSSCG00000004322(ANKRD6),ENSSSCG00000020672(…	2.7137	1.34828e-09	1.01776e-06
GO:0016331	morphogenesis of embryonic epithelium	biological_process	12	5	7	706	121	19309	ENSSSCG00000029852(WNT5A),ENSSSCG00000007401(SDC4),ENSSSCG00000015770(VEGFC),ENSSSCG00000012974(CFL1),ENSSSCG00000005096(HIF1A),	ENSSSCG00000006780(WNT2B),ENSSSCG00000004290(TBX18),ENSSSCG00000025578(ALDH1A2),ENSSSCG00000025822(SFRP1),ENSSSCG00000010698(FGFR2),ENSSSCG00000006052(FZD6),ENSSSCG00000017070(HAND1),	2.71238	0.0019353	0.028485
GO:0046328	regulation of JNK cascade	biological_process	10	3	7	706	101	19309	ENSSSCG00000008090(IL1A),ENSSSCG00000016140(FZD5),ENSSSCG00000029852(WNT5A),	ENSSSCG00000014091(F2RL1),ENSSSCG00000017279(ERN1),ENSSSCG00000024817(RASSF2),ENSSSCG00000023611(TNXB),ENSSSCG00000025822(SFRP1),ENSSSCG00000015801(TLR3),ENSSSCG00000004322(ANKRD6),	2.70791	0.00417956	0.0480104
GO:0042594	response to starvation	biological_process	10	1	9	706	101	19309	ENSSSCG00000027055(NUAK1),	ENSSSCG00000015340(ASNS),ENSSSCG00000025822(SFRP1),ENSSSCG00000006780(WNT2B),ENSSSCG00000017676(BCAS3),ENSSSCG00000016634(CAV1),ENSSSCG00000005601(HSPA5),ENSSSCG00000023880(RRP8),ENSSSCG00000022482(DDIT3),ENSSSCG00000009565(GAS6),	2.70791	0.00417956	0.0480104
GO:0043409	negative regulation of MAPK cascade	biological_process	10	5	5	706	101	19309	ENSSSCG00000009482(SPRY2),ENSSSCG00000010624(DUSP5),ENSSSCG00000022284(DUSP6),ENSSSCG00000017091(TNIP1),ENSSSCG00000009996(LIF),	ENSSSCG00000004058(EZR),ENSSSCG00000025822(SFRP1),ENSSSCG00000014091(F2RL1),ENSSSCG00000016634(CAV1),ENSSSCG00000025969(PTPRR),	2.70791	0.00417956	0.0480104
GO:0031625	ubiquitin protein ligase binding	molecular_function	18	8	10	706	182	19309	ENSSSCG00000001952(NFKBIA),ENSSSCG00000010088(UBE2L3),ENSSSCG00000016140(FZD5),ENSSSCG00000011927(UBE2B),ENSSSCG00000008056(ATP6V0C),ENSSSCG00000022742(PRDX6),ENSSSCG00000021220(CKB),ENSSSCG00000005096(HIF1A),	ENSSSCG00000020796(SPOP),ENSSSCG00000012110(MID1),ENSSSCG00000006052(FZD6),ENSSSCG00000000488(MDM2),ENSSSCG00000026158(RAD18),ENSSSCG00000011105(-),ENSSSCG00000005601(HSPA5),ENSSSCG00000003506(PINK1),ENSSSCG00000007208(TRIB3),ENSSSCG00000026181(AKTIP),	2.70493	0.000213297	0.00575032
GO:1903214	regulation of protein targeting to mitochondrion	biological_process	6	3	3	706	61	19309	ENSSSCG00000022780(UGCG),ENSSSCG00000016140(FZD5),ENSSSCG00000010088(UBE2L3),	ENSSSCG00000024418(RHOU),ENSSSCG00000002860(PDCD5),ENSSSCG00000003506(PINK1),	2.69015	0.0201107	0.141876
GO:0005925	focal adhesion	cellular_component	26	9	17	706	265	19309	ENSSSCG00000013655(ICAM1),ENSSSCG00000016887(ITGA2),ENSSSCG00000013297(CD44),ENSSSCG00000000951(CSRP2),ENSSSCG00000008056(ATP6V0C),ENSSSCG00000000293(ITGA5),ENSSSCG00000012974(CFL1),ENSSSCG00000023522(TGM2),ENSSSCG00000001526(HMGA1),	ENSSSCG00000012744(CD99L2),ENSSSCG00000003042(RPS19),ENSSSCG00000009111(SYNPO2),ENSSSCG00000029411(CAPN2),ENSSSCG00000027969(AHNAK),ENSSSCG00000004571(-),ENSSSCG00000015955(ITGA6),ENSSSCG00000017578(ITGA3),ENSSSCG00000011946(ALCAM),ENSSSCG00000017239(RPL38),ENSSSCG00000005110(SYNE2),ENSSSCG00000015862(LIMS2),ENSSSCG00000011022(SVIL),ENSSSCG00000016634(CAV1),ENSSSCG00000005601(HSPA5),ENSSSCG000000…	2.68338	1.31595e-05	0.000655988
GO:0072078	nephron tubule morphogenesis	biological_process	5	1	4	706	51	19309	ENSSSCG00000013297(CD44),	ENSSSCG00000010879(KIF26B),ENSSSCG00000009217(PKD2),ENSSSCG00000017387(WNK4),ENSSSCG00000006780(WNT2B),	2.68136	0.0300485	0.190151
GO:0060425	lung morphogenesis	biological_process	5	2	3	706	51	19309	ENSSSCG00000009482(SPRY2),ENSSSCG00000009996(LIF),	ENSSSCG00000010698(FGFR2),ENSSSCG00000006780(WNT2B),ENSSSCG00000007227(ID1),	2.68136	0.0300485	0.190151
GO:0014066	regulation of phosphatidylinositol 3-kinase signaling	biological_process	5	1	4	706	51	19309	ENSSSCG00000017705(CCL5),	ENSSSCG00000014091(F2RL1),ENSSSCG00000010026(PIK3IP1),ENSSSCG00000020672(F2R),ENSSSCG00000010276(UNC5B),	2.68136	0.0300485	0.190151
GO:0032092	positive regulation of protein binding	biological_process	5	1	4	706	51	19309	ENSSSCG00000015487(TNFSF18),	ENSSSCG00000016634(CAV1),ENSSSCG00000007208(TRIB3),ENSSSCG00000026181(AKTIP),ENSSSCG00000020736(ADD2),	2.68136	0.0300485	0.190151
GO:0090263	positive regulation of canonical Wnt signaling pathway	biological_process	5	1	4	706	51	19309	ENSSSCG00000007864(GPRC5B),	ENSSSCG00000025822(SFRP1),ENSSSCG00000010698(FGFR2),ENSSSCG00000009593(ROR2),ENSSSCG00000006780(WNT2B),	2.68136	0.0300485	0.190151
GO:0030335	positive regulation of cell migration	biological_process	25	13	12	706	255	19309	ENSSSCG00000017723(CCL2),ENSSSCG00000014362(HBEGF),ENSSSCG00000017920(CXCL16),ENSSSCG00000008957(AMCF-II),ENSSSCG00000017705(CCL5),ENSSSCG00000014310(CXCL14),ENSSSCG00000015770(VEGFC),ENSSSCG00000029852(WNT5A),ENSSSCG00000016254(CCL20),ENSSSCG00000008959(CXCL2),ENSSSCG00000015487(TNFSF18),ENSSSCG00000005096(HIF1A),ENSSSCG00000013655(ICAM1),	ENSSSCG00000005055(LGALS3),ENSSSCG00000020672(F2R),ENSSSCG00000017676(BCAS3),ENSSSCG00000005601(HSPA5),ENSSSCG00000027856(SEMA6B),ENSSSCG00000011867(MYLK),ENSSSCG00000009593(ROR2),ENSSSCG00000005110(SYNE2),ENSSSCG00000014091(F2RL1),ENSSSCG00000030160(COL18A1),ENSSSCG00000009947(CMKLR1),ENSSSCG00000009565(GAS6),	2.68136	1.90511e-05	0.000831949
GO:0046034	ATP metabolic process	biological_process	14	11	3	706	143	19309	ENSSSCG00000027607(IER3),ENSSSCG00000018091(ND5),ENSSSCG00000018080(ATP8),ENSSSCG00000018081(ATP6),ENSSSCG00000018094(CYTB),ENSSSCG00000018075(COX1),ENSSSCG00000005096(HIF1A),ENSSSCG00000018069(ND2),ENSSSCG00000013366(LDHA),ENSSSCG00000018086(ND4L),ENSSSCG00000018087(ND4),	ENSSSCG00000015336(SLC25A13),ENSSSCG00000016432(PRKAG2),ENSSSCG00000003506(PINK1),	2.67761	0.00103281	0.0186258
GO:0071901	negative regulation of protein serine/threonine kinase activity	biological_process	9	4	5	706	92	19309	ENSSSCG00000009482(SPRY2),ENSSSCG00000004154(TNFAIP3),ENSSSCG00000010624(DUSP5),ENSSSCG00000022284(DUSP6),	ENSSSCG00000025822(SFRP1),ENSSSCG00000016432(PRKAG2),ENSSSCG00000006163(PKIA),ENSSSCG00000016634(CAV1),ENSSSCG00000017335(HEXIM2),	2.67553	0.00662055	0.0665076
GO:0032642	regulation of chemokine production	biological_process	4	2	2	706	41	19309	ENSSSCG00000008957(AMCF-II),ENSSSCG00000029852(WNT5A),	ENSSSCG00000014091(F2RL1),ENSSSCG00000015801(TLR3),	2.66828	0.0450895	0.251587
GO:0019838	growth factor binding	molecular_function	8	1	7	706	82	19309	ENSSSCG00000016729(IGFBP3),	ENSSSCG00000025924(IGFBP5),ENSSSCG00000004485(CD109),ENSSSCG00000003042(RPS19),ENSSSCG00000007379(WISP2),ENSSSCG00000010698(FGFR2),ENSSSCG00000005946(WISP1),ENSSSCG00000025561(VASN),	2.66828	0.00980145	0.0861744
GO:0010171	body morphogenesis	biological_process	4	2	2	706	41	19309	ENSSSCG00000027646(TIPARP),ENSSSCG00000010911(ZNF281),	ENSSSCG00000002669(CRISPLD2),ENSSSCG00000022504(CDON),	2.66828	0.0450895	0.251587
GO:1903902	positive regulation of viral life cycle	biological_process	4	0	4	706	41	19309	-	ENSSSCG00000010453(IFIT1),ENSSSCG00000029362(CHMP2A),ENSSSCG00000025980(CHMP4C),ENSSSCG00000010070(SMARCB1),	2.66828	0.0450895	0.251587
GO:0002011	morphogenesis of an epithelial sheet	biological_process	4	3	1	706	41	19309	ENSSSCG00000029852(WNT5A),ENSSSCG00000014362(HBEGF),ENSSSCG00000000293(ITGA5),	ENSSSCG00000011103(PARD3),	2.66828	0.0450895	0.251587
GO:0007254	JNK cascade	biological_process	11	3	8	706	113	19309	ENSSSCG00000008090(IL1A),ENSSSCG00000016140(FZD5),ENSSSCG00000029852(WNT5A),	ENSSSCG00000014091(F2RL1),ENSSSCG00000024817(RASSF2),ENSSSCG00000017279(ERN1),ENSSSCG00000023611(TNXB),ENSSSCG00000015801(TLR3),ENSSSCG00000025822(SFRP1),ENSSSCG00000009593(ROR2),ENSSSCG00000004322(ANKRD6),	2.66238	0.00326292	0.0403777
GO:0048729	tissue morphogenesis	biological_process	47	21	26	706	483	19309	ENSSSCG00000023522(TGM2),ENSSSCG00000021865(INHBA),ENSSSCG00000015770(VEGFC),ENSSSCG00000012974(CFL1),ENSSSCG00000005385(NR4A3),ENSSSCG00000011218(SLC4A7),ENSSSCG00000000293(ITGA5),ENSSSCG00000029852(WNT5A),ENSSSCG00000000843(TXNRD1),ENSSSCG00000008963(AREG),ENSSSCG00000009642(STC1),ENSSSCG00000014362(HBEGF),ENSSSCG00000013297(CD44),ENSSSCG00000016140(FZD5),ENSSSCG00000009996(LIF),ENSSSCG00000012…	ENSSSCG00000006052(FZD6),ENSSSCG00000025578(ALDH1A2),ENSSSCG00000004290(TBX18),ENSSSCG00000010142(RYR2),ENSSSCG00000011867(MYLK),ENSSSCG00000009593(ROR2),ENSSSCG00000010698(FGFR2),ENSSSCG00000010447(ACTA2),ENSSSCG00000004894(SERPINB5),ENSSSCG00000009217(PKD2),ENSSSCG00000025822(SFRP1),ENSSSCG00000017578(ITGA3),ENSSSCG00000004322(ANKRD6),ENSSSCG00000004570(TPM1),ENSSSCG00000000488(MDM2),ENSSSCG000…	2.66137	9.91503e-09	3.74222e-06
GO:0044389	ubiquitin-like protein ligase binding	molecular_function	18	8	10	706	185	19309	ENSSSCG00000016140(FZD5),ENSSSCG00000001952(NFKBIA),ENSSSCG00000010088(UBE2L3),ENSSSCG00000005096(HIF1A),ENSSSCG00000022742(PRDX6),ENSSSCG00000021220(CKB),ENSSSCG00000011927(UBE2B),ENSSSCG00000008056(ATP6V0C),	ENSSSCG00000011105(-),ENSSSCG00000005601(HSPA5),ENSSSCG00000000488(MDM2),ENSSSCG00000026158(RAD18),ENSSSCG00000020796(SPOP),ENSSSCG00000006052(FZD6),ENSSSCG00000012110(MID1),ENSSSCG00000026181(AKTIP),ENSSSCG00000007208(TRIB3),ENSSSCG00000003506(PINK1),	2.66107	0.000259171	0.00658394
GO:0006954	inflammatory response	biological_process	34	23	11	706	350	19309	ENSSSCG00000024996(-),ENSSSCG00000015650(MAPKAPK2),ENSSSCG00000013297(CD44),ENSSSCG00000027607(IER3),ENSSSCG00000010054(-),ENSSSCG00000017755(NOS2),ENSSSCG00000022447(F3),ENSSSCG00000004154(TNFAIP3),ENSSSCG00000008090(IL1A),ENSSSCG00000005096(HIF1A),ENSSSCG00000017723(CCL2),ENSSSCG00000017705(CCL5),ENSSSCG00000008957(AMCF-II),ENSSSCG00000010580(NFKB2),ENSSSCG00000008388(REL),ENSSSCG00000015037(IL…	ENSSSCG00000011333(-),ENSSSCG00000022500(IL20RB),ENSSSCG00000003741(-),ENSSSCG00000020672(F2R),ENSSSCG00000008842(KIT),ENSSSCG00000004744(TYRO3),ENSSSCG00000027017(NR1D2),ENSSSCG00000003042(RPS19),ENSSSCG00000015801(TLR3),ENSSSCG00000025308(IL17D),ENSSSCG00000015283(PIK3C2B),	2.65684	9.44145e-07	7.67517e-05
GO:0043122	regulation of I-kappaB kinase/NF-kappaB signaling	biological_process	15	8	7	706	155	19309	ENSSSCG00000017091(TNIP1),ENSSSCG00000008090(IL1A),ENSSSCG00000004154(TNFAIP3),ENSSSCG00000015037(IL18),ENSSSCG00000007864(GPRC5B),ENSSSCG00000008388(REL),ENSSSCG00000016925(PLK2),ENSSSCG00000001952(NFKBIA),	ENSSSCG00000014091(F2RL1),ENSSSCG00000003506(PINK1),ENSSSCG00000020906(TNFSF10),ENSSSCG00000010587(TRIM8),ENSSSCG00000020672(F2R),ENSSSCG00000015801(TLR3),ENSSSCG00000005291(TLE1),	2.64676	0.000805356	0.0153076
GO:0051272	positive regulation of cellular component movement	biological_process	26	14	12	706	269	19309	ENSSSCG00000016254(CCL20),ENSSSCG00000008959(CXCL2),ENSSSCG00000015487(TNFSF18),ENSSSCG00000029852(WNT5A),ENSSSCG00000017920(CXCL16),ENSSSCG00000008957(AMCF-II),ENSSSCG00000017705(CCL5),ENSSSCG00000014310(CXCL14),ENSSSCG00000015770(VEGFC),ENSSSCG00000003451(PDPN),ENSSSCG00000017723(CCL2),ENSSSCG00000013655(ICAM1),ENSSSCG00000005096(HIF1A),ENSSSCG00000014362(HBEGF),	ENSSSCG00000009947(CMKLR1),ENSSSCG00000009565(GAS6),ENSSSCG00000030160(COL18A1),ENSSSCG00000009593(ROR2),ENSSSCG00000005110(SYNE2),ENSSSCG00000017676(BCAS3),ENSSSCG00000005601(HSPA5),ENSSSCG00000011867(MYLK),ENSSSCG00000014091(F2RL1),ENSSSCG00000027856(SEMA6B),ENSSSCG00000005055(LGALS3),ENSSSCG00000020672(F2R),	2.64348	1.68735e-05	0.000768615
GO:0097191	extrinsic apoptotic signaling pathway	biological_process	17	7	10	706	176	19309	ENSSSCG00000021865(INHBA),ENSSSCG00000004154(TNFAIP3),ENSSSCG00000015037(IL18),ENSSSCG00000003035(-),ENSSSCG00000013655(ICAM1),ENSSSCG00000024759(CX3CL1),ENSSSCG00000008090(IL1A),	ENSSSCG00000005055(LGALS3),ENSSSCG00000025822(SFRP1),ENSSSCG00000011333(-),ENSSSCG00000016634(CAV1),ENSSSCG00000015955(ITGA6),ENSSSCG00000009716(SH3RF1),ENSSSCG00000000252(KRT8),ENSSSCG00000020906(TNFSF10),ENSSSCG00000010276(UNC5B),ENSSSCG00000003898(MKNK1),	2.64175	0.000402752	0.00913366
GO:0072358	cardiovascular system development	biological_process	64	26	38	706	663	19309	ENSSSCG00000008090(IL1A),ENSSSCG00000011265(XIRP1),ENSSSCG00000022447(F3),ENSSSCG00000028760(KLF5),ENSSSCG00000016140(FZD5),ENSSSCG00000027646(TIPARP),ENSSSCG00000013599(ANGPTL4),ENSSSCG00000012967(FOSL1),ENSSSCG00000006862(VCAM1),ENSSSCG00000013735(JUNB),ENSSSCG00000015770(VEGFC),ENSSSCG00000011218(SLC4A7),ENSSSCG00000017723(CCL2),ENSSSCG00000027378(SH3PXD2B),ENSSSCG00000005096(HIF1A),ENSSSCG000…	ENSSSCG00000026460(TAL1),ENSSSCG00000008833(SGCB),ENSSSCG00000017070(HAND1),ENSSSCG00000001025(DSP),ENSSSCG00000006274(PRKDC),ENSSSCG00000005680(PRRX2),ENSSSCG00000006038(ZFPM2),ENSSSCG00000000488(MDM2),ENSSSCG00000007675(EPHB4),ENSSSCG00000003702(GATA6),ENSSSCG00000004366(BVES),ENSSSCG00000008738(CC2D2A),ENSSSCG00000030160(COL18A1),ENSSSCG00000026516(EPHB3),ENSSSCG00000010698(FGFR2),ENSSSCG00000…	2.64011	3.84337e-11	1.01542e-07
GO:0072359	circulatory system development	biological_process	64	26	38	706	663	19309	ENSSSCG00000012967(FOSL1),ENSSSCG00000013599(ANGPTL4),ENSSSCG00000027646(TIPARP),ENSSSCG00000016140(FZD5),ENSSSCG00000028760(KLF5),ENSSSCG00000022447(F3),ENSSSCG00000011265(XIRP1),ENSSSCG00000008090(IL1A),ENSSSCG00000027378(SH3PXD2B),ENSSSCG00000017723(CCL2),ENSSSCG00000011218(SLC4A7),ENSSSCG00000015770(VEGFC),ENSSSCG00000006862(VCAM1),ENSSSCG00000013735(JUNB),ENSSSCG00000028304(ZFP36L1),ENSSSCG0…	ENSSSCG00000003702(GATA6),ENSSSCG00000007675(EPHB4),ENSSSCG00000008738(CC2D2A),ENSSSCG00000004366(BVES),ENSSSCG00000005680(PRRX2),ENSSSCG00000000488(MDM2),ENSSSCG00000006038(ZFPM2),ENSSSCG00000017070(HAND1),ENSSSCG00000001025(DSP),ENSSSCG00000006274(PRKDC),ENSSSCG00000026460(TAL1),ENSSSCG00000008833(SGCB),ENSSSCG00000010142(RYR2),ENSSSCG00000004012(THBS2),ENSSSCG00000008408(RTN4),ENSSSCG000000255…	2.64011	3.84337e-11	1.01542e-07
GO:0021987	cerebral cortex development	biological_process	8	3	5	706	83	19309	ENSSSCG00000015814(TACC1),ENSSSCG00000005096(HIF1A),ENSSSCG00000022331(FGF13),	ENSSSCG00000022504(CDON),ENSSSCG00000008749(SLIT2),ENSSSCG00000016002(CCDC141),ENSSSCG00000002620(EFHC1),ENSSSCG00000008408(RTN4),	2.63613	0.0105309	0.0903329
GO:0003007	heart morphogenesis	biological_process	16	4	12	706	166	19309	ENSSSCG00000013236(MYBPC3),ENSSSCG00000029852(WNT5A),ENSSSCG00000003035(-),ENSSSCG00000005096(HIF1A),	ENSSSCG00000010142(RYR2),ENSSSCG00000025578(ALDH1A2),ENSSSCG00000003702(GATA6),ENSSSCG00000009217(PKD2),ENSSSCG00000008408(RTN4),ENSSSCG00000006038(ZFPM2),ENSSSCG00000000488(MDM2),ENSSSCG00000004570(TPM1),ENSSSCG00000010698(FGFR2),ENSSSCG00000001025(DSP),ENSSSCG00000017070(HAND1),ENSSSCG00000011768(CCDC39),	2.63613	0.000587849	0.0122774
GO:0016337	single organismal cell-cell adhesion	biological_process	48	22	26	706	498	19309	ENSSSCG00000022486(CBLB),ENSSSCG00000003451(PDPN),ENSSSCG00000016794(MYO10),ENSSSCG00000017723(CCL2),ENSSSCG00000000293(ITGA5),ENSSSCG00000005385(NR4A3),ENSSSCG00000017705(CCL5),ENSSSCG00000015487(TNFSF18),ENSSSCG00000015037(IL18),ENSSSCG00000029852(WNT5A),ENSSSCG00000006862(VCAM1),ENSSSCG00000024759(CX3CL1),ENSSSCG00000017091(TNIP1),ENSSSCG00000021576(CD83),ENSSSCG00000028304(ZFP36L1),ENSSSCG000…	ENSSSCG00000004290(TBX18),ENSSSCG00000004058(EZR),ENSSSCG00000016634(CAV1),ENSSSCG00000005701(ASS1),ENSSSCG00000022739(DSG2),ENSSSCG00000015862(LIMS2),ENSSSCG00000026516(EPHB3),ENSSSCG00000002037(CDH24),ENSSSCG00000008137(-),ENSSSCG00000005055(LGALS3),ENSSSCG00000030898(MAFB),ENSSSCG00000004366(BVES),ENSSSCG00000003741(-),ENSSSCG00000007675(EPHB4),ENSSSCG00000022500(IL20RB),ENSSSCG00000023611(TNX…	2.63613	9.28489e-09	4.08844e-06
GO:0002064	epithelial cell development	biological_process	16	8	8	706	166	19309	ENSSSCG00000013655(ICAM1),ENSSSCG00000005096(HIF1A),ENSSSCG00000023010(TMOD1),ENSSSCG00000028760(KLF5),ENSSSCG00000029852(WNT5A),ENSSSCG00000009996(LIF),ENSSSCG00000011218(SLC4A7),ENSSSCG00000009642(STC1),	ENSSSCG00000030160(COL18A1),ENSSSCG00000014091(F2RL1),ENSSSCG00000011103(PARD3),ENSSSCG00000010698(FGFR2),ENSSSCG00000010447(ACTA2),ENSSSCG00000007227(ID1),ENSSSCG00000004058(EZR),ENSSSCG00000001711(CLIC5),	2.63613	0.000587849	0.0122774
GO:0046661	male sex differentiation	biological_process	8	2	6	706	83	19309	ENSSSCG00000029852(WNT5A),ENSSSCG00000021865(INHBA),	ENSSSCG00000003702(GATA6),ENSSSCG00000025822(SFRP1),ENSSSCG00000007529(SYCP2),ENSSSCG00000006780(WNT2B),ENSSSCG00000008842(KIT),ENSSSCG00000006038(ZFPM2),	2.63613	0.0105309	0.0903329
GO:0048514	blood vessel morphogenesis	biological_process	32	14	18	706	332	19309	ENSSSCG00000027646(TIPARP),ENSSSCG00000016140(FZD5),ENSSSCG00000013599(ANGPTL4),ENSSSCG00000028304(ZFP36L1),ENSSSCG00000008090(IL1A),ENSSSCG00000005096(HIF1A),ENSSSCG00000028760(KLF5),ENSSSCG00000022447(F3),ENSSSCG00000015770(VEGFC),ENSSSCG00000017723(CCL2),ENSSSCG00000013735(JUNB),ENSSSCG00000024759(CX3CL1),ENSSSCG00000015037(IL18),ENSSSCG00000029852(WNT5A),	ENSSSCG00000016665(BMPER),ENSSSCG00000006038(ZFPM2),ENSSSCG00000005680(PRRX2),ENSSSCG00000023749(ADM2),ENSSSCG00000003702(GATA6),ENSSSCG00000007675(EPHB4),ENSSSCG00000009217(PKD2),ENSSSCG00000008749(SLIT2),ENSSSCG00000026460(TAL1),ENSSSCG00000017070(HAND1),ENSSSCG00000011867(MYLK),ENSSSCG00000002516(WARS),ENSSSCG00000016634(CAV1),ENSSSCG00000004012(THBS2),ENSSSCG00000007227(ID1),ENSSSCG0000003016…	2.63613	2.21908e-06	0.000158455
GO:0048771	tissue remodeling	biological_process	10	3	7	706	104	19309	ENSSSCG00000009996(LIF),ENSSSCG00000008090(IL1A),ENSSSCG00000005096(HIF1A),	ENSSSCG00000020672(F2R),ENSSSCG00000025822(SFRP1),ENSSSCG00000000488(MDM2),ENSSSCG00000017041(ADRA1B),ENSSSCG00000014927(NOX4),ENSSSCG00000024817(RASSF2),ENSSSCG00000016634(CAV1),	2.62979	0.00515023	0.0558805
GO:0043408	regulation of MAPK cascade	biological_process	45	18	27	706	468	19309	ENSSSCG00000009996(LIF),ENSSSCG00000016140(FZD5),ENSSSCG00000010624(DUSP5),ENSSSCG00000013297(CD44),ENSSSCG00000026041(-),ENSSSCG00000013655(ICAM1),ENSSSCG00000008090(IL1A),ENSSSCG00000009482(SPRY2),ENSSSCG00000021865(INHBA),ENSSSCG00000017705(CCL5),ENSSSCG00000017723(CCL2),ENSSSCG00000024759(CX3CL1),ENSSSCG00000022284(DUSP6),ENSSSCG00000017091(TNIP1),ENSSSCG00000016254(CCL20),ENSSSCG00000016729(…	ENSSSCG00000023611(TNXB),ENSSSCG00000022504(CDON),ENSSSCG00000027992(MST1R),ENSSSCG00000016665(BMPER),ENSSSCG00000008842(KIT),ENSSSCG00000014927(NOX4),ENSSSCG00000020672(F2R),ENSSSCG00000004322(ANKRD6),ENSSSCG00000011333(-),ENSSSCG00000012110(MID1),ENSSSCG00000025822(SFRP1),ENSSSCG00000011507(ARL6IP5),ENSSSCG00000014091(F2RL1),ENSSSCG00000021134(PELI2),ENSSSCG00000017041(ADRA1B),ENSSSCG0000001048…	2.62979	2.75803e-08	6.93972e-06
GO:0019887	protein kinase regulator activity	molecular_function	10	5	5	706	104	19309	ENSSSCG00000002855(CCNE1),ENSSSCG00000017705(CCL5),ENSSSCG00000022331(FGF13),ENSSSCG00000007864(GPRC5B),ENSSSCG00000009482(SPRY2),	ENSSSCG00000009565(GAS6),ENSSSCG00000007542(-),ENSSSCG00000017335(HEXIM2),ENSSSCG00000006163(PKIA),ENSSSCG00000016432(PRKAG2),	2.62979	0.00515023	0.0558805
GO:0090287	regulation of cellular response to growth factor stimulus	biological_process	15	5	10	706	156	19309	ENSSSCG00000009482(SPRY2),ENSSSCG00000029852(WNT5A),ENSSSCG00000022284(DUSP6),ENSSSCG00000005096(HIF1A),ENSSSCG00000010280(C10orf54),	ENSSSCG00000017578(ITGA3),ENSSSCG00000003702(GATA6),ENSSSCG00000025561(VASN),ENSSSCG00000025822(SFRP1),ENSSSCG00000016665(BMPER),ENSSSCG00000005601(HSPA5),ENSSSCG00000016634(CAV1),ENSSSCG00000004485(CD109),ENSSSCG00000010698(FGFR2),ENSSSCG00000008749(SLIT2),	2.62979	0.000859203	0.0160994
GO:0050771	negative regulation of axonogenesis	biological_process	5	2	3	706	52	19309	ENSSSCG00000022331(FGF13),ENSSSCG00000029852(WNT5A),	ENSSSCG00000008408(RTN4),ENSSSCG00000027856(SEMA6B),ENSSSCG00000008749(SLIT2),	2.62979	0.0325411	0.199475
GO:0043407	negative regulation of MAP kinase activity	biological_process	5	3	2	706	52	19309	ENSSSCG00000009482(SPRY2),ENSSSCG00000022284(DUSP6),ENSSSCG00000010624(DUSP5),	ENSSSCG00000025822(SFRP1),ENSSSCG00000016634(CAV1),	2.62979	0.0325411	0.199475
GO:0008015	blood circulation	biological_process	24	9	15	706	250	19309	ENSSSCG00000018075(COX1),ENSSSCG00000003035(-),ENSSSCG00000013236(MYBPC3),ENSSSCG00000017755(NOS2),ENSSSCG00000029876(SOD2),ENSSSCG00000018078(COX2),ENSSSCG00000027607(IER3),ENSSSCG00000009642(STC1),ENSSSCG00000014362(HBEGF),	ENSSSCG00000014091(F2RL1),ENSSSCG00000008749(SLIT2),ENSSSCG00000010459(HTR7),ENSSSCG00000010447(ACTA2),ENSSSCG00000001025(DSP),ENSSSCG00000022739(DSG2),ENSSSCG00000006745(CASQ2),ENSSSCG00000016634(CAV1),ENSSSCG00000004570(TPM1),ENSSSCG00000014172(-),ENSSSCG00000000488(MDM2),ENSSSCG00000017041(ADRA1B),ENSSSCG00000004366(BVES),ENSSSCG00000010142(RYR2),ENSSSCG00000020672(F2R),	2.62559	3.76595e-05	0.00144198
GO:0051924	regulation of calcium ion transport	biological_process	12	3	9	706	125	19309	ENSSSCG00000017723(CCL2),ENSSSCG00000009642(STC1),ENSSSCG00000017705(CCL5),	ENSSSCG00000009217(PKD2),ENSSSCG00000027969(AHNAK),ENSSSCG00000016983(STC2),ENSSSCG00000020672(F2R),ENSSSCG00000005055(LGALS3),ENSSSCG00000010142(RYR2),ENSSSCG00000011867(MYLK),ENSSSCG00000016634(CAV1),ENSSSCG00000006745(CASQ2),	2.62559	0.00253739	0.0344667
GO:0035282	segmentation	biological_process	7	2	5	706	73	19309	ENSSSCG00000029852(WNT5A),ENSSSCG00000016140(FZD5),	ENSSSCG00000009593(ROR2),ENSSSCG00000025822(SFRP1),ENSSSCG00000006274(PRKDC),ENSSSCG00000004290(TBX18),ENSSSCG00000030898(MAFB),	2.62259	0.015667	0.121921
GO:2000147	positive regulation of cell motility	biological_process	25	13	12	706	261	19309	ENSSSCG00000013655(ICAM1),ENSSSCG00000005096(HIF1A),ENSSSCG00000014362(HBEGF),ENSSSCG00000016254(CCL20),ENSSSCG00000008959(CXCL2),ENSSSCG00000015487(TNFSF18),ENSSSCG00000029852(WNT5A),ENSSSCG00000017920(CXCL16),ENSSSCG00000008957(AMCF-II),ENSSSCG00000017705(CCL5),ENSSSCG00000014310(CXCL14),ENSSSCG00000015770(VEGFC),ENSSSCG00000017723(CCL2),	ENSSSCG00000014091(F2RL1),ENSSSCG00000027856(SEMA6B),ENSSSCG00000005055(LGALS3),ENSSSCG00000020672(F2R),ENSSSCG00000009947(CMKLR1),ENSSSCG00000009565(GAS6),ENSSSCG00000030160(COL18A1),ENSSSCG00000009593(ROR2),ENSSSCG00000005110(SYNE2),ENSSSCG00000017676(BCAS3),ENSSSCG00000005601(HSPA5),ENSSSCG00000011867(MYLK),	2.61972	2.76193e-05	0.00110561
GO:0034109	homotypic cell-cell adhesion	biological_process	20	12	8	706	209	19309	ENSSSCG00000015037(IL18),ENSSSCG00000010054(-),ENSSSCG00000015487(TNFSF18),ENSSSCG00000010280(C10orf54),ENSSSCG00000006862(VCAM1),ENSSSCG00000017723(CCL2),ENSSSCG00000022486(CBLB),ENSSSCG00000021576(CD83),ENSSSCG00000017705(CCL5),ENSSSCG00000013297(CD44),ENSSSCG00000002135(PNP),ENSSSCG00000005385(NR4A3),	ENSSSCG00000001025(DSP),ENSSSCG00000004744(TYRO3),ENSSSCG00000022739(DSG2),ENSSSCG00000007675(EPHB4),ENSSSCG00000003741(-),ENSSSCG00000022500(IL20RB),ENSSSCG00000005055(LGALS3),ENSSSCG00000016634(CAV1),	2.61721	0.000157413	0.00464676
GO:2001236	regulation of extrinsic apoptotic signaling pathway	biological_process	11	4	7	706	115	19309	ENSSSCG00000021865(INHBA),ENSSSCG00000013655(ICAM1),ENSSSCG00000024759(CX3CL1),ENSSSCG00000004154(TNFAIP3),	ENSSSCG00000016634(CAV1),ENSSSCG00000015955(ITGA6),ENSSSCG00000010276(UNC5B),ENSSSCG00000025822(SFRP1),ENSSSCG00000020906(TNFSF10),ENSSSCG00000009716(SH3RF1),ENSSSCG00000005055(LGALS3),	2.61607	0.00373489	0.0448526
GO:0042641	actomyosin	cellular_component	4	0	4	706	42	19309	-	ENSSSCG00000010651(ABLIM1),ENSSSCG00000004570(TPM1),ENSSSCG00000011867(MYLK),ENSSSCG00000027992(MST1R),	2.60475	0.0490335	0.266282
GO:0035710	CD4-positive, alpha-beta T cell activation	biological_process	4	3	1	706	42	19309	ENSSSCG00000015487(TNFSF18),ENSSSCG00000021576(CD83),ENSSSCG00000010280(C10orf54),	ENSSSCG00000003741(-),	2.60475	0.0490335	0.266282
GO:0002244	hematopoietic progenitor cell differentiation	biological_process	10	2	8	706	105	19309	ENSSSCG00000021865(INHBA),ENSSSCG00000012051(RUNX1),	ENSSSCG00000006274(PRKDC),ENSSSCG00000004366(BVES),ENSSSCG00000025822(SFRP1),ENSSSCG00000002412(STON2),ENSSSCG00000008842(KIT),ENSSSCG00000016614(PTPRZ1),ENSSSCG00000016658(ANLN),ENSSSCG00000026460(TAL1),	2.60475	0.00551147	0.0584791
GO:0030055	cell-substrate junction	cellular_component	26	9	17	706	273	19309	ENSSSCG00000013655(ICAM1),ENSSSCG00000016887(ITGA2),ENSSSCG00000013297(CD44),ENSSSCG00000008056(ATP6V0C),ENSSSCG00000000951(CSRP2),ENSSSCG00000001526(HMGA1),ENSSSCG00000000293(ITGA5),ENSSSCG00000012974(CFL1),ENSSSCG00000023522(TGM2),	ENSSSCG00000027969(AHNAK),ENSSSCG00000004571(-),ENSSSCG00000012744(CD99L2),ENSSSCG00000003042(RPS19),ENSSSCG00000009111(SYNPO2),ENSSSCG00000029411(CAPN2),ENSSSCG00000017578(ITGA3),ENSSSCG00000011946(ALCAM),ENSSSCG00000015955(ITGA6),ENSSSCG00000005110(SYNE2),ENSSSCG00000015862(LIMS2),ENSSSCG00000017239(RPL38),ENSSSCG00000028109(SNTB2),ENSSSCG00000004058(EZR),ENSSSCG00000011022(SVIL),ENSSSCG0000001…	2.60475	2.152e-05	0.000881487
GO:0023014	signal transduction by protein phosphorylation	biological_process	52	23	29	706	546	19309	ENSSSCG00000008090(IL1A),ENSSSCG00000009482(SPRY2),ENSSSCG00000016140(FZD5),ENSSSCG00000013297(CD44),ENSSSCG00000017091(TNIP1),ENSSSCG00000016254(CCL20),ENSSSCG00000021865(INHBA),ENSSSCG00000017723(CCL2),ENSSSCG00000026041(-),ENSSSCG00000013655(ICAM1),ENSSSCG00000010624(DUSP5),ENSSSCG00000009996(LIF),ENSSSCG00000022331(FGF13),ENSSSCG00000024996(-),ENSSSCG00000015650(MAPKAPK2),ENSSSCG00000022284(D…	ENSSSCG00000014091(F2RL1),ENSSSCG00000008842(KIT),ENSSSCG00000027992(MST1R),ENSSSCG00000009565(GAS6),ENSSSCG00000025969(PTPRR),ENSSSCG00000007208(TRIB3),ENSSSCG00000009593(ROR2),ENSSSCG00000010698(FGFR2),ENSSSCG00000016634(CAV1),ENSSSCG00000004058(EZR),ENSSSCG00000011507(ARL6IP5),ENSSSCG00000021134(PELI2),ENSSSCG00000016665(BMPER),ENSSSCG00000014927(NOX4),ENSSSCG00000023611(TNXB),ENSSSCG000000225…	2.60475	3.47705e-09	2.04142e-06
GO:0031110	regulation of microtubule polymerization or depolymerization	biological_process	4	3	1	706	42	19309	ENSSSCG00000022331(FGF13),ENSSSCG00000002921(CLIP3),ENSSSCG00000006160(STMN2),	ENSSSCG00000012110(MID1),	2.60475	0.0490335	0.266282
GO:0008625	extrinsic apoptotic signaling pathway via death domain receptors	biological_process	6	3	3	706	63	19309	ENSSSCG00000015037(IL18),ENSSSCG00000004154(TNFAIP3),ENSSSCG00000013655(ICAM1),	ENSSSCG00000025822(SFRP1),ENSSSCG00000011333(-),ENSSSCG00000005055(LGALS3),	2.60475	0.0234115	0.157587
GO:0071156	regulation of cell cycle arrest	biological_process	4	0	4	706	42	19309	-	ENSSSCG00000009217(PKD2),ENSSSCG00000003702(GATA6),ENSSSCG00000023880(RRP8),ENSSSCG00000000488(MDM2),	2.60475	0.0490335	0.266282
GO:0071241	cellular response to inorganic substance	biological_process	6	5	1	706	63	19309	ENSSSCG00000013735(JUNB),ENSSSCG00000003035(-),ENSSSCG00000030300(-),ENSSSCG00000009827(HVCN1),ENSSSCG00000029852(WNT5A),	ENSSSCG00000006848(SLC25A24),	2.60475	0.0234115	0.157587
GO:0021766	hippocampus development	biological_process	4	3	1	706	42	19309	ENSSSCG00000022331(FGF13),ENSSSCG00000005385(NR4A3),ENSSSCG00000028322(BTG2),	ENSSSCG00000024312(ID4),	2.60475	0.0490335	0.266282
GO:0014706	striated muscle tissue development	biological_process	23	6	17	706	242	19309	ENSSSCG00000028322(BTG2),ENSSSCG00000003035(-),ENSSSCG00000030165(MAFF),ENSSSCG00000013236(MYBPC3),ENSSSCG00000029852(WNT5A),ENSSSCG00000028760(KLF5),	ENSSSCG00000006038(ZFPM2),ENSSSCG00000022504(CDON),ENSSSCG00000011022(SVIL),ENSSSCG00000014927(NOX4),ENSSSCG00000004570(TPM1),ENSSSCG00000016634(CAV1),ENSSSCG00000010142(RYR2),ENSSSCG00000004290(TBX18),ENSSSCG00000025578(ALDH1A2),ENSSSCG00000004366(BVES),ENSSSCG00000003702(GATA6),ENSSSCG00000008833(SGCB),ENSSSCG00000027017(NR1D2),ENSSSCG00000022739(DSG2),ENSSSCG00000017070(HAND1),ENSSSCG000000010…	2.59937	6.17017e-05	0.00210343
GO:0072001	renal system development	biological_process	18	4	14	706	190	19309	ENSSSCG00000029852(WNT5A),ENSSSCG00000009996(LIF),ENSSSCG00000013297(CD44),ENSSSCG00000027646(TIPARP),	ENSSSCG00000008749(SLIT2),ENSSSCG00000017387(WNK4),ENSSSCG00000006780(WNT2B),ENSSSCG00000010698(FGFR2),ENSSSCG00000010879(KIF26B),ENSSSCG00000010447(ACTA2),ENSSSCG00000010483(PLCE1),ENSSSCG00000015955(ITGA6),ENSSSCG00000016665(BMPER),ENSSSCG00000004290(TBX18),ENSSSCG00000025822(SFRP1),ENSSSCG00000009217(PKD2),ENSSSCG00000017578(ITGA3),ENSSSCG00000025578(ALDH1A2),	2.59104	0.00035507	0.00830172
GO:0050795	regulation of behavior	biological_process	16	9	7	706	169	19309	ENSSSCG00000029852(WNT5A),ENSSSCG00000008959(CXCL2),ENSSSCG00000015487(TNFSF18),ENSSSCG00000017705(CCL5),ENSSSCG00000008957(AMCF-II),ENSSSCG00000014310(CXCL14),ENSSSCG00000015770(VEGFC),ENSSSCG00000005385(NR4A3),ENSSSCG00000017723(CCL2),	ENSSSCG00000014091(F2RL1),ENSSSCG00000008749(SLIT2),ENSSSCG00000009947(CMKLR1),ENSSSCG00000009565(GAS6),ENSSSCG00000001787(IL16),ENSSSCG00000027856(SEMA6B),ENSSSCG00000021562(PLXNA4),	2.58934	0.000710868	0.0141744
GO:0060402	calcium ion transport into cytosol	biological_process	7	1	6	706	74	19309	ENSSSCG00000005037(ERO1A),	ENSSSCG00000022482(DDIT3),ENSSSCG00000016634(CAV1),ENSSSCG00000006745(CASQ2),ENSSSCG00000010142(RYR2),ENSSSCG00000020672(F2R),ENSSSCG00000009217(PKD2),	2.58715	0.0168358	0.128001
GO:0060401	cytosolic calcium ion transport	biological_process	7	1	6	706	74	19309	ENSSSCG00000005037(ERO1A),	ENSSSCG00000020672(F2R),ENSSSCG00000010142(RYR2),ENSSSCG00000009217(PKD2),ENSSSCG00000022482(DDIT3),ENSSSCG00000016634(CAV1),ENSSSCG00000006745(CASQ2),	2.58715	0.0168358	0.128001
GO:0030176	integral component of endoplasmic reticulum membrane	cellular_component	7	1	6	706	74	19309	ENSSSCG00000013780(TECR),	ENSSSCG00000005601(HSPA5),ENSSSCG00000017279(ERN1),ENSSSCG00000016792(FAM134B),ENSSSCG00000009217(PKD2),ENSSSCG00000008408(RTN4),ENSSSCG00000024692(RRBP1),	2.58715	0.0168358	0.128001
GO:0045766	positive regulation of angiogenesis	biological_process	7	5	2	706	74	19309	ENSSSCG00000022447(F3),ENSSSCG00000029852(WNT5A),ENSSSCG00000024759(CX3CL1),ENSSSCG00000008090(IL1A),ENSSSCG00000015770(VEGFC),	ENSSSCG00000003702(GATA6),ENSSSCG00000023749(ADM2),	2.58715	0.0168358	0.128001
GO:0030968	endoplasmic reticulum unfolded protein response	biological_process	5	1	4	706	53	19309	ENSSSCG00000005037(ERO1A),	ENSSSCG00000022482(DDIT3),ENSSSCG00000016983(STC2),ENSSSCG00000017279(ERN1),ENSSSCG00000005601(HSPA5),	2.58018	0.0351727	0.210956
GO:2000648	positive regulation of stem cell proliferation	biological_process	5	2	3	706	53	19309	ENSSSCG00000005096(HIF1A),ENSSSCG00000029852(WNT5A),	ENSSSCG00000004290(TBX18),ENSSSCG00000005680(PRRX2),ENSSSCG00000010698(FGFR2),	2.58018	0.0351727	0.210956
GO:0016597	amino acid binding	molecular_function	5	1	4	706	53	19309	ENSSSCG00000017755(NOS2),	ENSSSCG00000012862(OSBPL5),ENSSSCG00000028978(CAD),ENSSSCG00000009565(GAS6),ENSSSCG00000005701(ASS1),	2.58018	0.0351727	0.210956
GO:0019395	fatty acid oxidation	biological_process	5	1	4	706	53	19309	ENSSSCG00000005385(NR4A3),	ENSSSCG00000023354(ACAD9),ENSSSCG00000009937(ACACB),ENSSSCG00000028123(ACAD8),ENSSSCG00000016156(ACADL),	2.58018	0.0351727	0.210956
GO:0071333	cellular response to glucose stimulus	biological_process	5	3	2	706	53	19309	ENSSSCG00000006862(VCAM1),ENSSSCG00000013655(ICAM1),ENSSSCG00000005096(HIF1A),	ENSSSCG00000017279(ERN1),ENSSSCG00000014927(NOX4),	2.58018	0.0351727	0.210956
GO:0071773	cellular response to BMP stimulus	biological_process	10	2	8	706	106	19309	ENSSSCG00000010280(C10orf54),ENSSSCG00000029852(WNT5A),	ENSSSCG00000016665(BMPER),ENSSSCG00000016634(CAV1),ENSSSCG00000017578(ITGA3),ENSSSCG00000009593(ROR2),ENSSSCG00000025822(SFRP1),ENSSSCG00000003702(GATA6),ENSSSCG00000010142(RYR2),ENSSSCG00000007227(ID1),	2.58018	0.00589285	0.0621514
GO:0010038	response to metal ion	biological_process	10	6	4	706	106	19309	ENSSSCG00000003035(-),ENSSSCG00000013735(JUNB),ENSSSCG00000009827(HVCN1),ENSSSCG00000008090(IL1A),ENSSSCG00000029852(WNT5A),ENSSSCG00000030300(-),	ENSSSCG00000016634(CAV1),ENSSSCG00000015336(SLC25A13),ENSSSCG00000010142(RYR2),ENSSSCG00000006848(SLC25A24),	2.58018	0.00589285	0.0621514
GO:0001568	blood vessel development	biological_process	38	15	23	706	403	19309	ENSSSCG00000015770(VEGFC),ENSSSCG00000017723(CCL2),ENSSSCG00000024759(CX3CL1),ENSSSCG00000013735(JUNB),ENSSSCG00000029852(WNT5A),ENSSSCG00000015037(IL18),ENSSSCG00000013599(ANGPTL4),ENSSSCG00000027646(TIPARP),ENSSSCG00000016140(FZD5),ENSSSCG00000028304(ZFP36L1),ENSSSCG00000012967(FOSL1),ENSSSCG00000005096(HIF1A),ENSSSCG00000008090(IL1A),ENSSSCG00000022447(F3),ENSSSCG00000028760(KLF5),	ENSSSCG00000016634(CAV1),ENSSSCG00000002516(WARS),ENSSSCG00000011867(MYLK),ENSSSCG00000007227(ID1),ENSSSCG00000004012(THBS2),ENSSSCG00000025578(ALDH1A2),ENSSSCG00000022482(DDIT3),ENSSSCG00000026516(EPHB3),ENSSSCG00000030160(COL18A1),ENSSSCG00000010698(FGFR2),ENSSSCG00000017589(DLX3),ENSSSCG00000010447(ACTA2),ENSSSCG00000005680(PRRX2),ENSSSCG00000006038(ZFPM2),ENSSSCG00000000488(MDM2),ENSSSCG00000…	2.57889	4.72046e-07	4.79672e-05
GO:0034599	cellular response to oxidative stress	biological_process	11	5	6	706	117	19309	ENSSSCG00000005096(HIF1A),ENSSSCG00000026041(-),ENSSSCG00000005385(NR4A3),ENSSSCG00000004154(TNFAIP3),ENSSSCG00000029876(SOD2),	ENSSSCG00000004570(TPM1),ENSSSCG00000021205(STK26),ENSSSCG00000011507(ARL6IP5),ENSSSCG00000006848(SLC25A24),ENSSSCG00000004209(PTPRK),ENSSSCG00000003506(PINK1),	2.57135	0.00426139	0.0482167
GO:0005912	adherens junction	cellular_component	31	11	20	706	330	19309	ENSSSCG00000013297(CD44),ENSSSCG00000013655(ICAM1),ENSSSCG00000016887(ITGA2),ENSSSCG00000003079(PVR),ENSSSCG00000000293(ITGA5),ENSSSCG00000023522(TGM2),ENSSSCG00000000181(RND1),ENSSSCG00000012974(CFL1),ENSSSCG00000001526(HMGA1),ENSSSCG00000000951(CSRP2),ENSSSCG00000008056(ATP6V0C),	ENSSSCG00000013382(PLEKHA7),ENSSSCG00000015955(ITGA6),ENSSSCG00000011946(ALCAM),ENSSSCG00000017578(ITGA3),ENSSSCG00000003042(RPS19),ENSSSCG00000012744(CD99L2),ENSSSCG00000029411(CAPN2),ENSSSCG00000009111(SYNPO2),ENSSSCG00000011103(PARD3),ENSSSCG00000029613(SYNM),ENSSSCG00000004571(-),ENSSSCG00000027969(AHNAK),ENSSSCG00000011022(SVIL),ENSSSCG00000016634(CAV1),ENSSSCG00000005601(HSPA5),ENSSSCG00000…	2.56923	5.147e-06	0.000309054
GO:0019722	calcium-mediated signaling	biological_process	9	1	8	706	96	19309	ENSSSCG00000006862(VCAM1),	ENSSSCG00000027757(FIS1),ENSSSCG00000010142(RYR2),ENSSSCG00000009217(PKD2),ENSSSCG00000014264(HINT1),ENSSSCG00000009947(CMKLR1),ENSSSCG00000011538(LMCD1),ENSSSCG00000024818(RCAN3),ENSSSCG00000006745(CASQ2),	2.56405	0.00872756	0.0782962
GO:0048608	reproductive structure development	biological_process	27	11	16	706	288	19309	ENSSSCG00000021865(INHBA),ENSSSCG00000029852(WNT5A),ENSSSCG00000013735(JUNB),ENSSSCG00000006862(VCAM1),ENSSSCG00000012967(FOSL1),ENSSSCG00000028304(ZFP36L1),ENSSSCG00000027646(TIPARP),ENSSSCG00000016140(FZD5),ENSSSCG00000013297(CD44),ENSSSCG00000009996(LIF),ENSSSCG00000005096(HIF1A),	ENSSSCG00000017448(KRT19),ENSSSCG00000009593(ROR2),ENSSSCG00000010698(FGFR2),ENSSSCG00000017589(DLX3),ENSSSCG00000004894(SERPINB5),ENSSSCG00000003702(GATA6),ENSSSCG00000025822(SFRP1),ENSSSCG00000009217(PKD2),ENSSSCG00000008842(KIT),ENSSSCG00000006038(ZFPM2),ENSSSCG00000000252(KRT8),ENSSSCG00000004744(TYRO3),ENSSSCG00000017070(HAND1),ENSSSCG00000006780(WNT2B),ENSSSCG00000007529(SYCP2),ENSSSCG00000…	2.56405	2.00018e-05	0.000852333
GO:0009636	response to toxic substance	biological_process	7	3	4	706	75	19309	ENSSSCG00000029876(SOD2),ENSSSCG00000023351(PLA2G4A),ENSSSCG00000017705(CCL5),	ENSSSCG00000003506(PINK1),ENSSSCG00000007227(ID1),ENSSSCG00000000488(MDM2),ENSSSCG00000005269(TRPM6),	2.55265	0.0180687	0.133159
GO:0043123	positive regulation of I-kappaB kinase/NF-kappaB signaling	biological_process	11	5	6	706	118	19309	ENSSSCG00000007864(GPRC5B),ENSSSCG00000015037(IL18),ENSSSCG00000008090(IL1A),ENSSSCG00000016925(PLK2),ENSSSCG00000008388(REL),	ENSSSCG00000020906(TNFSF10),ENSSSCG00000015801(TLR3),ENSSSCG00000010587(TRIM8),ENSSSCG00000003506(PINK1),ENSSSCG00000020672(F2R),ENSSSCG00000014091(F2RL1),	2.54956	0.00454652	0.051006
GO:0060828	regulation of canonical Wnt signaling pathway	biological_process	11	2	9	706	118	19309	ENSSSCG00000007864(GPRC5B),ENSSSCG00000016140(FZD5),	ENSSSCG00000009593(ROR2),ENSSSCG00000006052(FZD6),ENSSSCG00000010698(FGFR2),ENSSSCG00000025822(SFRP1),ENSSSCG00000006780(WNT2B),ENSSSCG00000004322(ANKRD6),ENSSSCG00000016634(CAV1),ENSSSCG00000022482(DDIT3),ENSSSCG00000010931(KLHL12),	2.54956	0.00454652	0.051006
GO:0050863	regulation of T cell activation	biological_process	15	10	5	706	161	19309	ENSSSCG00000010054(-),ENSSSCG00000015037(IL18),ENSSSCG00000015487(TNFSF18),ENSSSCG00000006862(VCAM1),ENSSSCG00000010280(C10orf54),ENSSSCG00000017723(CCL2),ENSSSCG00000022486(CBLB),ENSSSCG00000021576(CD83),ENSSSCG00000017705(CCL5),ENSSSCG00000002135(PNP),	ENSSSCG00000022500(IL20RB),ENSSSCG00000003741(-),ENSSSCG00000007675(EPHB4),ENSSSCG00000005055(LGALS3),ENSSSCG00000016634(CAV1),	2.54812	0.00117729	0.0203294
GO:0044853	plasma membrane raft	cellular_component	4	0	4	706	43	19309	-	ENSSSCG00000023371(EHD2),ENSSSCG00000016634(CAV1),ENSSSCG00000004058(EZR),ENSSSCG00000020672(F2R),	2.54417	0.0531922	0.281914
GO:0045833	negative regulation of lipid metabolic process	biological_process	4	0	4	706	43	19309	-	ENSSSCG00000010026(PIK3IP1),ENSSSCG00000007208(TRIB3),ENSSSCG00000009937(ACACB),ENSSSCG00000011853(RUBCN),	2.54417	0.0531922	0.281914
GO:1902532	negative regulation of intracellular signal transduction	biological_process	28	12	16	706	301	19309	ENSSSCG00000009482(SPRY2),ENSSSCG00000004154(TNFAIP3),ENSSSCG00000011927(UBE2B),ENSSSCG00000005096(HIF1A),ENSSSCG00000013297(CD44),ENSSSCG00000010624(DUSP5),ENSSSCG00000009996(LIF),ENSSSCG00000017091(TNIP1),ENSSSCG00000027055(NUAK1),ENSSSCG00000022284(DUSP6),ENSSSCG00000003035(-),ENSSSCG00000001952(NFKBIA),	ENSSSCG00000003506(PINK1),ENSSSCG00000014091(F2RL1),ENSSSCG00000008749(SLIT2),ENSSSCG00000009217(PKD2),ENSSSCG00000025822(SFRP1),ENSSSCG00000005291(TLE1),ENSSSCG00000017578(ITGA3),ENSSSCG00000000488(MDM2),ENSSSCG00000015570(IVNS1ABP),ENSSSCG00000024817(RASSF2),ENSSSCG00000025969(PTPRR),ENSSSCG00000022482(DDIT3),ENSSSCG00000021731(WWC2),ENSSSCG00000004058(EZR),ENSSSCG00000016634(CAV1),ENSSSCG00000…	2.54417	1.64615e-05	0.000756371
GO:0009166	nucleotide catabolic process	biological_process	4	2	2	706	43	19309	ENSSSCG00000005096(HIF1A),ENSSSCG00000027607(IER3),	ENSSSCG00000016432(PRKAG2),ENSSSCG00000014264(HINT1),	2.54417	0.0531922	0.281914
GO:0021879	forebrain neuron differentiation	biological_process	4	2	2	706	43	19309	ENSSSCG00000021865(INHBA),ENSSSCG00000029852(WNT5A),	ENSSSCG00000008749(SLIT2),ENSSSCG00000003201(ATF5),	2.54417	0.0531922	0.281914
GO:0002218	activation of innate immune response	biological_process	8	4	4	706	86	19309	ENSSSCG00000001952(NFKBIA),ENSSSCG00000004154(TNFAIP3),ENSSSCG00000015650(MAPKAPK2),ENSSSCG00000024996(-),	ENSSSCG00000016634(CAV1),ENSSSCG00000014091(F2RL1),ENSSSCG00000004744(TYRO3),ENSSSCG00000015801(TLR3),	2.54417	0.0129728	0.106112
GO:0007249	I-kappaB kinase/NF-kappaB signaling	biological_process	16	9	7	706	172	19309	ENSSSCG00000017091(TNIP1),ENSSSCG00000008090(IL1A),ENSSSCG00000004154(TNFAIP3),ENSSSCG00000015037(IL18),ENSSSCG00000007864(GPRC5B),ENSSSCG00000016925(PLK2),ENSSSCG00000008388(REL),ENSSSCG00000001952(NFKBIA),ENSSSCG00000010580(NFKB2),	ENSSSCG00000014091(F2RL1),ENSSSCG00000003506(PINK1),ENSSSCG00000020906(TNFSF10),ENSSSCG00000010587(TRIM8),ENSSSCG00000020672(F2R),ENSSSCG00000015801(TLR3),ENSSSCG00000005291(TLE1),	2.54417	0.000855532	0.0160877
GO:0048524	positive regulation of viral process	biological_process	4	0	4	706	43	19309	-	ENSSSCG00000025980(CHMP4C),ENSSSCG00000010070(SMARCB1),ENSSSCG00000010453(IFIT1),ENSSSCG00000029362(CHMP2A),	2.54417	0.0531922	0.281914
GO:0004725	protein tyrosine phosphatase activity	molecular_function	9	3	6	706	97	19309	ENSSSCG00000012743(MTMR1),ENSSSCG00000010624(DUSP5),ENSSSCG00000010755(PTPRE),	ENSSSCG00000005195(PTPRD),ENSSSCG00000016614(PTPRZ1),ENSSSCG00000025969(PTPRR),ENSSSCG00000002425(PTPN21),ENSSSCG00000004209(PTPRK),ENSSSCG00000005194(-),	2.53762	0.00932889	0.0828468
GO:0061333	renal tubule morphogenesis	biological_process	5	1	4	706	54	19309	ENSSSCG00000013297(CD44),	ENSSSCG00000010879(KIF26B),ENSSSCG00000009217(PKD2),ENSSSCG00000017387(WNK4),ENSSSCG00000006780(WNT2B),	2.53239	0.0379465	0.222048
GO:0001525	angiogenesis	biological_process	25	11	14	706	270	19309	ENSSSCG00000028760(KLF5),ENSSSCG00000022447(F3),ENSSSCG00000005096(HIF1A),ENSSSCG00000008090(IL1A),ENSSSCG00000016140(FZD5),ENSSSCG00000013599(ANGPTL4),ENSSSCG00000029852(WNT5A),ENSSSCG00000015037(IL18),ENSSSCG00000024759(CX3CL1),ENSSSCG00000017723(CCL2),ENSSSCG00000015770(VEGFC),	ENSSSCG00000017070(HAND1),ENSSSCG00000026460(TAL1),ENSSSCG00000008749(SLIT2),ENSSSCG00000023749(ADM2),ENSSSCG00000003702(GATA6),ENSSSCG00000007675(EPHB4),ENSSSCG00000016665(BMPER),ENSSSCG00000010698(FGFR2),ENSSSCG00000030160(COL18A1),ENSSSCG00000026516(EPHB3),ENSSSCG00000004012(THBS2),ENSSSCG00000007227(ID1),ENSSSCG00000002516(WARS),ENSSSCG00000016634(CAV1),	2.53239	4.71178e-05	0.00170528
GO:0001756	somitogenesis	biological_process	5	1	4	706	54	19309	ENSSSCG00000029852(WNT5A),	ENSSSCG00000004290(TBX18),ENSSSCG00000009593(ROR2),ENSSSCG00000025822(SFRP1),ENSSSCG00000006274(PRKDC),	2.53239	0.0379465	0.222048
GO:0043506	regulation of JUN kinase activity	biological_process	5	2	3	706	54	19309	ENSSSCG00000016140(FZD5),ENSSSCG00000029852(WNT5A),	ENSSSCG00000023611(TNXB),ENSSSCG00000017279(ERN1),ENSSSCG00000025822(SFRP1),	2.53239	0.0379465	0.222048
GO:0034620	cellular response to unfolded protein	biological_process	5	1	4	706	54	19309	ENSSSCG00000005037(ERO1A),	ENSSSCG00000016983(STC2),ENSSSCG00000017279(ERN1),ENSSSCG00000005601(HSPA5),ENSSSCG00000022482(DDIT3),	2.53239	0.0379465	0.222048
GO:0002237	response to molecule of bacterial origin	biological_process	16	14	2	706	173	19309	ENSSSCG00000017705(CCL5),ENSSSCG00000008957(AMCF-II),ENSSSCG00000017920(CXCL16),ENSSSCG00000016140(FZD5),ENSSSCG00000001952(NFKBIA),ENSSSCG00000015650(MAPKAPK2),ENSSSCG00000017723(CCL2),ENSSSCG00000013735(JUNB),ENSSSCG00000003178(IRF3),ENSSSCG00000015037(IL18),ENSSSCG00000029852(WNT5A),ENSSSCG00000017755(NOS2),ENSSSCG00000008959(CXCL2),ENSSSCG00000004154(TNFAIP3),	ENSSSCG00000011333(-),ENSSSCG00000020672(F2R),	2.52947	0.000909081	0.016914
GO:0061458	reproductive system development	biological_process	27	11	16	706	292	19309	ENSSSCG00000005096(HIF1A),ENSSSCG00000028304(ZFP36L1),ENSSSCG00000012967(FOSL1),ENSSSCG00000009996(LIF),ENSSSCG00000013297(CD44),ENSSSCG00000027646(TIPARP),ENSSSCG00000016140(FZD5),ENSSSCG00000029852(WNT5A),ENSSSCG00000006862(VCAM1),ENSSSCG00000013735(JUNB),ENSSSCG00000021865(INHBA),	ENSSSCG00000007529(SYCP2),ENSSSCG00000006780(WNT2B),ENSSSCG00000017070(HAND1),ENSSSCG00000004744(TYRO3),ENSSSCG00000000252(KRT8),ENSSSCG00000008749(SLIT2),ENSSSCG00000025822(SFRP1),ENSSSCG00000009217(PKD2),ENSSSCG00000003702(GATA6),ENSSSCG00000006038(ZFPM2),ENSSSCG00000008842(KIT),ENSSSCG00000009593(ROR2),ENSSSCG00000010698(FGFR2),ENSSSCG00000017589(DLX3),ENSSSCG00000004894(SERPINB5),ENSSSCG00000…	2.52893	2.52233e-05	0.0010174
GO:0030901	midbrain development	biological_process	6	3	3	706	65	19309	ENSSSCG00000013366(LDHA),ENSSSCG00000029852(WNT5A),ENSSSCG00000021220(CKB),	ENSSSCG00000006052(FZD6),ENSSSCG00000010698(FGFR2),ENSSSCG00000005601(HSPA5),	2.5246	0.0270864	0.176479
GO:0050777	negative regulation of immune response	biological_process	7	3	4	706	76	19309	ENSSSCG00000010280(C10orf54),ENSSSCG00000004154(TNFAIP3),ENSSSCG00000015487(TNFSF18),	ENSSSCG00000003042(RPS19),ENSSSCG00000003741(-),ENSSSCG00000022500(IL20RB),ENSSSCG00000004744(TYRO3),	2.51907	0.0193676	0.138483
GO:0032496	response to lipopolysaccharide	biological_process	15	13	2	706	163	19309	ENSSSCG00000003178(IRF3),ENSSSCG00000013735(JUNB),ENSSSCG00000004154(TNFAIP3),ENSSSCG00000008959(CXCL2),ENSSSCG00000029852(WNT5A),ENSSSCG00000017755(NOS2),ENSSSCG00000015037(IL18),ENSSSCG00000001952(NFKBIA),ENSSSCG00000017705(CCL5),ENSSSCG00000008957(AMCF-II),ENSSSCG00000017920(CXCL16),ENSSSCG00000015650(MAPKAPK2),ENSSSCG00000017723(CCL2),	ENSSSCG00000020672(F2R),ENSSSCG00000011333(-),	2.51686	0.00133016	0.0221721
GO:0051147	regulation of muscle cell differentiation	biological_process	9	4	5	706	98	19309	ENSSSCG00000014310(CXCL14),ENSSSCG00000003035(-),ENSSSCG00000015037(IL18),ENSSSCG00000016729(IGFBP3),	ENSSSCG00000023371(EHD2),ENSSSCG00000012676(MBNL3),ENSSSCG00000022482(DDIT3),ENSSSCG00000010698(FGFR2),ENSSSCG00000008860(YBX1),	2.51172	0.00996229	0.086438
GO:0035265	organ growth	biological_process	9	4	5	706	98	19309	ENSSSCG00000009642(STC1),ENSSSCG00000009482(SPRY2),ENSSSCG00000003035(-),ENSSSCG00000022284(DUSP6),	ENSSSCG00000010698(FGFR2),ENSSSCG00000009937(ACACB),ENSSSCG00000003702(GATA6),ENSSSCG00000021731(WWC2),ENSSSCG00000017041(ADRA1B),	2.51172	0.00996229	0.086438
GO:0007163	establishment or maintenance of cell polarity	biological_process	10	4	6	706	109	19309	ENSSSCG00000012974(CFL1),ENSSSCG00000009482(SPRY2),ENSSSCG00000029852(WNT5A),ENSSSCG00000022331(FGF13),	ENSSSCG00000008137(-),ENSSSCG00000017676(BCAS3),ENSSSCG00000016974(MAP1B),ENSSSCG00000005110(SYNE2),ENSSSCG00000010879(KIF26B),ENSSSCG00000004058(EZR),	2.50916	0.00716586	0.0693487
GO:0001655	urogenital system development	biological_process	20	4	16	706	218	19309	ENSSSCG00000009996(LIF),ENSSSCG00000013297(CD44),ENSSSCG00000027646(TIPARP),ENSSSCG00000029852(WNT5A),	ENSSSCG00000004290(TBX18),ENSSSCG00000025822(SFRP1),ENSSSCG00000009217(PKD2),ENSSSCG00000025578(ALDH1A2),ENSSSCG00000017578(ITGA3),ENSSSCG00000010483(PLCE1),ENSSSCG00000015955(ITGA6),ENSSSCG00000016665(BMPER),ENSSSCG00000006780(WNT2B),ENSSSCG00000010698(FGFR2),ENSSSCG00000010879(KIF26B),ENSSSCG00000010447(ACTA2),ENSSSCG00000004894(SERPINB5),ENSSSCG00000026516(EPHB3),ENSSSCG00000008749(SLIT2),ENSS…	2.50916	0.000270406	0.0067081
GO:0034112	positive regulation of homotypic cell-cell adhesion	biological_process	10	8	2	706	109	19309	ENSSSCG00000017705(CCL5),ENSSSCG00000013297(CD44),ENSSSCG00000006862(VCAM1),ENSSSCG00000002135(PNP),ENSSSCG00000005385(NR4A3),ENSSSCG00000015037(IL18),ENSSSCG00000017723(CCL2),ENSSSCG00000021576(CD83),	ENSSSCG00000016634(CAV1),ENSSSCG00000007675(EPHB4),	2.50916	0.00716586	0.0693487
GO:0031098	stress-activated protein kinase signaling cascade	biological_process	16	4	12	706	175	19309	ENSSSCG00000016140(FZD5),ENSSSCG00000015650(MAPKAPK2),ENSSSCG00000008090(IL1A),ENSSSCG00000029852(WNT5A),	ENSSSCG00000017279(ERN1),ENSSSCG00000023611(TNXB),ENSSSCG00000015801(TLR3),ENSSSCG00000004058(EZR),ENSSSCG00000025822(SFRP1),ENSSSCG00000012110(MID1),ENSSSCG00000004322(ANKRD6),ENSSSCG00000024817(RASSF2),ENSSSCG00000021205(STK26),ENSSSCG00000014091(F2RL1),ENSSSCG00000011507(ARL6IP5),ENSSSCG00000009593(ROR2),	2.50056	0.00102489	0.01861
GO:0071560	cellular response to transforming growth factor beta stimulus	biological_process	10	2	8	706	110	19309	ENSSSCG00000029852(WNT5A),ENSSSCG00000012051(RUNX1),	ENSSSCG00000025822(SFRP1),ENSSSCG00000025561(VASN),ENSSSCG00000004209(PTPRK),ENSSSCG00000017578(ITGA3),ENSSSCG00000005601(HSPA5),ENSSSCG00000002860(PDCD5),ENSSSCG00000004485(CD109),ENSSSCG00000016634(CAV1),	2.48635	0.00763591	0.0724383
GO:0043524	negative regulation of neuron apoptotic process	biological_process	8	3	5	706	88	19309	ENSSSCG00000017723(CCL2),ENSSSCG00000005096(HIF1A),ENSSSCG00000005385(NR4A3),	ENSSSCG00000004744(TYRO3),ENSSSCG00000020672(F2R),ENSSSCG00000003506(PINK1),ENSSSCG00000010276(UNC5B),ENSSSCG00000016792(FAM134B),	2.48635	0.0148275	0.116764
GO:0051209	release of sequestered calcium ion into cytosol	biological_process	6	1	5	706	66	19309	ENSSSCG00000005037(ERO1A),	ENSSSCG00000022482(DDIT3),ENSSSCG00000006745(CASQ2),ENSSSCG00000020672(F2R),ENSSSCG00000010142(RYR2),ENSSSCG00000009217(PKD2),	2.48635	0.0290708	0.18552
GO:0050660	flavin adenine dinucleotide binding	molecular_function	7	2	5	706	77	19309	ENSSSCG00000017755(NOS2),ENSSSCG00000000843(TXNRD1),	ENSSSCG00000010258(AIFM2),ENSSSCG00000023354(ACAD9),ENSSSCG00000028123(ACAD8),ENSSSCG00000012257(MAOA),ENSSSCG00000016156(ACADL),	2.48635	0.0207347	0.145308
GO:0034440	lipid oxidation	biological_process	5	1	4	706	55	19309	ENSSSCG00000005385(NR4A3),	ENSSSCG00000028123(ACAD8),ENSSSCG00000009937(ACACB),ENSSSCG00000023354(ACAD9),ENSSSCG00000016156(ACADL),	2.48635	0.0408657	0.234202
GO:2001235	positive regulation of apoptotic signaling pathway	biological_process	11	4	7	706	121	19309	ENSSSCG00000003035(-),ENSSSCG00000021865(INHBA),ENSSSCG00000014924(CTSC),ENSSSCG00000010054(-),	ENSSSCG00000002860(PDCD5),ENSSSCG00000016634(CAV1),ENSSSCG00000027757(FIS1),ENSSSCG00000003506(PINK1),ENSSSCG00000020796(SPOP),ENSSSCG00000025822(SFRP1),ENSSSCG00000020906(TNFSF10),	2.48635	0.00549656	0.0584383
GO:0015144	carbohydrate transmembrane transporter activity	molecular_function	4	2	2	706	44	19309	ENSSSCG00000022925(-),ENSSSCG00000026635(-),	ENSSSCG00000005610(-),ENSSSCG00000008874(TMEM144),	2.48635	0.057569	0.297647
GO:0050709	negative regulation of protein secretion	biological_process	6	1	5	706	66	19309	ENSSSCG00000015823(RAB11FIP1),	ENSSSCG00000020672(F2R),ENSSSCG00000004058(EZR),ENSSSCG00000025822(SFRP1),ENSSSCG00000009565(GAS6),ENSSSCG00000014091(F2RL1),	2.48635	0.0290708	0.18552
GO:1902667	regulation of axon guidance	biological_process	4	1	3	706	44	19309	ENSSSCG00000029852(WNT5A),	ENSSSCG00000008749(SLIT2),ENSSSCG00000027856(SEMA6B),ENSSSCG00000021562(PLXNA4),	2.48635	0.057569	0.297647
GO:0030517	negative regulation of axon extension	biological_process	4	1	3	706	44	19309	ENSSSCG00000029852(WNT5A),	ENSSSCG00000008749(SLIT2),ENSSSCG00000027856(SEMA6B),ENSSSCG00000008408(RTN4),	2.48635	0.057569	0.297647
GO:0010565	regulation of cellular ketone metabolic process	biological_process	6	2	4	706	66	19309	ENSSSCG00000012202(GK),ENSSSCG00000005385(NR4A3),	ENSSSCG00000016432(PRKAG2),ENSSSCG00000007208(TRIB3),ENSSSCG00000009937(ACACB),ENSSSCG00000016634(CAV1),	2.48635	0.0290708	0.18552
GO:0061061	muscle structure development	biological_process	35	11	24	706	387	19309	ENSSSCG00000023010(TMOD1),ENSSSCG00000028760(KLF5),ENSSSCG00000013236(MYBPC3),ENSSSCG00000009996(LIF),ENSSSCG00000028322(BTG2),ENSSSCG00000016729(IGFBP3),ENSSSCG00000029852(WNT5A),ENSSSCG00000015037(IL18),ENSSSCG00000003035(-),ENSSSCG00000030165(MAFF),ENSSSCG00000014310(CXCL14),	ENSSSCG00000001025(DSP),ENSSSCG00000017070(HAND1),ENSSSCG00000008833(SGCB),ENSSSCG00000023371(EHD2),ENSSSCG00000029411(CAPN2),ENSSSCG00000027017(NR1D2),ENSSSCG00000008860(YBX1),ENSSSCG00000024591(ETV1),ENSSSCG00000003702(GATA6),ENSSSCG00000004366(BVES),ENSSSCG00000022504(CDON),ENSSSCG00000006038(ZFPM2),ENSSSCG00000004570(TPM1),ENSSSCG00000014927(NOX4),ENSSSCG00000010698(FGFR2),ENSSSCG00000022482(…	2.4735	3.09402e-06	0.000196974
GO:0050730	regulation of peptidyl-tyrosine phosphorylation	biological_process	13	9	4	706	144	19309	ENSSSCG00000015487(TNFSF18),ENSSSCG00000007864(GPRC5B),ENSSSCG00000015037(IL18),ENSSSCG00000000293(ITGA5),ENSSSCG00000009996(LIF),ENSSSCG00000017705(CCL5),ENSSSCG00000015770(VEGFC),ENSSSCG00000013297(CD44),ENSSSCG00000017277(PECAM1),	ENSSSCG00000009565(GAS6),ENSSSCG00000008842(KIT),ENSSSCG00000016634(CAV1),ENSSSCG00000025822(SFRP1),	2.46908	0.00304067	0.0387155
GO:0043065	positive regulation of apoptotic process	biological_process	31	12	19	706	345	19309	ENSSSCG00000022284(DUSP6),ENSSSCG00000003035(-),ENSSSCG00000029852(WNT5A),ENSSSCG00000016729(IGFBP3),ENSSSCG00000002921(CLIP3),ENSSSCG00000021865(INHBA),ENSSSCG00000017705(CCL5),ENSSSCG00000023522(TGM2),ENSSSCG00000005385(NR4A3),ENSSSCG00000010054(-),ENSSSCG00000014924(CTSC),ENSSSCG00000022447(F3),	ENSSSCG00000024817(RASSF2),ENSSSCG00000030160(COL18A1),ENSSSCG00000022482(DDIT3),ENSSSCG00000029949(CD248),ENSSSCG00000016634(CAV1),ENSSSCG00000002860(PDCD5),ENSSSCG00000020796(SPOP),ENSSSCG00000025578(ALDH1A2),ENSSSCG00000010258(AIFM2),ENSSSCG00000008749(SLIT2),ENSSSCG00000022168(APBB2),ENSSSCG00000011507(ARL6IP5),ENSSSCG00000006274(PRKDC),ENSSSCG00000020906(TNFSF10),ENSSSCG00000003506(PINK1),EN…	2.45752	1.1965e-05	0.000602123
GO:0000187	activation of MAPK activity	biological_process	7	1	6	706	78	19309	ENSSSCG00000029852(WNT5A),	ENSSSCG00000010483(PLCE1),ENSSSCG00000017279(ERN1),ENSSSCG00000008842(KIT),ENSSSCG00000014091(F2RL1),ENSSSCG00000020672(F2R),ENSSSCG00000001523(GRM4),	2.45447	0.0221719	0.153547
GO:0043624	cellular protein complex disassembly	biological_process	7	4	3	706	78	19309	ENSSSCG00000006160(STMN2),ENSSSCG00000012974(CFL1),ENSSSCG00000023010(TMOD1),ENSSSCG00000022331(FGF13),	ENSSSCG00000014091(F2RL1),ENSSSCG00000020736(ADD2),ENSSSCG00000012110(MID1),	2.45447	0.0221719	0.153547
GO:0030516	regulation of axon extension	biological_process	7	1	6	706	78	19309	ENSSSCG00000029852(WNT5A),	ENSSSCG00000008408(RTN4),ENSSSCG00000016974(MAP1B),ENSSSCG00000008749(SLIT2),ENSSSCG00000027856(SEMA6B),ENSSSCG00000021562(PLXNA4),ENSSSCG00000024134(MGLL),	2.45447	0.0221719	0.153547
GO:0031227	intrinsic component of endoplasmic reticulum membrane	cellular_component	7	1	6	706	78	19309	ENSSSCG00000013780(TECR),	ENSSSCG00000016792(FAM134B),ENSSSCG00000017279(ERN1),ENSSSCG00000005601(HSPA5),ENSSSCG00000024692(RRBP1),ENSSSCG00000009217(PKD2),ENSSSCG00000008408(RTN4),	2.45447	0.0221719	0.153547
GO:0042060	wound healing	biological_process	20	10	10	706	223	19309	ENSSSCG00000024759(CX3CL1),ENSSSCG00000007401(SDC4),ENSSSCG00000008090(IL1A),ENSSSCG00000005096(HIF1A),ENSSSCG00000022447(F3),ENSSSCG00000029852(WNT5A),ENSSSCG00000000293(ITGA5),ENSSSCG00000013297(CD44),ENSSSCG00000017277(PECAM1),ENSSSCG00000014362(HBEGF),	ENSSSCG00000015283(PIK3C2B),ENSSSCG00000009565(GAS6),ENSSSCG00000014091(F2RL1),ENSSSCG00000011103(PARD3),ENSSSCG00000004744(TYRO3),ENSSSCG00000004485(CD109),ENSSSCG00000016634(CAV1),ENSSSCG00000011867(MYLK),ENSSSCG00000020672(F2R),ENSSSCG00000006052(FZD6),	2.4529	0.000360129	0.00838291
GO:0051270	regulation of cellular component movement	biological_process	45	21	24	706	502	19309	ENSSSCG00000029852(WNT5A),ENSSSCG00000016729(IGFBP3),ENSSSCG00000016254(CCL20),ENSSSCG00000008959(CXCL2),ENSSSCG00000015487(TNFSF18),ENSSSCG00000017705(CCL5),ENSSSCG00000008957(AMCF-II),ENSSSCG00000017920(CXCL16),ENSSSCG00000015770(VEGFC),ENSSSCG00000014310(CXCL14),ENSSSCG00000014986(MMP3),ENSSSCG00000017723(CCL2),ENSSSCG00000004425(-),ENSSSCG00000003451(PDPN),ENSSSCG00000005096(HIF1A),ENSSSCG000…	ENSSSCG00000030160(COL18A1),ENSSSCG00000009947(CMKLR1),ENSSSCG00000025969(PTPRR),ENSSSCG00000009565(GAS6),ENSSSCG00000009593(ROR2),ENSSSCG00000005110(SYNE2),ENSSSCG00000022739(DSG2),ENSSSCG00000017676(BCAS3),ENSSSCG00000016634(CAV1),ENSSSCG00000005601(HSPA5),ENSSSCG00000021562(PLXNA4),ENSSSCG00000011867(MYLK),ENSSSCG00000004209(PTPRK),ENSSSCG00000008408(RTN4),ENSSSCG00000010142(RYR2),ENSSSCG00000…	2.45168	1.84183e-07	2.37372e-05
GO:0061326	renal tubule development	biological_process	6	2	4	706	67	19309	ENSSSCG00000013297(CD44),ENSSSCG00000009996(LIF),	ENSSSCG00000009217(PKD2),ENSSSCG00000010879(KIF26B),ENSSSCG00000006780(WNT2B),ENSSSCG00000017387(WNK4),	2.44924	0.0311567	0.194601
GO:0051282	regulation of sequestering of calcium ion	biological_process	6	1	5	706	67	19309	ENSSSCG00000005037(ERO1A),	ENSSSCG00000009217(PKD2),ENSSSCG00000020672(F2R),ENSSSCG00000010142(RYR2),ENSSSCG00000006745(CASQ2),ENSSSCG00000022482(DDIT3),	2.44924	0.0311567	0.194601
GO:0009798	axis specification	biological_process	6	3	3	706	67	19309	ENSSSCG00000009642(STC1),ENSSSCG00000029852(WNT5A),ENSSSCG00000016140(FZD5),	ENSSSCG00000025822(SFRP1),ENSSSCG00000004290(TBX18),ENSSSCG00000022482(DDIT3),	2.44924	0.0311567	0.194601
GO:0051208	sequestering of calcium ion	biological_process	6	1	5	706	67	19309	ENSSSCG00000005037(ERO1A),	ENSSSCG00000009217(PKD2),ENSSSCG00000020672(F2R),ENSSSCG00000010142(RYR2),ENSSSCG00000006745(CASQ2),ENSSSCG00000022482(DDIT3),	2.44924	0.0311567	0.194601
GO:0060993	kidney morphogenesis	biological_process	6	2	4	706	67	19309	ENSSSCG00000013297(CD44),ENSSSCG00000009996(LIF),	ENSSSCG00000017387(WNK4),ENSSSCG00000009217(PKD2),ENSSSCG00000010879(KIF26B),ENSSSCG00000006780(WNT2B),	2.44924	0.0311567	0.194601
GO:0005178	integrin binding	molecular_function	6	3	3	706	67	19309	ENSSSCG00000006862(VCAM1),ENSSSCG00000013655(ICAM1),ENSSSCG00000000293(ITGA5),	ENSSSCG00000005946(WISP1),ENSSSCG00000007379(WISP2),ENSSSCG00000015955(ITGA6),	2.44924	0.0311567	0.194601
GO:0050728	negative regulation of inflammatory response	biological_process	6	3	3	706	67	19309	ENSSSCG00000027607(IER3),ENSSSCG00000010054(-),ENSSSCG00000004154(TNFAIP3),	ENSSSCG00000003042(RPS19),ENSSSCG00000022500(IL20RB),ENSSSCG00000004744(TYRO3),	2.44924	0.0311567	0.194601
GO:0097193	intrinsic apoptotic signaling pathway	biological_process	17	6	11	706	190	19309	ENSSSCG00000029876(SOD2),ENSSSCG00000005037(ERO1A),ENSSSCG00000026041(-),ENSSSCG00000005096(HIF1A),ENSSSCG00000027607(IER3),ENSSSCG00000013297(CD44),	ENSSSCG00000027757(FIS1),ENSSSCG00000003506(PINK1),ENSSSCG00000006274(PRKDC),ENSSSCG00000015570(IVNS1ABP),ENSSSCG00000023880(RRP8),ENSSSCG00000022482(DDIT3),ENSSSCG00000011507(ARL6IP5),ENSSSCG00000020796(SPOP),ENSSSCG00000014264(HINT1),ENSSSCG00000017279(ERN1),ENSSSCG00000016634(CAV1),	2.44709	0.000938918	0.017347
GO:0031668	cellular response to extracellular stimulus	biological_process	11	3	8	706	123	19309	ENSSSCG00000013366(LDHA),ENSSSCG00000012967(FOSL1),ENSSSCG00000027055(NUAK1),	ENSSSCG00000015340(ASNS),ENSSSCG00000025822(SFRP1),ENSSSCG00000006780(WNT2B),ENSSSCG00000015955(ITGA6),ENSSSCG00000016634(CAV1),ENSSSCG00000005601(HSPA5),ENSSSCG00000023880(RRP8),ENSSSCG00000009565(GAS6),	2.44592	0.006215	0.0642663
GO:0043068	positive regulation of programmed cell death	biological_process	31	12	19	706	347	19309	ENSSSCG00000022447(F3),ENSSSCG00000014924(CTSC),ENSSSCG00000010054(-),ENSSSCG00000005385(NR4A3),ENSSSCG00000023522(TGM2),ENSSSCG00000017705(CCL5),ENSSSCG00000021865(INHBA),ENSSSCG00000002921(CLIP3),ENSSSCG00000016729(IGFBP3),ENSSSCG00000029852(WNT5A),ENSSSCG00000003035(-),ENSSSCG00000022284(DUSP6),	ENSSSCG00000020672(F2R),ENSSSCG00000025822(SFRP1),ENSSSCG00000015955(ITGA6),ENSSSCG00000027757(FIS1),ENSSSCG00000003506(PINK1),ENSSSCG00000020906(TNFSF10),ENSSSCG00000006274(PRKDC),ENSSSCG00000011507(ARL6IP5),ENSSSCG00000008749(SLIT2),ENSSSCG00000022168(APBB2),ENSSSCG00000010258(AIFM2),ENSSSCG00000025578(ALDH1A2),ENSSSCG00000020796(SPOP),ENSSSCG00000002860(PDCD5),ENSSSCG00000016634(CAV1),ENSSSCG0…	2.44336	1.33328e-05	0.000658415
GO:0006639	acylglycerol metabolic process	biological_process	5	1	4	706	56	19309	ENSSSCG00000012202(GK),	ENSSSCG00000023611(TNXB),ENSSSCG00000005829(AGPAT2),ENSSSCG00000007359(LPIN3),ENSSSCG00000016634(CAV1),	2.44195	0.0439334	0.246438
GO:0071559	response to transforming growth factor beta	biological_process	10	2	8	706	112	19309	ENSSSCG00000012051(RUNX1),ENSSSCG00000029852(WNT5A),	ENSSSCG00000005601(HSPA5),ENSSSCG00000004485(CD109),ENSSSCG00000002860(PDCD5),ENSSSCG00000016634(CAV1),ENSSSCG00000025561(VASN),ENSSSCG00000025822(SFRP1),ENSSSCG00000017578(ITGA3),ENSSSCG00000004209(PTPRK),	2.44195	0.0086497	0.0781282
GO:0001570	vasculogenesis	biological_process	5	3	2	706	56	19309	ENSSSCG00000028304(ZFP36L1),ENSSSCG00000013735(JUNB),ENSSSCG00000027646(TIPARP),	ENSSSCG00000006038(ZFPM2),ENSSSCG00000016634(CAV1),	2.44195	0.0439334	0.246438
GO:0043271	negative regulation of ion transport	biological_process	5	2	3	706	56	19309	ENSSSCG00000012583(ACSL4),ENSSSCG00000009642(STC1),	ENSSSCG00000006745(CASQ2),ENSSSCG00000016634(CAV1),ENSSSCG00000009217(PKD2),	2.44195	0.0439334	0.246438
GO:0060548	negative regulation of cell death	biological_process	49	17	32	706	549	19309	ENSSSCG00000017705(CCL5),ENSSSCG00000024759(CX3CL1),ENSSSCG00000029852(WNT5A),ENSSSCG00000005096(HIF1A),ENSSSCG00000013655(ICAM1),ENSSSCG00000004154(TNFAIP3),ENSSSCG00000011927(UBE2B),ENSSSCG00000005385(NR4A3),ENSSSCG00000000293(ITGA5),ENSSSCG00000004890(SERPINB2),ENSSSCG00000017723(CCL2),ENSSSCG00000027607(IER3),ENSSSCG00000013297(CD44),ENSSSCG00000008742(CD38),ENSSSCG00000013599(ANGPTL4),ENSSSC…	ENSSSCG00000009240(PLAC8),ENSSSCG00000014170(CAST),ENSSSCG00000007227(ID1),ENSSSCG00000029474(AVEN),ENSSSCG00000010276(UNC5B),ENSSSCG00000015570(IVNS1ABP),ENSSSCG00000015340(ASNS),ENSSSCG00000015955(ITGA6),ENSSSCG00000025822(SFRP1),ENSSSCG00000005291(TLE1),ENSSSCG00000020672(F2R),ENSSSCG00000022168(APBB2),ENSSSCG00000004744(TYRO3),ENSSSCG00000016634(CAV1),ENSSSCG00000016792(FAM134B),ENSSSCG000000…	2.44106	6.30373e-08	1.07448e-05
GO:0051219	phosphoprotein binding	molecular_function	4	1	3	706	45	19309	ENSSSCG00000022486(CBLB),	ENSSSCG00000011001(APTX),ENSSSCG00000012110(MID1),ENSSSCG00000009217(PKD2),	2.4311	0.0621668	0.315249
GO:1902749	regulation of cell cycle G2/M phase transition	biological_process	4	1	3	706	45	19309	ENSSSCG00000027607(IER3),	ENSSSCG00000003201(ATF5),ENSSSCG00000006163(PKIA),ENSSSCG00000002429(FOXN3),	2.4311	0.0621668	0.315249
GO:0003281	ventricular septum development	biological_process	4	1	3	706	45	19309	ENSSSCG00000029852(WNT5A),	ENSSSCG00000010698(FGFR2),ENSSSCG00000000488(MDM2),ENSSSCG00000006038(ZFPM2),	2.4311	0.0621668	0.315249
GO:0044774	mitotic DNA integrity checkpoint	biological_process	4	1	3	706	45	19309	ENSSSCG00000027607(IER3),	ENSSSCG00000000488(MDM2),ENSSSCG00000006274(PRKDC),ENSSSCG00000002429(FOXN3),	2.4311	0.0621668	0.315249
GO:0007507	heart development	biological_process	33	11	22	706	372	19309	ENSSSCG00000003154(GYS1),ENSSSCG00000028304(ZFP36L1),ENSSSCG00000005096(HIF1A),ENSSSCG00000011265(XIRP1),ENSSSCG00000013236(MYBPC3),ENSSSCG00000029876(SOD2),ENSSSCG00000027378(SH3PXD2B),ENSSSCG00000022284(DUSP6),ENSSSCG00000006862(VCAM1),ENSSSCG00000003035(-),ENSSSCG00000029852(WNT5A),	ENSSSCG00000004570(TPM1),ENSSSCG00000014927(NOX4),ENSSSCG00000000488(MDM2),ENSSSCG00000006038(ZFPM2),ENSSSCG00000003702(GATA6),ENSSSCG00000009217(PKD2),ENSSSCG00000008738(CC2D2A),ENSSSCG00000004366(BVES),ENSSSCG00000011768(CCDC39),ENSSSCG00000008833(SGCB),ENSSSCG00000017070(HAND1),ENSSSCG00000001025(DSP),ENSSSCG00000006274(PRKDC),ENSSSCG00000017041(ADRA1B),ENSSSCG00000008408(RTN4),ENSSSCG00000025…	2.4262	8.39224e-06	0.000452496
GO:0001818	negative regulation of cytokine production	biological_process	10	4	6	706	113	19309	ENSSSCG00000010280(C10orf54),ENSSSCG00000008388(REL),ENSSSCG00000021576(CD83),ENSSSCG00000004154(TNFAIP3),	ENSSSCG00000014091(F2RL1),ENSSSCG00000009565(GAS6),ENSSSCG00000009947(CMKLR1),ENSSSCG00000004058(EZR),ENSSSCG00000003702(GATA6),ENSSSCG00000022500(IL20RB),	2.42034	0.00919519	0.0819348
GO:0045807	positive regulation of endocytosis	biological_process	6	4	2	706	68	19309	ENSSSCG00000011727(PTX3),ENSSSCG00000017723(CCL2),ENSSSCG00000029852(WNT5A),ENSSSCG00000002921(CLIP3),	ENSSSCG00000014091(F2RL1),ENSSSCG00000009565(GAS6),	2.41322	0.0333466	0.203234
GO:0031674	I band	cellular_component	6	0	6	706	68	19309	-	ENSSSCG00000017448(KRT19),ENSSSCG00000021232(SYNC),ENSSSCG00000006745(CASQ2),ENSSSCG00000010142(RYR2),ENSSSCG00000005110(SYNE2),ENSSSCG00000000252(KRT8),	2.41322	0.0333466	0.203234
GO:0045446	endothelial cell differentiation	biological_process	6	2	4	706	68	19309	ENSSSCG00000009642(STC1),ENSSSCG00000013655(ICAM1),	ENSSSCG00000004058(EZR),ENSSSCG00000007227(ID1),ENSSSCG00000014091(F2RL1),ENSSSCG00000030160(COL18A1),	2.41322	0.0333466	0.203234
GO:0010821	regulation of mitochondrion organization	biological_process	11	6	5	706	125	19309	ENSSSCG00000022780(UGCG),ENSSSCG00000016140(FZD5),ENSSSCG00000005096(HIF1A),ENSSSCG00000027607(IER3),ENSSSCG00000003035(-),ENSSSCG00000010088(UBE2L3),	ENSSSCG00000020906(TNFSF10),ENSSSCG00000027757(FIS1),ENSSSCG00000003506(PINK1),ENSSSCG00000024418(RHOU),ENSSSCG00000002860(PDCD5),	2.40679	0.00700754	0.0689531
GO:0050839	cell adhesion molecule binding	molecular_function	11	5	6	706	125	19309	ENSSSCG00000003079(PVR),ENSSSCG00000000293(ITGA5),ENSSSCG00000006862(VCAM1),ENSSSCG00000013655(ICAM1),ENSSSCG00000009361(POSTN),	ENSSSCG00000022739(DSG2),ENSSSCG00000007379(WISP2),ENSSSCG00000005946(WISP1),ENSSSCG00000001025(DSP),ENSSSCG00000004058(EZR),ENSSSCG00000015955(ITGA6),	2.40679	0.00700754	0.0689531
GO:0001819	positive regulation of cytokine production	biological_process	19	13	6	706	216	19309	ENSSSCG00000024759(CX3CL1),ENSSSCG00000003178(IRF3),ENSSSCG00000005096(HIF1A),ENSSSCG00000008090(IL1A),ENSSSCG00000029852(WNT5A),ENSSSCG00000015037(IL18),ENSSSCG00000007864(GPRC5B),ENSSSCG00000005385(NR4A3),ENSSSCG00000008388(REL),ENSSSCG00000012051(RUNX1),ENSSSCG00000016140(FZD5),ENSSSCG00000021576(CD83),ENSSSCG00000015650(MAPKAPK2),	ENSSSCG00000022482(DDIT3),ENSSSCG00000014091(F2RL1),ENSSSCG00000005829(AGPAT2),ENSSSCG00000020672(F2R),ENSSSCG00000022500(IL20RB),ENSSSCG00000015801(TLR3),	2.40577	0.00061903	0.0127772
GO:0060491	regulation of cell projection assembly	biological_process	8	3	5	706	91	19309	ENSSSCG00000016794(MYO10),ENSSSCG00000028760(KLF5),ENSSSCG00000013655(ICAM1),	ENSSSCG00000017245(CDC42EP4),ENSSSCG00000008749(SLIT2),ENSSSCG00000014091(F2RL1),ENSSSCG00000017676(BCAS3),ENSSSCG00000016634(CAV1),	2.40438	0.0179803	0.133064
GO:0048568	embryonic organ development	biological_process	29	10	19	706	330	19309	ENSSSCG00000012051(RUNX1),ENSSSCG00000009996(LIF),ENSSSCG00000016140(FZD5),ENSSSCG00000028304(ZFP36L1),ENSSSCG00000005096(HIF1A),ENSSSCG00000009482(SPRY2),ENSSSCG00000005385(NR4A3),ENSSSCG00000013735(JUNB),ENSSSCG00000006862(VCAM1),ENSSSCG00000029852(WNT5A),	ENSSSCG00000005680(PRRX2),ENSSSCG00000008842(KIT),ENSSSCG00000030898(MAFB),ENSSSCG00000009217(PKD2),ENSSSCG00000026460(TAL1),ENSSSCG00000011768(CCDC39),ENSSSCG00000016702(HOXA6),ENSSSCG00000000252(KRT8),ENSSSCG00000017070(HAND1),ENSSSCG00000017448(KRT19),ENSSSCG00000010142(RYR2),ENSSSCG00000004290(TBX18),ENSSSCG00000025578(ALDH1A2),ENSSSCG00000001711(CLIC5),ENSSSCG00000006052(FZD6),ENSSSCG0000001…	2.40347	3.25271e-05	0.00127314
GO:0030334	regulation of cell migration	biological_process	39	20	19	706	444	19309	ENSSSCG00000029852(WNT5A),ENSSSCG00000008959(CXCL2),ENSSSCG00000015487(TNFSF18),ENSSSCG00000016729(IGFBP3),ENSSSCG00000016254(CCL20),ENSSSCG00000008957(AMCF-II),ENSSSCG00000017705(CCL5),ENSSSCG00000017920(CXCL16),ENSSSCG00000015770(VEGFC),ENSSSCG00000014310(CXCL14),ENSSSCG00000004425(-),ENSSSCG00000017723(CCL2),ENSSSCG00000014986(MMP3),ENSSSCG00000005096(HIF1A),ENSSSCG00000013655(ICAM1),ENSSSCG00…	ENSSSCG00000030160(COL18A1),ENSSSCG00000025969(PTPRR),ENSSSCG00000009565(GAS6),ENSSSCG00000009947(CMKLR1),ENSSSCG00000009593(ROR2),ENSSSCG00000005110(SYNE2),ENSSSCG00000021562(PLXNA4),ENSSSCG00000005601(HSPA5),ENSSSCG00000011867(MYLK),ENSSSCG00000017676(BCAS3),ENSSSCG00000008408(RTN4),ENSSSCG00000004209(PTPRK),ENSSSCG00000014091(F2RL1),ENSSSCG00000008749(SLIT2),ENSSSCG00000027856(SEMA6B),ENSSSCG0…	2.40235	1.78374e-06	0.000136598
GO:0006638	neutral lipid metabolic process	biological_process	5	1	4	706	57	19309	ENSSSCG00000012202(GK),	ENSSSCG00000023611(TNXB),ENSSSCG00000005829(AGPAT2),ENSSSCG00000007359(LPIN3),ENSSSCG00000016634(CAV1),	2.39911	0.0471525	0.258727
GO:0032436	positive regulation of proteasomal ubiquitin-dependent protein catabolic process	biological_process	5	3	2	706	57	19309	ENSSSCG00000025206(RNF19B),ENSSSCG00000003729(RNF125),ENSSSCG00000001076(RNF144B),	ENSSSCG00000007208(TRIB3),ENSSSCG00000000488(MDM2),	2.39911	0.0471525	0.258727
GO:0010522	regulation of calcium ion transport into cytosol	biological_process	5	0	5	706	57	19309	-	ENSSSCG00000020672(F2R),ENSSSCG00000010142(RYR2),ENSSSCG00000016634(CAV1),ENSSSCG00000009217(PKD2),ENSSSCG00000006745(CASQ2),	2.39911	0.0471525	0.258727
GO:0003012	muscle system process	biological_process	17	4	13	706	194	19309	ENSSSCG00000013236(MYBPC3),ENSSSCG00000023010(TMOD1),ENSSSCG00000003035(-),ENSSSCG00000009642(STC1),	ENSSSCG00000001025(DSP),ENSSSCG00000010447(ACTA2),ENSSSCG00000010459(HTR7),ENSSSCG00000022739(DSG2),ENSSSCG00000011538(LMCD1),ENSSSCG00000003702(GATA6),ENSSSCG00000020672(F2R),ENSSSCG00000010142(RYR2),ENSSSCG00000011867(MYLK),ENSSSCG00000004570(TPM1),ENSSSCG00000016634(CAV1),ENSSSCG00000006745(CASQ2),ENSSSCG00000017041(ADRA1B),	2.39664	0.00117602	0.020374
GO:0006936	muscle contraction	biological_process	14	3	11	706	160	19309	ENSSSCG00000009642(STC1),ENSSSCG00000023010(TMOD1),ENSSSCG00000013236(MYBPC3),	ENSSSCG00000017041(ADRA1B),ENSSSCG00000006745(CASQ2),ENSSSCG00000004570(TPM1),ENSSSCG00000011867(MYLK),ENSSSCG00000016634(CAV1),ENSSSCG00000020672(F2R),ENSSSCG00000010142(RYR2),ENSSSCG00000022739(DSG2),ENSSSCG00000010447(ACTA2),ENSSSCG00000010459(HTR7),ENSSSCG00000001025(DSP),	2.39311	0.00293824	0.0379601
GO:0022408	negative regulation of cell-cell adhesion	biological_process	7	4	3	706	80	19309	ENSSSCG00000010280(C10orf54),ENSSSCG00000010054(-),ENSSSCG00000015487(TNFSF18),ENSSSCG00000022486(CBLB),	ENSSSCG00000022500(IL20RB),ENSSSCG00000003741(-),ENSSSCG00000005701(ASS1),	2.39311	0.0252647	0.167923
GO:0040012	regulation of locomotion	biological_process	44	21	23	706	503	19309	ENSSSCG00000014310(CXCL14),ENSSSCG00000015770(VEGFC),ENSSSCG00000017920(CXCL16),ENSSSCG00000008957(AMCF-II),ENSSSCG00000017705(CCL5),ENSSSCG00000014986(MMP3),ENSSSCG00000017723(CCL2),ENSSSCG00000004425(-),ENSSSCG00000016254(CCL20),ENSSSCG00000016729(IGFBP3),ENSSSCG00000015487(TNFSF18),ENSSSCG00000008959(CXCL2),ENSSSCG00000029852(WNT5A),ENSSSCG00000017277(PECAM1),ENSSSCG00000012277(TIMP1),ENSSSCG0…	ENSSSCG00000017676(BCAS3),ENSSSCG00000011867(MYLK),ENSSSCG00000021562(PLXNA4),ENSSSCG00000005601(HSPA5),ENSSSCG00000016634(CAV1),ENSSSCG00000010587(TRIM8),ENSSSCG00000004209(PTPRK),ENSSSCG00000008408(RTN4),ENSSSCG00000009947(CMKLR1),ENSSSCG00000009565(GAS6),ENSSSCG00000025969(PTPRR),ENSSSCG00000030160(COL18A1),ENSSSCG00000005110(SYNE2),ENSSSCG00000009593(ROR2),ENSSSCG00000016665(BMPER),ENSSSCG000…	2.39243	4.67409e-07	4.84272e-05
GO:1902533	positive regulation of intracellular signal transduction	biological_process	52	22	30	706	597	19309	ENSSSCG00000017723(CCL2),ENSSSCG00000016254(CCL20),ENSSSCG00000013297(CD44),ENSSSCG00000016140(FZD5),ENSSSCG00000016925(PLK2),ENSSSCG00000017277(PECAM1),ENSSSCG00000008090(IL1A),ENSSSCG00000009482(SPRY2),ENSSSCG00000022447(F3),ENSSSCG00000017705(CCL5),ENSSSCG00000008388(REL),ENSSSCG00000024759(CX3CL1),ENSSSCG00000029852(WNT5A),ENSSSCG00000028525(-),ENSSSCG00000015037(IL18),ENSSSCG00000007864(GPRC…	ENSSSCG00000016634(CAV1),ENSSSCG00000014264(HINT1),ENSSSCG00000020796(SPOP),ENSSSCG00000011538(LMCD1),ENSSSCG00000009565(GAS6),ENSSSCG00000010698(FGFR2),ENSSSCG00000008842(KIT),ENSSSCG00000027992(MST1R),ENSSSCG00000014091(F2RL1),ENSSSCG00000003506(PINK1),ENSSSCG00000027757(FIS1),ENSSSCG00000017279(ERN1),ENSSSCG00000017041(ADRA1B),ENSSSCG00000010483(PLCE1),ENSSSCG00000001523(GRM4),ENSSSCG000000158…	2.38223	5.4111e-08	1.02115e-05
GO:0010942	positive regulation of cell death	biological_process	31	12	19	706	356	19309	ENSSSCG00000010054(-),ENSSSCG00000014924(CTSC),ENSSSCG00000022447(F3),ENSSSCG00000005385(NR4A3),ENSSSCG00000021865(INHBA),ENSSSCG00000017705(CCL5),ENSSSCG00000023522(TGM2),ENSSSCG00000016729(IGFBP3),ENSSSCG00000002921(CLIP3),ENSSSCG00000029852(WNT5A),ENSSSCG00000003035(-),ENSSSCG00000022284(DUSP6),	ENSSSCG00000020672(F2R),ENSSSCG00000025822(SFRP1),ENSSSCG00000015955(ITGA6),ENSSSCG00000003506(PINK1),ENSSSCG00000027757(FIS1),ENSSSCG00000006274(PRKDC),ENSSSCG00000020906(TNFSF10),ENSSSCG00000022168(APBB2),ENSSSCG00000008749(SLIT2),ENSSSCG00000011507(ARL6IP5),ENSSSCG00000010258(AIFM2),ENSSSCG00000020796(SPOP),ENSSSCG00000025578(ALDH1A2),ENSSSCG00000016634(CAV1),ENSSSCG00000002860(PDCD5),ENSSSCG0…	2.38159	2.14471e-05	0.000885361
GO:0031023	microtubule organizing center organization	biological_process	8	1	7	706	92	19309	ENSSSCG00000016925(PLK2),	ENSSSCG00000024383(HAUS4),ENSSSCG00000003201(ATF5),ENSSSCG00000002904(HAUS5),ENSSSCG00000017676(BCAS3),ENSSSCG00000025980(CHMP4C),ENSSSCG00000027105(TUBGCP5),ENSSSCG00000029362(CHMP2A),	2.37825	0.0191363	0.138137
GO:0033138	positive regulation of peptidyl-serine phosphorylation	biological_process	8	6	2	706	92	19309	ENSSSCG00000009482(SPRY2),ENSSSCG00000029852(WNT5A),ENSSSCG00000028525(-),ENSSSCG00000009996(LIF),ENSSSCG00000003035(-),ENSSSCG00000013297(CD44),	ENSSSCG00000009565(GAS6),ENSSSCG00000016634(CAV1),	2.37825	0.0191363	0.138137
GO:0043241	protein complex disassembly	biological_process	8	4	4	706	92	19309	ENSSSCG00000006160(STMN2),ENSSSCG00000012974(CFL1),ENSSSCG00000023010(TMOD1),ENSSSCG00000022331(FGF13),	ENSSSCG00000014091(F2RL1),ENSSSCG00000020736(ADD2),ENSSSCG00000010070(SMARCB1),ENSSSCG00000012110(MID1),	2.37825	0.0191363	0.138137
GO:0008643	carbohydrate transport	biological_process	8	4	4	706	92	19309	ENSSSCG00000026635(-),ENSSSCG00000005385(NR4A3),ENSSSCG00000022925(-),ENSSSCG00000002921(CLIP3),	ENSSSCG00000008874(TMEM144),ENSSSCG00000005610(-),ENSSSCG00000007208(TRIB3),ENSSSCG00000004058(EZR),	2.37825	0.0191363	0.138137
GO:0060675	ureteric bud morphogenesis	biological_process	4	1	3	706	46	19309	ENSSSCG00000013297(CD44),	ENSSSCG00000009217(PKD2),ENSSSCG00000010879(KIF26B),ENSSSCG00000006780(WNT2B),	2.37825	0.0669881	0.334877
GO:0009267	cellular response to starvation	biological_process	8	1	7	706	92	19309	ENSSSCG00000027055(NUAK1),	ENSSSCG00000023880(RRP8),ENSSSCG00000009565(GAS6),ENSSSCG00000005601(HSPA5),ENSSSCG00000016634(CAV1),ENSSSCG00000006780(WNT2B),ENSSSCG00000015340(ASNS),ENSSSCG00000025822(SFRP1),	2.37825	0.0191363	0.138137
GO:0003279	cardiac septum development	biological_process	6	1	5	706	69	19309	ENSSSCG00000029852(WNT5A),	ENSSSCG00000000488(MDM2),ENSSSCG00000006038(ZFPM2),ENSSSCG00000017070(HAND1),ENSSSCG00000010698(FGFR2),ENSSSCG00000003702(GATA6),	2.37825	0.0356429	0.212331
GO:0016667	oxidoreductase activity, acting on a sulfur group of donors	molecular_function	4	3	1	706	46	19309	ENSSSCG00000005037(ERO1A),ENSSSCG00000000843(TXNRD1),ENSSSCG00000014167(-),	ENSSSCG00000009684(MSRA),	2.37825	0.0669881	0.334877
GO:0018108	peptidyl-tyrosine phosphorylation	biological_process	21	9	12	706	242	19309	ENSSSCG00000017705(CCL5),ENSSSCG00000015770(VEGFC),ENSSSCG00000013297(CD44),ENSSSCG00000000293(ITGA5),ENSSSCG00000009996(LIF),ENSSSCG00000017277(PECAM1),ENSSSCG00000007864(GPRC5B),ENSSSCG00000015037(IL18),ENSSSCG00000015487(TNFSF18),	ENSSSCG00000008842(KIT),ENSSSCG00000016634(CAV1),ENSSSCG00000027992(MST1R),ENSSSCG00000025822(SFRP1),ENSSSCG00000007675(EPHB4),ENSSSCG00000020672(F2R),ENSSSCG00000013564(INSR),ENSSSCG00000026516(EPHB3),ENSSSCG00000009565(GAS6),ENSSSCG00000010698(FGFR2),ENSSSCG00000009593(ROR2),ENSSSCG00000004744(TYRO3),	2.37333	0.000406048	0.00916905
GO:0097190	apoptotic signaling pathway	biological_process	36	15	21	706	415	19309	ENSSSCG00000005037(ERO1A),ENSSSCG00000015037(IL18),ENSSSCG00000003035(-),ENSSSCG00000024759(CX3CL1),ENSSSCG00000021865(INHBA),ENSSSCG00000029876(SOD2),ENSSSCG00000004154(TNFAIP3),ENSSSCG00000014924(CTSC),ENSSSCG00000010054(-),ENSSSCG00000013655(ICAM1),ENSSSCG00000026041(-),ENSSSCG00000008090(IL1A),ENSSSCG00000005096(HIF1A),ENSSSCG00000027607(IER3),ENSSSCG00000013297(CD44),	ENSSSCG00000009716(SH3RF1),ENSSSCG00000015570(IVNS1ABP),ENSSSCG00000010276(UNC5B),ENSSSCG00000022482(DDIT3),ENSSSCG00000014264(HINT1),ENSSSCG00000020796(SPOP),ENSSSCG00000017279(ERN1),ENSSSCG00000016634(CAV1),ENSSSCG00000002860(PDCD5),ENSSSCG00000027757(FIS1),ENSSSCG00000003506(PINK1),ENSSSCG00000006274(PRKDC),ENSSSCG00000000252(KRT8),ENSSSCG00000020906(TNFSF10),ENSSSCG00000023880(RRP8),ENSSSCG00…	2.37252	5.55061e-06	0.000322301
GO:0048598	embryonic morphogenesis	biological_process	39	17	22	706	452	19309	ENSSSCG00000021865(INHBA),ENSSSCG00000015770(VEGFC),ENSSSCG00000012974(CFL1),ENSSSCG00000005385(NR4A3),ENSSSCG00000000293(ITGA5),ENSSSCG00000022284(DUSP6),ENSSSCG00000006862(VCAM1),ENSSSCG00000029852(WNT5A),ENSSSCG00000000843(TXNRD1),ENSSSCG00000016140(FZD5),ENSSSCG00000010624(DUSP5),ENSSSCG00000028304(ZFP36L1),ENSSSCG00000005096(HIF1A),ENSSSCG00000010911(ZNF281),ENSSSCG00000016887(ITGA2),ENSSSCG…	ENSSSCG00000001711(CLIC5),ENSSSCG00000006052(FZD6),ENSSSCG00000025578(ALDH1A2),ENSSSCG00000004290(TBX18),ENSSSCG00000010142(RYR2),ENSSSCG00000006132(MMP16),ENSSSCG00000017239(RPL38),ENSSSCG00000009593(ROR2),ENSSSCG00000010698(FGFR2),ENSSSCG00000005680(PRRX2),ENSSSCG00000022504(CDON),ENSSSCG00000003702(GATA6),ENSSSCG00000025822(SFRP1),ENSSSCG00000009217(PKD2),ENSSSCG00000017578(ITGA3),ENSSSCG00000…	2.35983	2.68099e-06	0.00018162
GO:0008285	negative regulation of cell proliferation	biological_process	32	16	16	706	371	19309	ENSSSCG00000016140(FZD5),ENSSSCG00000012051(RUNX1),ENSSSCG00000028322(BTG2),ENSSSCG00000009996(LIF),ENSSSCG00000009482(SPRY2),ENSSSCG00000029876(SOD2),ENSSSCG00000004154(TNFAIP3),ENSSSCG00000008090(IL1A),ENSSSCG00000010280(C10orf54),ENSSSCG00000022486(CBLB),ENSSSCG00000001526(HMGA1),ENSSSCG00000021865(INHBA),ENSSSCG00000015770(VEGFC),ENSSSCG00000029852(WNT5A),ENSSSCG00000016729(IGFBP3),ENSSSCG000…	ENSSSCG00000025822(SFRP1),ENSSSCG00000022500(IL20RB),ENSSSCG00000020672(F2R),ENSSSCG00000014927(NOX4),ENSSSCG00000010070(SMARCB1),ENSSSCG00000008749(SLIT2),ENSSSCG00000003201(ATF5),ENSSSCG00000025578(ALDH1A2),ENSSSCG00000004209(PTPRK),ENSSSCG00000002860(PDCD5),ENSSSCG00000004485(CD109),ENSSSCG00000016634(CAV1),ENSSSCG00000015862(LIMS2),ENSSSCG00000009593(ROR2),ENSSSCG00000010698(FGFR2),ENSSSCG000…	2.35902	1.92726e-05	0.00082794
GO:0071322	cellular response to carbohydrate stimulus	biological_process	5	3	2	706	58	19309	ENSSSCG00000005096(HIF1A),ENSSSCG00000013655(ICAM1),ENSSSCG00000006862(VCAM1),	ENSSSCG00000014927(NOX4),ENSSSCG00000017279(ERN1),	2.35775	0.0505258	0.271595
GO:0030316	osteoclast differentiation	biological_process	5	1	4	706	58	19309	ENSSSCG00000013735(JUNB),	ENSSSCG00000030898(MAFB),ENSSSCG00000004485(CD109),ENSSSCG00000025822(SFRP1),ENSSSCG00000024817(RASSF2),	2.35775	0.0505258	0.271595
GO:0006986	response to unfolded protein	biological_process	5	1	4	706	58	19309	ENSSSCG00000005037(ERO1A),	ENSSSCG00000005601(HSPA5),ENSSSCG00000016983(STC2),ENSSSCG00000017279(ERN1),ENSSSCG00000022482(DDIT3),	2.35775	0.0505258	0.271595
GO:0061180	mammary gland epithelium development	biological_process	5	3	2	706	58	19309	ENSSSCG00000029852(WNT5A),ENSSSCG00000005096(HIF1A),ENSSSCG00000008963(AREG),	ENSSSCG00000010698(FGFR2),ENSSSCG00000008749(SLIT2),	2.35775	0.0505258	0.271595
GO:0016627	oxidoreductase activity, acting on the CH-CH group of donors	molecular_function	5	1	4	706	58	19309	ENSSSCG00000013780(TECR),	ENSSSCG00000017567(RSAD1),ENSSSCG00000016156(ACADL),ENSSSCG00000028123(ACAD8),ENSSSCG00000023354(ACAD9),	2.35775	0.0505258	0.271595
GO:0030111	regulation of Wnt signaling pathway	biological_process	15	4	11	706	174	19309	ENSSSCG00000016140(FZD5),ENSSSCG00000029852(WNT5A),ENSSSCG00000007864(GPRC5B),ENSSSCG00000008056(ATP6V0C),	ENSSSCG00000016634(CAV1),ENSSSCG00000006052(FZD6),ENSSSCG00000025822(SFRP1),ENSSSCG00000017578(ITGA3),ENSSSCG00000004322(ANKRD6),ENSSSCG00000022482(DDIT3),ENSSSCG00000010931(KLHL12),ENSSSCG00000023190(SPIN1),ENSSSCG00000010698(FGFR2),ENSSSCG00000009593(ROR2),ENSSSCG00000006780(WNT2B),	2.35775	0.00250832	0.0341597
GO:0043405	regulation of MAP kinase activity	biological_process	18	6	12	706	209	19309	ENSSSCG00000009482(SPRY2),ENSSSCG00000029852(WNT5A),ENSSSCG00000026041(-),ENSSSCG00000022284(DUSP6),ENSSSCG00000016140(FZD5),ENSSSCG00000010624(DUSP5),	ENSSSCG00000007208(TRIB3),ENSSSCG00000014091(F2RL1),ENSSSCG00000020672(F2R),ENSSSCG00000001523(GRM4),ENSSSCG00000025822(SFRP1),ENSSSCG00000023611(TNXB),ENSSSCG00000027992(MST1R),ENSSSCG00000010483(PLCE1),ENSSSCG00000017279(ERN1),ENSSSCG00000008842(KIT),ENSSSCG00000014927(NOX4),ENSSSCG00000016634(CAV1),	2.35549	0.00106009	0.0189241
GO:0007159	leukocyte cell-cell adhesion	biological_process	29	18	11	706	337	19309	ENSSSCG00000015037(IL18),ENSSSCG00000015487(TNFSF18),ENSSSCG00000017091(TNIP1),ENSSSCG00000006862(VCAM1),ENSSSCG00000017723(CCL2),ENSSSCG00000022486(CBLB),ENSSSCG00000017705(CCL5),ENSSSCG00000005385(NR4A3),ENSSSCG00000000293(ITGA5),ENSSSCG00000010054(-),ENSSSCG00000004125(STX11),ENSSSCG00000013655(ICAM1),ENSSSCG00000010280(C10orf54),ENSSSCG00000021576(CD83),ENSSSCG00000028304(ZFP36L1),ENSSSCG0000…	ENSSSCG00000005701(ASS1),ENSSSCG00000004058(EZR),ENSSSCG00000016634(CAV1),ENSSSCG00000006274(PRKDC),ENSSSCG00000014091(F2RL1),ENSSSCG00000022500(IL20RB),ENSSSCG00000003741(-),ENSSSCG00000007675(EPHB4),ENSSSCG00000030898(MAFB),ENSSSCG00000005055(LGALS3),ENSSSCG00000008842(KIT),	2.35355	4.67867e-05	0.00170497
GO:0043069	negative regulation of programmed cell death	biological_process	44	17	27	706	512	19309	ENSSSCG00000029852(WNT5A),ENSSSCG00000024759(CX3CL1),ENSSSCG00000017705(CCL5),ENSSSCG00000011927(UBE2B),ENSSSCG00000004154(TNFAIP3),ENSSSCG00000005096(HIF1A),ENSSSCG00000013655(ICAM1),ENSSSCG00000017723(CCL2),ENSSSCG00000000293(ITGA5),ENSSSCG00000004890(SERPINB2),ENSSSCG00000005385(NR4A3),ENSSSCG00000009482(SPRY2),ENSSSCG00000013297(CD44),ENSSSCG00000027607(IER3),ENSSSCG00000016925(PLK2),ENSSSCG0…	ENSSSCG00000015340(ASNS),ENSSSCG00000015570(IVNS1ABP),ENSSSCG00000010276(UNC5B),ENSSSCG00000014170(CAST),ENSSSCG00000029474(AVEN),ENSSSCG00000007227(ID1),ENSSSCG00000009240(PLAC8),ENSSSCG00000004744(TYRO3),ENSSSCG00000022168(APBB2),ENSSSCG00000005291(TLE1),ENSSSCG00000025822(SFRP1),ENSSSCG00000020672(F2R),ENSSSCG00000015955(ITGA6),ENSSSCG00000015862(LIMS2),ENSSSCG00000009716(SH3RF1),ENSSSCG000000…	2.35038	7.34627e-07	6.69271e-05
GO:0045088	regulation of innate immune response	biological_process	12	7	5	706	140	19309	ENSSSCG00000003178(IRF3),ENSSSCG00000003079(PVR),ENSSSCG00000029852(WNT5A),ENSSSCG00000004154(TNFAIP3),ENSSSCG00000001952(NFKBIA),ENSSSCG00000015650(MAPKAPK2),ENSSSCG00000024996(-),	ENSSSCG00000014091(F2RL1),ENSSSCG00000003042(RPS19),ENSSSCG00000004744(TYRO3),ENSSSCG00000016634(CAV1),ENSSSCG00000015801(TLR3),	2.34427	0.0063419	0.0650691
GO:0034767	positive regulation of ion transmembrane transport	biological_process	6	2	4	706	70	19309	ENSSSCG00000017723(CCL2),ENSSSCG00000009642(STC1),	ENSSSCG00000005055(LGALS3),ENSSSCG00000010142(RYR2),ENSSSCG00000020672(F2R),ENSSSCG00000009217(PKD2),	2.34427	0.0380482	0.221661
GO:2001234	negative regulation of apoptotic signaling pathway	biological_process	12	6	6	706	140	19309	ENSSSCG00000005096(HIF1A),ENSSSCG00000013655(ICAM1),ENSSSCG00000024759(CX3CL1),ENSSSCG00000004154(TNFAIP3),ENSSSCG00000027607(IER3),ENSSSCG00000013297(CD44),	ENSSSCG00000010276(UNC5B),ENSSSCG00000015570(IVNS1ABP),ENSSSCG00000003506(PINK1),ENSSSCG00000009716(SH3RF1),ENSSSCG00000015955(ITGA6),ENSSSCG00000005055(LGALS3),	2.34427	0.0063419	0.0650691
GO:0045732	positive regulation of protein catabolic process	biological_process	12	8	4	706	140	19309	ENSSSCG00000022486(CBLB),ENSSSCG00000001076(RNF144B),ENSSSCG00000027607(IER3),ENSSSCG00000027646(TIPARP),ENSSSCG00000004154(TNFAIP3),ENSSSCG00000003729(RNF125),ENSSSCG00000029852(WNT5A),ENSSSCG00000025206(RNF19B),	ENSSSCG00000017211(GGA3),ENSSSCG00000004058(EZR),ENSSSCG00000000488(MDM2),ENSSSCG00000007208(TRIB3),	2.34427	0.0063419	0.0650691
GO:0071363	cellular response to growth factor stimulus	biological_process	29	12	17	706	339	19309	ENSSSCG00000009482(SPRY2),ENSSSCG00000010280(C10orf54),ENSSSCG00000005096(HIF1A),ENSSSCG00000024996(-),ENSSSCG00000015650(MAPKAPK2),ENSSSCG00000012051(RUNX1),ENSSSCG00000013297(CD44),ENSSSCG00000029852(WNT5A),ENSSSCG00000006160(STMN2),ENSSSCG00000022284(DUSP6),ENSSSCG00000017723(CCL2),ENSSSCG00000017705(CCL5),	ENSSSCG00000008749(SLIT2),ENSSSCG00000017578(ITGA3),ENSSSCG00000025822(SFRP1),ENSSSCG00000003702(GATA6),ENSSSCG00000016665(BMPER),ENSSSCG00000010698(FGFR2),ENSSSCG00000009593(ROR2),ENSSSCG00000009565(GAS6),ENSSSCG00000010142(RYR2),ENSSSCG00000007227(ID1),ENSSSCG00000004209(PTPRK),ENSSSCG00000025561(VASN),ENSSSCG00000017279(ERN1),ENSSSCG00000005601(HSPA5),ENSSSCG00000002860(PDCD5),ENSSSCG000000044…	2.33966	5.17948e-05	0.00182456
GO:0043280	positive regulation of cysteine-type endopeptidase activity involved in apoptotic process	biological_process	7	2	5	706	82	19309	ENSSSCG00000014924(CTSC),ENSSSCG00000022447(F3),	ENSSSCG00000011507(ARL6IP5),ENSSSCG00000002860(PDCD5),ENSSSCG00000027757(FIS1),ENSSSCG00000020672(F2R),ENSSSCG00000020906(TNFSF10),	2.33474	0.0286622	0.184247
GO:0051896	regulation of protein kinase B signaling	biological_process	7	3	4	706	82	19309	ENSSSCG00000014362(HBEGF),ENSSSCG00000022447(F3),ENSSSCG00000009482(SPRY2),	ENSSSCG00000022482(DDIT3),ENSSSCG00000009565(GAS6),ENSSSCG00000027992(MST1R),ENSSSCG00000014927(NOX4),	2.33474	0.0286622	0.184247
GO:0001664	G-protein coupled receptor binding	molecular_function	15	10	5	706	176	19309	ENSSSCG00000014310(CXCL14),ENSSSCG00000017920(CXCL16),ENSSSCG00000017705(CCL5),ENSSSCG00000008957(AMCF-II),ENSSSCG00000017723(CCL2),ENSSSCG00000024759(CX3CL1),ENSSSCG00000000246(-),ENSSSCG00000029852(WNT5A),ENSSSCG00000016254(CCL20),ENSSSCG00000008959(CXCL2),	ENSSSCG00000025822(SFRP1),ENSSSCG00000024341(USP20),ENSSSCG00000005284(GNA14),ENSSSCG00000009593(ROR2),ENSSSCG00000006780(WNT2B),	2.33095	0.00279706	0.0365833
GO:0043066	negative regulation of apoptotic process	biological_process	43	17	26	706	505	19309	ENSSSCG00000017723(CCL2),ENSSSCG00000005385(NR4A3),ENSSSCG00000004890(SERPINB2),ENSSSCG00000000293(ITGA5),ENSSSCG00000017705(CCL5),ENSSSCG00000029852(WNT5A),ENSSSCG00000024759(CX3CL1),ENSSSCG00000013599(ANGPTL4),ENSSSCG00000008742(CD38),ENSSSCG00000016925(PLK2),ENSSSCG00000013297(CD44),ENSSSCG00000027607(IER3),ENSSSCG00000004154(TNFAIP3),ENSSSCG00000011927(UBE2B),ENSSSCG00000009482(SPRY2),ENSSSCG…	ENSSSCG00000007227(ID1),ENSSSCG00000029474(AVEN),ENSSSCG00000014170(CAST),ENSSSCG00000016792(FAM134B),ENSSSCG00000009240(PLAC8),ENSSSCG00000016634(CAV1),ENSSSCG00000009716(SH3RF1),ENSSSCG00000015862(LIMS2),ENSSSCG00000015570(IVNS1ABP),ENSSSCG00000015340(ASNS),ENSSSCG00000009565(GAS6),ENSSSCG00000008137(-),ENSSSCG00000010276(UNC5B),ENSSSCG00000020672(F2R),ENSSSCG00000005055(LGALS3),ENSSSCG00000003…	2.3288	1.21717e-06	9.59927e-05
GO:2001238	positive regulation of extrinsic apoptotic signaling pathway	biological_process	4	1	3	706	47	19309	ENSSSCG00000021865(INHBA),	ENSSSCG00000025822(SFRP1),ENSSSCG00000020906(TNFSF10),ENSSSCG00000016634(CAV1),	2.32765	0.0720351	0.355732
GO:0042632	cholesterol homeostasis	biological_process	4	3	1	706	47	19309	ENSSSCG00000014304(SEC24A),ENSSSCG00000004509(LIPG),ENSSSCG00000021464(SOAT1),	ENSSSCG00000016634(CAV1),	2.32765	0.0720351	0.355732
GO:0042308	negative regulation of protein import into nucleus	biological_process	4	1	3	706	47	19309	ENSSSCG00000001952(NFKBIA),	ENSSSCG00000009217(PKD2),ENSSSCG00000009565(GAS6),ENSSSCG00000006163(PKIA),	2.32765	0.0720351	0.355732
GO:0055092	sterol homeostasis	biological_process	4	3	1	706	47	19309	ENSSSCG00000004509(LIPG),ENSSSCG00000021464(SOAT1),ENSSSCG00000014304(SEC24A),	ENSSSCG00000016634(CAV1),	2.32765	0.0720351	0.355732
GO:0042326	negative regulation of phosphorylation	biological_process	24	9	15	706	282	19309	ENSSSCG00000017091(TNIP1),ENSSSCG00000022284(DUSP6),ENSSSCG00000016729(IGFBP3),ENSSSCG00000009482(SPRY2),ENSSSCG00000004154(TNFAIP3),ENSSSCG00000011927(UBE2B),ENSSSCG00000027607(IER3),ENSSSCG00000010624(DUSP5),ENSSSCG00000009996(LIF),	ENSSSCG00000024817(RASSF2),ENSSSCG00000025969(PTPRR),ENSSSCG00000016432(PRKAG2),ENSSSCG00000004485(CD109),ENSSSCG00000016634(CAV1),ENSSSCG00000017335(HEXIM2),ENSSSCG00000010026(PIK3IP1),ENSSSCG00000004058(EZR),ENSSSCG00000006163(PKIA),ENSSSCG00000014091(F2RL1),ENSSSCG00000007509(PMEPA1),ENSSSCG00000008749(SLIT2),ENSSSCG00000006274(PRKDC),ENSSSCG00000011853(RUBCN),ENSSSCG00000025822(SFRP1),	2.32765	0.000225711	0.00593362
GO:0050919	negative chemotaxis	biological_process	4	1	3	706	47	19309	ENSSSCG00000029852(WNT5A),	ENSSSCG00000027856(SEMA6B),ENSSSCG00000021562(PLXNA4),ENSSSCG00000008749(SLIT2),	2.32765	0.0720351	0.355732
GO:0048846	axon extension involved in axon guidance	biological_process	4	1	3	706	47	19309	ENSSSCG00000029852(WNT5A),	ENSSSCG00000027856(SEMA6B),ENSSSCG00000021562(PLXNA4),ENSSSCG00000008749(SLIT2),	2.32765	0.0720351	0.355732
GO:0006979	response to oxidative stress	biological_process	17	7	10	706	200	19309	ENSSSCG00000005385(NR4A3),ENSSSCG00000004154(TNFAIP3),ENSSSCG00000029876(SOD2),ENSSSCG00000005096(HIF1A),ENSSSCG00000026807(NDUFB4),ENSSSCG00000026041(-),ENSSSCG00000022742(PRDX6),	ENSSSCG00000029438(-),ENSSSCG00000011001(APTX),ENSSSCG00000004209(PTPRK),ENSSSCG00000004570(TPM1),ENSSSCG00000006848(SLC25A24),ENSSSCG00000016983(STC2),ENSSSCG00000003506(PINK1),ENSSSCG00000021205(STK26),ENSSSCG00000011507(ARL6IP5),ENSSSCG00000009684(MSRA),	2.32474	0.00162756	0.0255953
GO:0050890	cognition	biological_process	13	5	8	706	153	19309	ENSSSCG00000005096(HIF1A),ENSSSCG00000022331(FGF13),ENSSSCG00000028322(BTG2),ENSSSCG00000016925(PLK2),ENSSSCG00000000293(ITGA5),	ENSSSCG00000014557(RIC8A),ENSSSCG00000012054(DOPEY2),ENSSSCG00000000268(AAAS),ENSSSCG00000016614(PTPRZ1),ENSSSCG00000001523(GRM4),ENSSSCG00000017578(ITGA3),ENSSSCG00000028282(SLC1A4),ENSSSCG00000017041(ADRA1B),	2.32384	0.00509647	0.055411
GO:0045637	regulation of myeloid cell differentiation	biological_process	9	5	4	706	106	19309	ENSSSCG00000001952(NFKBIA),ENSSSCG00000012051(RUNX1),ENSSSCG00000009996(LIF),ENSSSCG00000021865(INHBA),ENSSSCG00000005096(HIF1A),	ENSSSCG00000030898(MAFB),ENSSSCG00000025822(SFRP1),ENSSSCG00000026460(TAL1),ENSSSCG00000024817(RASSF2),	2.32216	0.0163235	0.124464
GO:0045926	negative regulation of growth	biological_process	14	6	8	706	165	19309	ENSSSCG00000022331(FGF13),ENSSSCG00000021865(INHBA),ENSSSCG00000029852(WNT5A),ENSSSCG00000030300(-),ENSSSCG00000003035(-),ENSSSCG00000005096(HIF1A),	ENSSSCG00000008408(RTN4),ENSSSCG00000025822(SFRP1),ENSSSCG00000009240(PLAC8),ENSSSCG00000027856(SEMA6B),ENSSSCG00000016983(STC2),ENSSSCG00000008749(SLIT2),ENSSSCG00000022168(APBB2),ENSSSCG00000021731(WWC2),	2.32059	0.0038766	0.0459282
GO:0045454	cell redox homeostasis	biological_process	5	3	2	706	59	19309	ENSSSCG00000014167(-),ENSSSCG00000000843(TXNRD1),ENSSSCG00000005037(ERO1A),	ENSSSCG00000022482(DDIT3),ENSSSCG00000003464(DNAJC16),	2.31778	0.0540559	0.283928
GO:0003705	transcription factor activity, RNA polymerase II distal enhancer sequence-specific binding	molecular_function	5	4	1	706	59	19309	ENSSSCG00000001049(HIVEP1),ENSSSCG00000005096(HIF1A),ENSSSCG00000005288(TLE4),ENSSSCG00000008388(REL),	ENSSSCG00000003702(GATA6),	2.31778	0.0540559	0.283928
GO:0018208	peptidyl-proline modification	biological_process	5	2	3	706	59	19309	ENSSSCG00000026162(-),ENSSSCG00000010330(-),	ENSSSCG00000004998(-),ENSSSCG00000015999(FKBP7),ENSSSCG00000020701(TTC9),	2.31778	0.0540559	0.283928
GO:0042035	regulation of cytokine biosynthetic process	biological_process	5	4	1	706	59	19309	ENSSSCG00000008090(IL1A),ENSSSCG00000029852(WNT5A),ENSSSCG00000015650(MAPKAPK2),ENSSSCG00000008388(REL),	ENSSSCG00000015801(TLR3),	2.31778	0.0540559	0.283928
GO:0001701	in utero embryonic development	biological_process	25	10	15	706	295	19309	ENSSSCG00000006862(VCAM1),ENSSSCG00000013735(JUNB),ENSSSCG00000030165(MAFF),ENSSSCG00000028304(ZFP36L1),ENSSSCG00000012967(FOSL1),ENSSSCG00000009996(LIF),ENSSSCG00000012051(RUNX1),ENSSSCG00000016140(FZD5),ENSSSCG00000011927(UBE2B),ENSSSCG00000005096(HIF1A),	ENSSSCG00000017448(KRT19),ENSSSCG00000022224(TAF8),ENSSSCG00000010698(FGFR2),ENSSSCG00000025969(PTPRR),ENSSSCG00000008860(YBX1),ENSSSCG00000003702(GATA6),ENSSSCG00000009217(PKD2),ENSSSCG00000006038(ZFPM2),ENSSSCG00000004570(TPM1),ENSSSCG00000010070(SMARCB1),ENSSSCG00000017070(HAND1),ENSSSCG00000000252(KRT8),ENSSSCG00000008749(SLIT2),ENSSSCG00000029411(CAPN2),ENSSSCG00000014557(RIC8A),	2.31778	0.000182158	0.00506592
GO:0019207	kinase regulator activity	molecular_function	10	5	5	706	118	19309	ENSSSCG00000022331(FGF13),ENSSSCG00000007864(GPRC5B),ENSSSCG00000009482(SPRY2),ENSSSCG00000017705(CCL5),ENSSSCG00000002855(CCNE1),	ENSSSCG00000016432(PRKAG2),ENSSSCG00000006163(PKIA),ENSSSCG00000017335(HEXIM2),ENSSSCG00000009565(GAS6),ENSSSCG00000007542(-),	2.31778	0.0123448	0.101921
GO:0043330	response to exogenous dsRNA	biological_process	5	2	3	706	59	19309	ENSSSCG00000003178(IRF3),ENSSSCG00000001952(NFKBIA),	ENSSSCG00000010453(IFIT1),ENSSSCG00000016634(CAV1),ENSSSCG00000015801(TLR3),	2.31778	0.0540559	0.283928
GO:0043648	dicarboxylic acid metabolic process	biological_process	5	0	5	706	59	19309	-	ENSSSCG00000003400(-),ENSSSCG00000004454(ME1),ENSSSCG00000005701(ASS1),ENSSSCG00000000839(ALDH1L2),ENSSSCG00000002847(GPT2),	2.31778	0.0540559	0.283928
GO:0006091	generation of precursor metabolites and energy	biological_process	18	14	4	706	213	19309	ENSSSCG00000005096(HIF1A),ENSSSCG00000018075(COX1),ENSSSCG00000018069(ND2),ENSSSCG00000013366(LDHA),ENSSSCG00000018082(COX3),ENSSSCG00000029876(SOD2),ENSSSCG00000018086(ND4L),ENSSSCG00000018087(ND4),ENSSSCG00000018078(COX2),ENSSSCG00000027607(IER3),ENSSSCG00000003154(GYS1),ENSSSCG00000005385(NR4A3),ENSSSCG00000018091(ND5),ENSSSCG00000018094(CYTB),	ENSSSCG00000016432(PRKAG2),ENSSSCG00000003506(PINK1),ENSSSCG00000017041(ADRA1B),ENSSSCG00000015336(SLC25A13),	2.31126	0.00130963	0.0221089
GO:0009986	cell surface	cellular_component	39	21	18	706	462	19309	ENSSSCG00000003451(PDPN),ENSSSCG00000000293(ITGA5),ENSSSCG00000015487(TNFSF18),ENSSSCG00000008963(AREG),ENSSSCG00000029852(WNT5A),ENSSSCG00000007864(GPRC5B),ENSSSCG00000006862(VCAM1),ENSSSCG00000024759(CX3CL1),ENSSSCG00000021576(CD83),ENSSSCG00000017277(PECAM1),ENSSSCG00000008742(CD38),ENSSSCG00000022961(CLMP),ENSSSCG00000013297(CD44),ENSSSCG00000016140(FZD5),ENSSSCG00000022447(F3),ENSSSCG0000000…	ENSSSCG00000025561(VASN),ENSSSCG00000004209(PTPRK),ENSSSCG00000005601(HSPA5),ENSSSCG00000004485(CD109),ENSSSCG00000011867(MYLK),ENSSSCG00000022739(DSG2),ENSSSCG00000010698(FGFR2),ENSSSCG00000005055(LGALS3),ENSSSCG00000020672(F2R),ENSSSCG00000025822(SFRP1),ENSSSCG00000011946(ALCAM),ENSSSCG00000017578(ITGA3),ENSSSCG00000027992(MST1R),ENSSSCG00000016570(TSPAN33),ENSSSCG00000015955(ITGA6),ENSSSCG0000…	2.30875	4.3911e-06	0.000269797
GO:2000145	regulation of cell motility	biological_process	39	20	19	706	462	19309	ENSSSCG00000029852(WNT5A),ENSSSCG00000016729(IGFBP3),ENSSSCG00000016254(CCL20),ENSSSCG00000008959(CXCL2),ENSSSCG00000015487(TNFSF18),ENSSSCG00000014986(MMP3),ENSSSCG00000004425(-),ENSSSCG00000017723(CCL2),ENSSSCG00000017920(CXCL16),ENSSSCG00000017705(CCL5),ENSSSCG00000008957(AMCF-II),ENSSSCG00000014310(CXCL14),ENSSSCG00000015770(VEGFC),ENSSSCG00000005096(HIF1A),ENSSSCG00000013655(ICAM1),ENSSSCG00…	ENSSSCG00000009593(ROR2),ENSSSCG00000005110(SYNE2),ENSSSCG00000030160(COL18A1),ENSSSCG00000009947(CMKLR1),ENSSSCG00000025969(PTPRR),ENSSSCG00000009565(GAS6),ENSSSCG00000004209(PTPRK),ENSSSCG00000008408(RTN4),ENSSSCG00000017676(BCAS3),ENSSSCG00000005601(HSPA5),ENSSSCG00000021562(PLXNA4),ENSSSCG00000011867(MYLK),ENSSSCG00000014091(F2RL1),ENSSSCG00000008749(SLIT2),ENSSSCG00000025822(SFRP1),ENSSSCG00…	2.30875	4.3911e-06	0.000269797
GO:0009897	external side of plasma membrane	cellular_component	14	9	5	706	166	19309	ENSSSCG00000013297(CD44),ENSSSCG00000000293(ITGA5),ENSSSCG00000003451(PDPN),ENSSSCG00000021576(CD83),ENSSSCG00000017277(PECAM1),ENSSSCG00000016887(ITGA2),ENSSSCG00000006862(VCAM1),ENSSSCG00000013655(ICAM1),ENSSSCG00000010280(C10orf54),	ENSSSCG00000015955(ITGA6),ENSSSCG00000008842(KIT),ENSSSCG00000017578(ITGA3),ENSSSCG00000011946(ALCAM),ENSSSCG00000005055(LGALS3),	2.30661	0.00409139	0.0471
GO:0002009	morphogenesis of an epithelium	biological_process	31	14	17	706	368	19309	ENSSSCG00000007401(SDC4),ENSSSCG00000005096(HIF1A),ENSSSCG00000009482(SPRY2),ENSSSCG00000012051(RUNX1),ENSSSCG00000009996(LIF),ENSSSCG00000016140(FZD5),ENSSSCG00000013297(CD44),ENSSSCG00000014362(HBEGF),ENSSSCG00000008963(AREG),ENSSSCG00000029852(WNT5A),ENSSSCG00000000293(ITGA5),ENSSSCG00000012974(CFL1),ENSSSCG00000015770(VEGFC),ENSSSCG00000023522(TGM2),	ENSSSCG00000008749(SLIT2),ENSSSCG00000011768(CCDC39),ENSSSCG00000017387(WNK4),ENSSSCG00000006780(WNT2B),ENSSSCG00000011103(PARD3),ENSSSCG00000010879(KIF26B),ENSSSCG00000017070(HAND1),ENSSSCG00000004322(ANKRD6),ENSSSCG00000025822(SFRP1),ENSSSCG00000009217(PKD2),ENSSSCG00000004894(SERPINB5),ENSSSCG00000010698(FGFR2),ENSSSCG00000009593(ROR2),ENSSSCG00000010142(RYR2),ENSSSCG00000004290(TBX18),ENSSSCG…	2.30393	3.92818e-05	0.00148261
GO:0030027	lamellipodium	cellular_component	8	2	6	706	95	19309	ENSSSCG00000003451(PDPN),ENSSSCG00000006160(STMN2),	ENSSSCG00000010651(ABLIM1),ENSSSCG00000005110(SYNE2),ENSSSCG00000011333(-),ENSSSCG00000009217(PKD2),ENSSSCG00000010447(ACTA2),ENSSSCG00000011867(MYLK),	2.30315	0.0229417	0.157229
GO:0042180	cellular ketone metabolic process	biological_process	8	2	6	706	95	19309	ENSSSCG00000012202(GK),ENSSSCG00000005385(NR4A3),	ENSSSCG00000009937(ACACB),ENSSSCG00000007208(TRIB3),ENSSSCG00000029337(-),ENSSSCG00000016432(PRKAG2),ENSSSCG00000016634(CAV1),ENSSSCG00000012846(PDDC1),	2.30315	0.0229417	0.157229
GO:0050865	regulation of cell activation	biological_process	24	15	9	706	285	19309	ENSSSCG00000021576(CD83),ENSSSCG00000008742(CD38),ENSSSCG00000002135(PNP),ENSSSCG00000010054(-),ENSSSCG00000004154(TNFAIP3),ENSSSCG00000010280(C10orf54),ENSSSCG00000017723(CCL2),ENSSSCG00000022486(CBLB),ENSSSCG00000017705(CCL5),ENSSSCG00000005385(NR4A3),ENSSSCG00000029852(WNT5A),ENSSSCG00000015037(IL18),ENSSSCG00000015487(TNFSF18),ENSSSCG00000010755(PTPRE),ENSSSCG00000006862(VCAM1),	ENSSSCG00000022500(IL20RB),ENSSSCG00000003741(-),ENSSSCG00000007675(EPHB4),ENSSSCG00000025822(SFRP1),ENSSSCG00000005055(LGALS3),ENSSSCG00000004744(TYRO3),ENSSSCG00000014091(F2RL1),ENSSSCG00000016634(CAV1),ENSSSCG00000009565(GAS6),	2.30315	0.000262734	0.00654852
GO:0007050	cell cycle arrest	biological_process	8	1	7	706	95	19309	ENSSSCG00000021865(INHBA),	ENSSSCG00000003702(GATA6),ENSSSCG00000009217(PKD2),ENSSSCG00000017279(ERN1),ENSSSCG00000000488(MDM2),ENSSSCG00000022168(APBB2),ENSSSCG00000023880(RRP8),ENSSSCG00000022482(DDIT3),	2.30315	0.0229417	0.157229
GO:0000082	G1/S transition of mitotic cell cycle	biological_process	9	4	5	706	107	19309	ENSSSCG00000021865(INHBA),ENSSSCG00000016925(PLK2),ENSSSCG00000002855(CCNE1),ENSSSCG00000003451(PDPN),	ENSSSCG00000024418(RHOU),ENSSSCG00000000488(MDM2),ENSSSCG00000006274(PRKDC),ENSSSCG00000009217(PKD2),ENSSSCG00000024312(ID4),	2.30046	0.0172984	0.130021
GO:0051048	negative regulation of secretion	biological_process	9	3	6	706	107	19309	ENSSSCG00000009996(LIF),ENSSSCG00000012583(ACSL4),ENSSSCG00000015823(RAB11FIP1),	ENSSSCG00000009565(GAS6),ENSSSCG00000014091(F2RL1),ENSSSCG00000017387(WNK4),ENSSSCG00000020672(F2R),ENSSSCG00000004058(EZR),ENSSSCG00000025822(SFRP1),	2.30046	0.0172984	0.130021
GO:0001666	response to hypoxia	biological_process	10	2	8	706	119	19309	ENSSSCG00000005096(HIF1A),ENSSSCG00000017755(NOS2),	ENSSSCG00000000488(MDM2),ENSSSCG00000016634(CAV1),ENSSSCG00000003506(PINK1),ENSSSCG00000010142(RYR2),ENSSSCG00000003702(GATA6),ENSSSCG00000025561(VASN),ENSSSCG00000025822(SFRP1),ENSSSCG00000006883(RWDD3),	2.29831	0.0130656	0.106706
GO:0007204	positive regulation of cytosolic calcium ion concentration	biological_process	10	1	9	706	119	19309	ENSSSCG00000005037(ERO1A),	ENSSSCG00000009217(PKD2),ENSSSCG00000010142(RYR2),ENSSSCG00000027757(FIS1),ENSSSCG00000020672(F2R),ENSSSCG00000006745(CASQ2),ENSSSCG00000014091(F2RL1),ENSSSCG00000016634(CAV1),ENSSSCG00000022482(DDIT3),ENSSSCG00000017041(ADRA1B),	2.29831	0.0130656	0.106706
GO:0030100	regulation of endocytosis	biological_process	10	4	6	706	119	19309	ENSSSCG00000002921(CLIP3),ENSSSCG00000017723(CCL2),ENSSSCG00000029852(WNT5A),ENSSSCG00000011727(PTX3),	ENSSSCG00000005055(LGALS3),ENSSSCG00000002412(STON2),ENSSSCG00000011853(RUBCN),ENSSSCG00000009565(GAS6),ENSSSCG00000014091(F2RL1),ENSSSCG00000016634(CAV1),	2.29831	0.0130656	0.106706
GO:2001233	regulation of apoptotic signaling pathway	biological_process	22	10	12	706	262	19309	ENSSSCG00000027607(IER3),ENSSSCG00000013297(CD44),ENSSSCG00000013655(ICAM1),ENSSSCG00000005096(HIF1A),ENSSSCG00000004154(TNFAIP3),ENSSSCG00000014924(CTSC),ENSSSCG00000010054(-),ENSSSCG00000021865(INHBA),ENSSSCG00000024759(CX3CL1),ENSSSCG00000003035(-),	ENSSSCG00000015955(ITGA6),ENSSSCG00000005055(LGALS3),ENSSSCG00000025822(SFRP1),ENSSSCG00000003506(PINK1),ENSSSCG00000027757(FIS1),ENSSSCG00000020906(TNFSF10),ENSSSCG00000016634(CAV1),ENSSSCG00000002860(PDCD5),ENSSSCG00000020796(SPOP),ENSSSCG00000010276(UNC5B),ENSSSCG00000009716(SH3RF1),ENSSSCG00000015570(IVNS1ABP),	2.29655	0.000470969	0.0102411
GO:0008219	cell death	biological_process	96	39	57	706	1145	19309	ENSSSCG00000029852(WNT5A),ENSSSCG00000015037(IL18),ENSSSCG00000003035(-),ENSSSCG00000023522(TGM2),ENSSSCG00000017705(CCL5),ENSSSCG00000010054(-),ENSSSCG00000013655(ICAM1),ENSSSCG00000026041(-),ENSSSCG00000005096(HIF1A),ENSSSCG00000005385(NR4A3),ENSSSCG00000000293(ITGA5),ENSSSCG00000021865(INHBA),ENSSSCG00000022447(F3),ENSSSCG00000009482(SPRY2),ENSSSCG00000008090(IL1A),ENSSSCG00000013599(ANGPTL4),…	ENSSSCG00000022482(DDIT3),ENSSSCG00000005278(PRUNE2),ENSSSCG00000024817(RASSF2),ENSSSCG00000029474(AVEN),ENSSSCG00000017279(ERN1),ENSSSCG00000020906(TNFSF10),ENSSSCG00000000252(KRT8),ENSSSCG00000011507(ARL6IP5),ENSSSCG00000025260(CARD10),ENSSSCG00000025822(SFRP1),ENSSSCG00000011333(-),ENSSSCG00000005291(TLE1),ENSSSCG00000015955(ITGA6),ENSSSCG00000008137(-),ENSSSCG00000009565(GAS6),ENSSSCG00000030…	2.29309	1.82194e-12	9.62712e-09
GO:0060070	canonical Wnt signaling pathway	biological_process	14	4	10	706	167	19309	ENSSSCG00000029852(WNT5A),ENSSSCG00000007864(GPRC5B),ENSSSCG00000011927(UBE2B),ENSSSCG00000016140(FZD5),	ENSSSCG00000022482(DDIT3),ENSSSCG00000010931(KLHL12),ENSSSCG00000010698(FGFR2),ENSSSCG00000009593(ROR2),ENSSSCG00000006780(WNT2B),ENSSSCG00000016634(CAV1),ENSSSCG00000006052(FZD6),ENSSSCG00000025822(SFRP1),ENSSSCG00000004322(ANKRD6),ENSSSCG00000010142(RYR2),	2.2928	0.00431597	0.0487299
GO:0031252	cell leading edge	cellular_component	16	3	13	706	191	19309	ENSSSCG00000006160(STMN2),ENSSSCG00000003451(PDPN),ENSSSCG00000000293(ITGA5),	ENSSSCG00000010447(ACTA2),ENSSSCG00000005110(SYNE2),ENSSSCG00000004571(-),ENSSSCG00000021084(S100A6),ENSSSCG00000004209(PTPRK),ENSSSCG00000014112(JMY),ENSSSCG00000010651(ABLIM1),ENSSSCG00000011333(-),ENSSSCG00000004058(EZR),ENSSSCG00000009217(PKD2),ENSSSCG00000017676(BCAS3),ENSSSCG00000004570(TPM1),ENSSSCG00000011867(MYLK),	2.29109	0.00249879	0.0342063
GO:0045785	positive regulation of cell adhesion	biological_process	19	14	5	706	227	19309	ENSSSCG00000006862(VCAM1),ENSSSCG00000024759(CX3CL1),ENSSSCG00000015487(TNFSF18),ENSSSCG00000015037(IL18),ENSSSCG00000029852(WNT5A),ENSSSCG00000002135(PNP),ENSSSCG00000005385(NR4A3),ENSSSCG00000017705(CCL5),ENSSSCG00000015770(VEGFC),ENSSSCG00000023522(TGM2),ENSSSCG00000013297(CD44),ENSSSCG00000021576(CD83),ENSSSCG00000016794(MYO10),ENSSSCG00000017723(CCL2),	ENSSSCG00000010879(KIF26B),ENSSSCG00000016634(CAV1),ENSSSCG00000015955(ITGA6),ENSSSCG00000004290(TBX18),ENSSSCG00000007675(EPHB4),	2.2892	0.00110862	0.0193971
GO:0051298	centrosome duplication	biological_process	4	1	3	706	48	19309	ENSSSCG00000016925(PLK2),	ENSSSCG00000025980(CHMP4C),ENSSSCG00000027105(TUBGCP5),ENSSSCG00000029362(CHMP2A),	2.27915	0.0773099	0.373747
GO:0035967	cellular response to topologically incorrect protein	biological_process	5	1	4	706	60	19309	ENSSSCG00000005037(ERO1A),	ENSSSCG00000022482(DDIT3),ENSSSCG00000016983(STC2),ENSSSCG00000017279(ERN1),ENSSSCG00000005601(HSPA5),	2.27915	0.0577452	0.297684
GO:0005548	phospholipid transporter activity	molecular_function	4	2	2	706	48	19309	ENSSSCG00000003669(MFSD2A),ENSSSCG00000027225(-),	ENSSSCG00000012862(OSBPL5),ENSSSCG00000004830(ATP10A),	2.27915	0.0773099	0.373747
GO:0045445	myoblast differentiation	biological_process	5	3	2	706	60	19309	ENSSSCG00000016729(IGFBP3),ENSSSCG00000015037(IL18),ENSSSCG00000014310(CXCL14),	ENSSSCG00000022482(DDIT3),ENSSSCG00000012676(MBNL3),	2.27915	0.0577452	0.297684
GO:0042098	T cell proliferation	biological_process	9	7	2	706	108	19309	ENSSSCG00000015037(IL18),ENSSSCG00000022486(CBLB),ENSSSCG00000015487(TNFSF18),ENSSSCG00000017705(CCL5),ENSSSCG00000010280(C10orf54),ENSSSCG00000002135(PNP),ENSSSCG00000006862(VCAM1),	ENSSSCG00000022500(IL20RB),ENSSSCG00000005055(LGALS3),	2.27915	0.0183172	0.134428
GO:0070848	response to growth factor	biological_process	29	12	17	706	348	19309	ENSSSCG00000009482(SPRY2),ENSSSCG00000005096(HIF1A),ENSSSCG00000010280(C10orf54),ENSSSCG00000024996(-),ENSSSCG00000015650(MAPKAPK2),ENSSSCG00000013297(CD44),ENSSSCG00000012051(RUNX1),ENSSSCG00000029852(WNT5A),ENSSSCG00000022284(DUSP6),ENSSSCG00000006160(STMN2),ENSSSCG00000017723(CCL2),ENSSSCG00000017705(CCL5),	ENSSSCG00000008749(SLIT2),ENSSSCG00000017578(ITGA3),ENSSSCG00000025822(SFRP1),ENSSSCG00000003702(GATA6),ENSSSCG00000016665(BMPER),ENSSSCG00000009593(ROR2),ENSSSCG00000010698(FGFR2),ENSSSCG00000009565(GAS6),ENSSSCG00000004209(PTPRK),ENSSSCG00000025561(VASN),ENSSSCG00000010142(RYR2),ENSSSCG00000007227(ID1),ENSSSCG00000017279(ERN1),ENSSSCG00000016634(CAV1),ENSSSCG00000002860(PDCD5),ENSSSCG0000000448…	2.27915	8.09123e-05	0.00268893
GO:0030017	sarcomere	cellular_component	8	2	6	706	96	19309	ENSSSCG00000013236(MYBPC3),ENSSSCG00000023010(TMOD1),	ENSSSCG00000006745(CASQ2),ENSSSCG00000017448(KRT19),ENSSSCG00000021232(SYNC),ENSSSCG00000000252(KRT8),ENSSSCG00000005110(SYNE2),ENSSSCG00000010142(RYR2),	2.27915	0.0243277	0.162925
GO:0007200	phospholipase C-activating G-protein coupled receptor signaling pathway	biological_process	4	0	4	706	48	19309	-	ENSSSCG00000005284(GNA14),ENSSSCG00000017041(ADRA1B),ENSSSCG00000010483(PLCE1),ENSSSCG00000020672(F2R),	2.27915	0.0773099	0.373747
GO:0060393	regulation of pathway-restricted SMAD protein phosphorylation	biological_process	4	2	2	706	48	19309	ENSSSCG00000021865(INHBA),ENSSSCG00000015846(RBPMS),	ENSSSCG00000007509(PMEPA1),ENSSSCG00000016665(BMPER),	2.27915	0.0773099	0.373747
GO:0032388	positive regulation of intracellular transport	biological_process	18	6	12	706	216	19309	ENSSSCG00000015846(RBPMS),ENSSSCG00000003035(-),ENSSSCG00000015037(IL18),ENSSSCG00000016140(FZD5),ENSSSCG00000022780(UGCG),ENSSSCG00000010088(UBE2L3),	ENSSSCG00000023371(EHD2),ENSSSCG00000009565(GAS6),ENSSSCG00000003506(PINK1),ENSSSCG00000027757(FIS1),ENSSSCG00000002860(PDCD5),ENSSSCG00000016634(CAV1),ENSSSCG00000024418(RHOU),ENSSSCG00000017676(BCAS3),ENSSSCG00000009217(PKD2),ENSSSCG00000004058(EZR),ENSSSCG00000015801(TLR3),ENSSSCG00000020672(F2R),	2.27915	0.00152855	0.0244753
GO:0006090	pyruvate metabolic process	biological_process	5	4	1	706	60	19309	ENSSSCG00000005385(NR4A3),ENSSSCG00000013366(LDHA),ENSSSCG00000005096(HIF1A),ENSSSCG00000027607(IER3),	ENSSSCG00000016432(PRKAG2),	2.27915	0.0577452	0.297684
GO:0007098	centrosome cycle	biological_process	5	1	4	706	60	19309	ENSSSCG00000016925(PLK2),	ENSSSCG00000029362(CHMP2A),ENSSSCG00000027105(TUBGCP5),ENSSSCG00000003201(ATF5),ENSSSCG00000025980(CHMP4C),	2.27915	0.0577452	0.297684
GO:0030178	negative regulation of Wnt signaling pathway	biological_process	7	0	7	706	84	19309	-	ENSSSCG00000004322(ANKRD6),ENSSSCG00000009593(ROR2),ENSSSCG00000025822(SFRP1),ENSSSCG00000006052(FZD6),ENSSSCG00000022482(DDIT3),ENSSSCG00000010931(KLHL12),ENSSSCG00000016634(CAV1),	2.27915	0.03238	0.198718
GO:0007611	learning or memory	biological_process	11	5	6	706	132	19309	ENSSSCG00000022331(FGF13),ENSSSCG00000016925(PLK2),ENSSSCG00000000293(ITGA5),ENSSSCG00000028322(BTG2),ENSSSCG00000005096(HIF1A),	ENSSSCG00000017578(ITGA3),ENSSSCG00000001523(GRM4),ENSSSCG00000017041(ADRA1B),ENSSSCG00000014557(RIC8A),ENSSSCG00000000268(AAAS),ENSSSCG00000016614(PTPRZ1),	2.27915	0.0104442	0.0897356
GO:0030324	lung development	biological_process	12	4	8	706	144	19309	ENSSSCG00000009482(SPRY2),ENSSSCG00000029852(WNT5A),ENSSSCG00000009996(LIF),ENSSSCG00000003451(PDPN),	ENSSSCG00000011768(CCDC39),ENSSSCG00000010698(FGFR2),ENSSSCG00000006780(WNT2B),ENSSSCG00000006038(ZFPM2),ENSSSCG00000017578(ITGA3),ENSSSCG00000025578(ALDH1A2),ENSSSCG00000003702(GATA6),ENSSSCG00000007227(ID1),	2.27915	0.00790656	0.0732952
GO:0050679	positive regulation of epithelial cell proliferation	biological_process	8	5	3	706	96	19309	ENSSSCG00000017705(CCL5),ENSSSCG00000005385(NR4A3),ENSSSCG00000022447(F3),ENSSSCG00000029852(WNT5A),ENSSSCG00000004154(TNFAIP3),	ENSSSCG00000025822(SFRP1),ENSSSCG00000010698(FGFR2),ENSSSCG00000004290(TBX18),	2.27915	0.0243277	0.162925
GO:0002526	acute inflammatory response	biological_process	4	3	1	706	48	19309	ENSSSCG00000028525(-),ENSSSCG00000022447(F3),ENSSSCG00000008090(IL1A),	ENSSSCG00000022500(IL20RB),	2.27915	0.0773099	0.373747
GO:0001837	epithelial to mesenchymal transition	biological_process	5	2	3	706	60	19309	ENSSSCG00000029852(WNT5A),ENSSSCG00000005096(HIF1A),	ENSSSCG00000025561(VASN),ENSSSCG00000025822(SFRP1),ENSSSCG00000008408(RTN4),	2.27915	0.0577452	0.297684
GO:0016763	transferase activity, transferring pentosyl groups	molecular_function	4	3	1	706	48	19309	ENSSSCG00000027646(TIPARP),ENSSSCG00000015435(NAMPT),ENSSSCG00000002135(PNP),	ENSSSCG00000000728(PARP11),	2.27915	0.0773099	0.373747
GO:0030155	regulation of cell adhesion	biological_process	32	21	11	706	385	19309	ENSSSCG00000006862(VCAM1),ENSSSCG00000024759(CX3CL1),ENSSSCG00000027055(NUAK1),ENSSSCG00000015487(TNFSF18),ENSSSCG00000015037(IL18),ENSSSCG00000029852(WNT5A),ENSSSCG00000005385(NR4A3),ENSSSCG00000015770(VEGFC),ENSSSCG00000017705(CCL5),ENSSSCG00000000181(RND1),ENSSSCG00000023522(TGM2),ENSSSCG00000022486(CBLB),ENSSSCG00000004425(-),ENSSSCG00000017723(CCL2),ENSSSCG00000016794(MYO10),ENSSSCG000000136…	ENSSSCG00000026516(EPHB3),ENSSSCG00000005701(ASS1),ENSSSCG00000017676(BCAS3),ENSSSCG00000016634(CAV1),ENSSSCG00000004290(TBX18),ENSSSCG00000010879(KIF26B),ENSSSCG00000015955(ITGA6),ENSSSCG00000005055(LGALS3),ENSSSCG00000022500(IL20RB),ENSSSCG00000003741(-),ENSSSCG00000007675(EPHB4),	2.27323	3.8483e-05	0.00146291
GO:0030323	respiratory tube development	biological_process	12	4	8	706	145	19309	ENSSSCG00000009996(LIF),ENSSSCG00000003451(PDPN),ENSSSCG00000009482(SPRY2),ENSSSCG00000029852(WNT5A),	ENSSSCG00000006038(ZFPM2),ENSSSCG00000007227(ID1),ENSSSCG00000003702(GATA6),ENSSSCG00000017578(ITGA3),ENSSSCG00000025578(ALDH1A2),ENSSSCG00000011768(CCDC39),ENSSSCG00000006780(WNT2B),ENSSSCG00000010698(FGFR2),	2.26344	0.00834281	0.0769344
GO:0045765	regulation of angiogenesis	biological_process	11	6	5	706	133	19309	ENSSSCG00000022447(F3),ENSSSCG00000029852(WNT5A),ENSSSCG00000024759(CX3CL1),ENSSSCG00000008090(IL1A),ENSSSCG00000017723(CCL2),ENSSSCG00000015770(VEGFC),	ENSSSCG00000007227(ID1),ENSSSCG00000004012(THBS2),ENSSSCG00000023749(ADM2),ENSSSCG00000003702(GATA6),ENSSSCG00000002516(WARS),	2.26202	0.011029	0.0932432
GO:0001817	regulation of cytokine production	biological_process	27	17	10	706	327	19309	ENSSSCG00000004154(TNFAIP3),ENSSSCG00000010280(C10orf54),ENSSSCG00000008090(IL1A),ENSSSCG00000005096(HIF1A),ENSSSCG00000021576(CD83),ENSSSCG00000015650(MAPKAPK2),ENSSSCG00000012051(RUNX1),ENSSSCG00000016140(FZD5),ENSSSCG00000015037(IL18),ENSSSCG00000007864(GPRC5B),ENSSSCG00000029852(WNT5A),ENSSSCG00000024759(CX3CL1),ENSSSCG00000003178(IRF3),ENSSSCG00000017723(CCL2),ENSSSCG00000008388(REL),ENSSSCG…	ENSSSCG00000014091(F2RL1),ENSSSCG00000020672(F2R),ENSSSCG00000005829(AGPAT2),ENSSSCG00000022500(IL20RB),ENSSSCG00000003702(GATA6),ENSSSCG00000009947(CMKLR1),ENSSSCG00000009565(GAS6),ENSSSCG00000022482(DDIT3),ENSSSCG00000015801(TLR3),ENSSSCG00000004058(EZR),	2.25825	0.000158899	0.00463878
GO:0034097	response to cytokine	biological_process	36	22	14	706	437	19309	ENSSSCG00000024996(-),ENSSSCG00000015650(MAPKAPK2),ENSSSCG00000012277(TIMP1),ENSSSCG00000008090(IL1A),ENSSSCG00000005096(HIF1A),ENSSSCG00000017755(NOS2),ENSSSCG00000022447(F3),ENSSSCG00000017920(CXCL16),ENSSSCG00000010580(NFKB2),ENSSSCG00000017705(CCL5),ENSSSCG00000008957(AMCF-II),ENSSSCG00000008388(REL),ENSSSCG00000017723(CCL2),ENSSSCG00000024970(ETV3),ENSSSCG00000013735(JUNB),ENSSSCG00000003035…	ENSSSCG00000008842(KIT),ENSSSCG00000022500(IL20RB),ENSSSCG00000011333(-),ENSSSCG00000025822(SFRP1),ENSSSCG00000014091(F2RL1),ENSSSCG00000008749(SLIT2),ENSSSCG00000000252(KRT8),ENSSSCG00000010453(IFIT1),ENSSSCG00000000155(TIMP3),ENSSSCG00000005601(HSPA5),ENSSSCG00000016634(CAV1),ENSSSCG00000025578(ALDH1A2),ENSSSCG00000007251(COMMD7),ENSSSCG00000009565(GAS6),	2.25308	1.62551e-05	0.000760108
GO:0010771	negative regulation of cell morphogenesis involved in differentiation	biological_process	7	2	5	706	85	19309	ENSSSCG00000029852(WNT5A),ENSSSCG00000022331(FGF13),	ENSSSCG00000027856(SEMA6B),ENSSSCG00000008749(SLIT2),ENSSSCG00000025822(SFRP1),ENSSSCG00000008408(RTN4),ENSSSCG00000025561(VASN),	2.25234	0.0343639	0.207282
GO:0060485	mesenchyme development	biological_process	14	4	10	706	170	19309	ENSSSCG00000028304(ZFP36L1),ENSSSCG00000012974(CFL1),ENSSSCG00000029852(WNT5A),ENSSSCG00000005096(HIF1A),	ENSSSCG00000025561(VASN),ENSSSCG00000025822(SFRP1),ENSSSCG00000009217(PKD2),ENSSSCG00000008408(RTN4),ENSSSCG00000025578(ALDH1A2),ENSSSCG00000027856(SEMA6B),ENSSSCG00000000488(MDM2),ENSSSCG00000010698(FGFR2),ENSSSCG00000017070(HAND1),ENSSSCG00000010447(ACTA2),	2.25234	0.0050519	0.0550396
GO:0050727	regulation of inflammatory response	biological_process	13	8	5	706	158	19309	ENSSSCG00000010054(-),ENSSSCG00000007864(GPRC5B),ENSSSCG00000029852(WNT5A),ENSSSCG00000015487(TNFSF18),ENSSSCG00000004154(TNFAIP3),ENSSSCG00000024759(CX3CL1),ENSSSCG00000017705(CCL5),ENSSSCG00000027607(IER3),	ENSSSCG00000004744(TYRO3),ENSSSCG00000027017(NR1D2),ENSSSCG00000003042(RPS19),ENSSSCG00000015801(TLR3),ENSSSCG00000022500(IL20RB),	2.2503	0.0066619	0.066796
GO:0048562	embryonic organ morphogenesis	biological_process	19	5	14	706	231	19309	ENSSSCG00000005096(HIF1A),ENSSSCG00000009482(SPRY2),ENSSSCG00000029852(WNT5A),ENSSSCG00000005385(NR4A3),ENSSSCG00000016140(FZD5),	ENSSSCG00000017239(RPL38),ENSSSCG00000011768(CCDC39),ENSSSCG00000016702(HOXA6),ENSSSCG00000006132(MMP16),ENSSSCG00000010698(FGFR2),ENSSSCG00000009593(ROR2),ENSSSCG00000017070(HAND1),ENSSSCG00000005680(PRRX2),ENSSSCG00000010142(RYR2),ENSSSCG00000030898(MAFB),ENSSSCG00000004290(TBX18),ENSSSCG00000001711(CLIC5),ENSSSCG00000006052(FZD6),ENSSSCG00000009217(PKD2),	2.24956	0.00135568	0.0225265
GO:0050673	epithelial cell proliferation	biological_process	19	7	12	706	231	19309	ENSSSCG00000029852(WNT5A),ENSSSCG00000022447(F3),ENSSSCG00000004154(TNFAIP3),ENSSSCG00000008963(AREG),ENSSSCG00000016729(IGFBP3),ENSSSCG00000017705(CCL5),ENSSSCG00000005385(NR4A3),	ENSSSCG00000010698(FGFR2),ENSSSCG00000015862(LIMS2),ENSSSCG00000008137(-),ENSSSCG00000004894(SERPINB5),ENSSSCG00000025822(SFRP1),ENSSSCG00000004209(PTPRK),ENSSSCG00000025578(ALDH1A2),ENSSSCG00000004290(TBX18),ENSSSCG00000016634(CAV1),ENSSSCG00000004485(CD109),ENSSSCG00000017279(ERN1),ENSSSCG00000016665(BMPER),	2.24956	0.00135568	0.0225265
GO:0001935	endothelial cell proliferation	biological_process	6	2	4	706	73	19309	ENSSSCG00000029852(WNT5A),ENSSSCG00000022447(F3),	ENSSSCG00000025578(ALDH1A2),ENSSSCG00000016634(CAV1),ENSSSCG00000016665(BMPER),ENSSSCG00000017279(ERN1),	2.24793	0.0459404	0.254188
GO:0030218	erythrocyte differentiation	biological_process	6	2	4	706	73	19309	ENSSSCG00000005096(HIF1A),ENSSSCG00000021865(INHBA),	ENSSSCG00000030898(MAFB),ENSSSCG00000026460(TAL1),ENSSSCG00000003042(RPS19),ENSSSCG00000008842(KIT),	2.24793	0.0459404	0.254188
GO:0006935	chemotaxis	biological_process	32	15	17	706	390	19309	ENSSSCG00000014362(HBEGF),ENSSSCG00000024759(CX3CL1),ENSSSCG00000015487(TNFSF18),ENSSSCG00000008959(CXCL2),ENSSSCG00000016254(CCL20),ENSSSCG00000000246(-),ENSSSCG00000029852(WNT5A),ENSSSCG00000028525(-),ENSSSCG00000005385(NR4A3),ENSSSCG00000014310(CXCL14),ENSSSCG00000015770(VEGFC),ENSSSCG00000017920(CXCL16),ENSSSCG00000008957(AMCF-II),ENSSSCG00000017705(CCL5),ENSSSCG00000017723(CCL2),	ENSSSCG00000022168(APBB2),ENSSSCG00000008749(SLIT2),ENSSSCG00000003042(RPS19),ENSSSCG00000014091(F2RL1),ENSSSCG00000001787(IL16),ENSSSCG00000027856(SEMA6B),ENSSSCG00000008842(KIT),ENSSSCG00000024591(ETV1),ENSSSCG00000005055(LGALS3),ENSSSCG00000011946(ALCAM),ENSSSCG00000009565(GAS6),ENSSSCG00000010276(UNC5B),ENSSSCG00000009947(CMKLR1),ENSSSCG00000015283(PIK3C2B),ENSSSCG00000026516(EPHB3),ENSSSCG00…	2.24409	4.87862e-05	0.0017418
GO:0001933	negative regulation of protein phosphorylation	biological_process	21	8	13	706	256	19309	ENSSSCG00000011927(UBE2B),ENSSSCG00000004154(TNFAIP3),ENSSSCG00000009482(SPRY2),ENSSSCG00000009996(LIF),ENSSSCG00000010624(DUSP5),ENSSSCG00000016729(IGFBP3),ENSSSCG00000022284(DUSP6),ENSSSCG00000017091(TNIP1),	ENSSSCG00000006274(PRKDC),ENSSSCG00000008749(SLIT2),ENSSSCG00000014091(F2RL1),ENSSSCG00000007509(PMEPA1),ENSSSCG00000025822(SFRP1),ENSSSCG00000016432(PRKAG2),ENSSSCG00000025969(PTPRR),ENSSSCG00000024817(RASSF2),ENSSSCG00000006163(PKIA),ENSSSCG00000004058(EZR),ENSSSCG00000017335(HEXIM2),ENSSSCG00000016634(CAV1),ENSSSCG00000004485(CD109),	2.24354	0.000829667	0.015657
GO:0001816	cytokine production	biological_process	30	19	11	706	366	19309	ENSSSCG00000021576(CD83),ENSSSCG00000015650(MAPKAPK2),ENSSSCG00000012051(RUNX1),ENSSSCG00000002135(PNP),ENSSSCG00000016140(FZD5),ENSSSCG00000004154(TNFAIP3),ENSSSCG00000025206(RNF19B),ENSSSCG00000010280(C10orf54),ENSSSCG00000008090(IL1A),ENSSSCG00000005096(HIF1A),ENSSSCG00000017723(CCL2),ENSSSCG00000008388(REL),ENSSSCG00000005385(NR4A3),ENSSSCG00000008957(AMCF-II),ENSSSCG00000015037(IL18),ENSSSCG…	ENSSSCG00000020672(F2R),ENSSSCG00000005829(AGPAT2),ENSSSCG00000003702(GATA6),ENSSSCG00000022500(IL20RB),ENSSSCG00000008842(KIT),ENSSSCG00000014091(F2RL1),ENSSSCG00000015801(TLR3),ENSSSCG00000004058(EZR),ENSSSCG00000009947(CMKLR1),ENSSSCG00000009565(GAS6),ENSSSCG00000022482(DDIT3),	2.24179	8.27473e-05	0.00271576
GO:0007492	endoderm development	biological_process	5	4	1	706	61	19309	ENSSSCG00000022284(DUSP6),ENSSSCG00000021865(INHBA),ENSSSCG00000010624(DUSP5),ENSSSCG00000000293(ITGA5),	ENSSSCG00000003702(GATA6),	2.24179	0.0615962	0.313257
GO:0003714	transcription corepressor activity	molecular_function	9	3	6	706	110	19309	ENSSSCG00000010911(ZNF281),ENSSSCG00000028190(HOMEZ),ENSSSCG00000005288(TLE4),	ENSSSCG00000011538(LMCD1),ENSSSCG00000006038(ZFPM2),ENSSSCG00000022482(DDIT3),ENSSSCG00000005291(TLE1),ENSSSCG00000007208(TRIB3),ENSSSCG00000006115(RUNX1T1),	2.23772	0.0204917	0.143987
GO:0035148	tube formation	biological_process	9	5	4	706	110	19309	ENSSSCG00000029852(WNT5A),ENSSSCG00000007401(SDC4),ENSSSCG00000005096(HIF1A),ENSSSCG00000023522(TGM2),ENSSSCG00000012974(CFL1),	ENSSSCG00000025822(SFRP1),ENSSSCG00000006052(FZD6),ENSSSCG00000017070(HAND1),ENSSSCG00000017676(BCAS3),	2.23772	0.0204917	0.143987
GO:0006839	mitochondrial transport	biological_process	13	7	6	706	159	19309	ENSSSCG00000003035(-),ENSSSCG00000026162(-),ENSSSCG00000010330(-),ENSSSCG00000010088(UBE2L3),ENSSSCG00000027607(IER3),ENSSSCG00000022780(UGCG),ENSSSCG00000016140(FZD5),	ENSSSCG00000027757(FIS1),ENSSSCG00000003506(PINK1),ENSSSCG00000006848(SLC25A24),ENSSSCG00000015336(SLC25A13),ENSSSCG00000024418(RHOU),ENSSSCG00000002860(PDCD5),	2.23615	0.00701775	0.0687974
GO:0000980	RNA polymerase II distal enhancer sequence-specific DNA binding	molecular_function	4	2	2	706	49	19309	ENSSSCG00000001049(HIVEP1),ENSSSCG00000008388(REL),	ENSSSCG00000026460(TAL1),ENSSSCG00000010070(SMARCB1),	2.23264	0.0828141	0.394936
GO:0048857	neural nucleus development	biological_process	4	3	1	706	49	19309	ENSSSCG00000013366(LDHA),ENSSSCG00000021220(CKB),ENSSSCG00000011218(SLC4A7),	ENSSSCG00000005601(HSPA5),	2.23264	0.0828141	0.394936
GO:0051279	regulation of release of sequestered calcium ion into cytosol	biological_process	4	0	4	706	49	19309	-	ENSSSCG00000010142(RYR2),ENSSSCG00000020672(F2R),ENSSSCG00000009217(PKD2),ENSSSCG00000006745(CASQ2),	2.23264	0.0828141	0.394936
GO:0008277	regulation of G-protein coupled receptor protein signaling pathway	biological_process	4	2	2	706	49	19309	ENSSSCG00000017705(CCL5),ENSSSCG00000003035(-),	ENSSSCG00000010483(PLCE1),ENSSSCG00000024341(USP20),	2.23264	0.0828141	0.394936
GO:0016234	inclusion body	cellular_component	4	1	3	706	49	19309	ENSSSCG00000003154(GYS1),	ENSSSCG00000026158(RAD18),ENSSSCG00000014567(TRIM66),ENSSSCG00000005110(SYNE2),	2.23264	0.0828141	0.394936
GO:0042698	ovulation cycle	biological_process	4	1	3	706	49	19309	ENSSSCG00000021865(INHBA),	ENSSSCG00000008842(KIT),ENSSSCG00000004744(TYRO3),ENSSSCG00000008749(SLIT2),	2.23264	0.0828141	0.394936
GO:0055072	iron ion homeostasis	biological_process	4	2	2	706	49	19309	ENSSSCG00000029876(SOD2),ENSSSCG00000005096(HIF1A),	ENSSSCG00000008434(TTC7A),ENSSSCG00000023380(-),	2.23264	0.0828141	0.394936
GO:0009792	embryo development ending in birth or egg hatching	biological_process	40	14	26	706	491	19309	ENSSSCG00000016140(FZD5),ENSSSCG00000012583(ACSL4),ENSSSCG00000012051(RUNX1),ENSSSCG00000009996(LIF),ENSSSCG00000012967(FOSL1),ENSSSCG00000028304(ZFP36L1),ENSSSCG00000005096(HIF1A),ENSSSCG00000007401(SDC4),ENSSSCG00000011927(UBE2B),ENSSSCG00000012974(CFL1),ENSSSCG00000030165(MAFF),ENSSSCG00000013735(JUNB),ENSSSCG00000006862(VCAM1),ENSSSCG00000029852(WNT5A),	ENSSSCG00000004570(TPM1),ENSSSCG00000006038(ZFPM2),ENSSSCG00000005680(PRRX2),ENSSSCG00000009217(PKD2),ENSSSCG00000025822(SFRP1),ENSSSCG00000003702(GATA6),ENSSSCG00000008860(YBX1),ENSSSCG00000016702(HOXA6),ENSSSCG00000014557(RIC8A),ENSSSCG00000029411(CAPN2),ENSSSCG00000008749(SLIT2),ENSSSCG00000000252(KRT8),ENSSSCG00000006274(PRKDC),ENSSSCG00000017070(HAND1),ENSSSCG00000010070(SMARCB1),ENSSSCG0000…	2.22809	7.52315e-06	0.000409818
GO:0009790	embryo development	biological_process	61	25	36	706	749	19309	ENSSSCG00000012967(FOSL1),ENSSSCG00000012051(RUNX1),ENSSSCG00000016140(FZD5),ENSSSCG00000009482(SPRY2),ENSSSCG00000007401(SDC4),ENSSSCG00000016887(ITGA2),ENSSSCG00000004425(-),ENSSSCG00000000293(ITGA5),ENSSSCG00000005385(NR4A3),ENSSSCG00000012974(CFL1),ENSSSCG00000021865(INHBA),ENSSSCG00000015770(VEGFC),ENSSSCG00000013735(JUNB),ENSSSCG00000006862(VCAM1),ENSSSCG00000030165(MAFF),ENSSSCG00000028304…	ENSSSCG00000030898(MAFB),ENSSSCG00000008860(YBX1),ENSSSCG00000003702(GATA6),ENSSSCG00000006038(ZFPM2),ENSSSCG00000005680(PRRX2),ENSSSCG00000008842(KIT),ENSSSCG00000010070(SMARCB1),ENSSSCG00000006274(PRKDC),ENSSSCG00000017070(HAND1),ENSSSCG00000026460(TAL1),ENSSSCG00000016702(HOXA6),ENSSSCG00000010142(RYR2),ENSSSCG00000025578(ALDH1A2),ENSSSCG00000022224(TAF8),ENSSSCG00000010698(FGFR2),ENSSSCG00000…	2.22743	4.24042e-08	9.33599e-06
GO:0051297	centrosome organization	biological_process	7	1	6	706	86	19309	ENSSSCG00000016925(PLK2),	ENSSSCG00000025980(CHMP4C),ENSSSCG00000027105(TUBGCP5),ENSSSCG00000029362(CHMP2A),ENSSSCG00000024383(HAUS4),ENSSSCG00000003201(ATF5),ENSSSCG00000002904(HAUS5),	2.22615	0.0364336	0.216309
GO:0032886	regulation of microtubule-based process	biological_process	10	5	5	706	123	19309	ENSSSCG00000002921(CLIP3),ENSSSCG00000022331(FGF13),ENSSSCG00000006160(STMN2),ENSSSCG00000016925(PLK2),ENSSSCG00000015814(TACC1),	ENSSSCG00000025980(CHMP4C),ENSSSCG00000029362(CHMP2A),ENSSSCG00000012110(MID1),ENSSSCG00000003201(ATF5),ENSSSCG00000011768(CCDC39),	2.22357	0.016284	0.124342
GO:0012501	programmed cell death	biological_process	88	38	50	706	1084	19309	ENSSSCG00000002921(CLIP3),ENSSSCG00000005037(ERO1A),ENSSSCG00000016729(IGFBP3),ENSSSCG00000022284(DUSP6),ENSSSCG00000003178(IRF3),ENSSSCG00000024759(CX3CL1),ENSSSCG00000010330(-),ENSSSCG00000028304(ZFP36L1),ENSSSCG00000014924(CTSC),ENSSSCG00000004154(TNFAIP3),ENSSSCG00000029876(SOD2),ENSSSCG00000011927(UBE2B),ENSSSCG00000026162(-),ENSSSCG00000017723(CCL2),ENSSSCG00000004890(SERPINB2),ENSSSCG00000…	ENSSSCG00000014170(CAST),ENSSSCG00000015801(TLR3),ENSSSCG00000007227(ID1),ENSSSCG00000009240(PLAC8),ENSSSCG00000015570(IVNS1ABP),ENSSSCG00000015340(ASNS),ENSSSCG00000021205(STK26),ENSSSCG00000010276(UNC5B),ENSSSCG00000020672(F2R),ENSSSCG00000004744(TYRO3),ENSSSCG00000003898(MKNK1),ENSSSCG00000008749(SLIT2),ENSSSCG00000022168(APBB2),ENSSSCG00000020796(SPOP),ENSSSCG00000014264(HINT1),ENSSSCG0000001…	2.22028	6.74937e-11	8.91592e-08
GO:0016477	cell migration	biological_process	67	29	38	706	826	19309	ENSSSCG00000003035(-),ENSSSCG00000024759(CX3CL1),ENSSSCG00000016729(IGFBP3),ENSSSCG00000008959(CXCL2),ENSSSCG00000015487(TNFSF18),ENSSSCG00000028525(-),ENSSSCG00000029852(WNT5A),ENSSSCG00000008957(AMCF-II),ENSSSCG00000017705(CCL5),ENSSSCG00000014986(MMP3),ENSSSCG00000013655(ICAM1),ENSSSCG00000005096(HIF1A),ENSSSCG00000012277(TIMP1),ENSSSCG00000014362(HBEGF),ENSSSCG00000022331(FGF13),ENSSSCG000000…	ENSSSCG00000015283(PIK3C2B),ENSSSCG00000010915(NAV1),ENSSSCG00000005110(SYNE2),ENSSSCG00000005601(HSPA5),ENSSSCG00000011867(MYLK),ENSSSCG00000003042(RPS19),ENSSSCG00000022168(APBB2),ENSSSCG00000008749(SLIT2),ENSSSCG00000016658(ANLN),ENSSSCG00000014557(RIC8A),ENSSSCG00000004744(TYRO3),ENSSSCG00000016665(BMPER),ENSSSCG00000027856(SEMA6B),ENSSSCG00000015955(ITGA6),ENSSSCG00000020672(F2R),ENSSSCG0000…	2.21845	1.12863e-08	3.72732e-06
GO:0007368	determination of left/right symmetry	biological_process	6	2	4	706	74	19309	ENSSSCG00000029852(WNT5A),ENSSSCG00000005096(HIF1A),	ENSSSCG00000008738(CC2D2A),ENSSSCG00000017070(HAND1),ENSSSCG00000009217(PKD2),ENSSSCG00000011768(CCDC39),	2.21756	0.0488041	0.265583
GO:0035295	tube development	biological_process	37	14	23	706	457	19309	ENSSSCG00000028304(ZFP36L1),ENSSSCG00000022961(CLMP),ENSSSCG00000013297(CD44),ENSSSCG00000009996(LIF),ENSSSCG00000009482(SPRY2),ENSSSCG00000028760(KLF5),ENSSSCG00000005096(HIF1A),ENSSSCG00000007401(SDC4),ENSSSCG00000003451(PDPN),ENSSSCG00000023522(TGM2),ENSSSCG00000012974(CFL1),ENSSSCG00000005385(NR4A3),ENSSSCG00000029852(WNT5A),ENSSSCG00000008963(AREG),	ENSSSCG00000003702(GATA6),ENSSSCG00000009217(PKD2),ENSSSCG00000025822(SFRP1),ENSSSCG00000017578(ITGA3),ENSSSCG00000015955(ITGA6),ENSSSCG00000008842(KIT),ENSSSCG00000016665(BMPER),ENSSSCG00000006038(ZFPM2),ENSSSCG00000010879(KIF26B),ENSSSCG00000017070(HAND1),ENSSSCG00000006780(WNT2B),ENSSSCG00000017387(WNK4),ENSSSCG00000011768(CCDC39),ENSSSCG00000008749(SLIT2),ENSSSCG00000006052(FZD6),ENSSSCG00000…	2.21432	1.80827e-05	0.000802931
GO:0001934	positive regulation of protein phosphorylation	biological_process	52	25	27	706	643	19309	ENSSSCG00000016254(CCL20),ENSSSCG00000015846(RBPMS),ENSSSCG00000017723(CCL2),ENSSSCG00000000293(ITGA5),ENSSSCG00000015770(VEGFC),ENSSSCG00000021865(INHBA),ENSSSCG00000009482(SPRY2),ENSSSCG00000008090(IL1A),ENSSSCG00000017277(PECAM1),ENSSSCG00000013297(CD44),ENSSSCG00000016140(FZD5),ENSSSCG00000002921(CLIP3),ENSSSCG00000015487(TNFSF18),ENSSSCG00000016729(IGFBP3),ENSSSCG00000029852(WNT5A),ENSSSCG00…	ENSSSCG00000010698(FGFR2),ENSSSCG00000016432(PRKAG2),ENSSSCG00000009565(GAS6),ENSSSCG00000016634(CAV1),ENSSSCG00000003506(PINK1),ENSSSCG00000014091(F2RL1),ENSSSCG00000027992(MST1R),ENSSSCG00000008842(KIT),ENSSSCG00000026181(AKTIP),ENSSSCG00000024817(RASSF2),ENSSSCG00000021205(STK26),ENSSSCG00000001523(GRM4),ENSSSCG00000015801(TLR3),ENSSSCG00000017041(ADRA1B),ENSSSCG00000010483(PLCE1),ENSSSCG00000…	2.21181	4.74566e-07	4.73134e-05
GO:0009991	response to extracellular stimulus	biological_process	19	5	14	706	235	19309	ENSSSCG00000016140(FZD5),ENSSSCG00000012967(FOSL1),ENSSSCG00000005096(HIF1A),ENSSSCG00000027055(NUAK1),ENSSSCG00000013366(LDHA),	ENSSSCG00000005601(HSPA5),ENSSSCG00000016634(CAV1),ENSSSCG00000015955(ITGA6),ENSSSCG00000017676(BCAS3),ENSSSCG00000025822(SFRP1),ENSSSCG00000001711(CLIC5),ENSSSCG00000022482(DDIT3),ENSSSCG00000009565(GAS6),ENSSSCG00000023880(RRP8),ENSSSCG00000009937(ACACB),ENSSSCG00000011853(RUBCN),ENSSSCG00000015340(ASNS),ENSSSCG00000003506(PINK1),ENSSSCG00000006780(WNT2B),	2.21127	0.00164887	0.0257769
GO:1901215	negative regulation of neuron death	biological_process	8	3	5	706	99	19309	ENSSSCG00000005096(HIF1A),ENSSSCG00000005385(NR4A3),ENSSSCG00000017723(CCL2),	ENSSSCG00000016792(FAM134B),ENSSSCG00000010276(UNC5B),ENSSSCG00000004744(TYRO3),ENSSSCG00000003506(PINK1),ENSSSCG00000020672(F2R),	2.21009	0.0288604	0.185071
GO:0070507	regulation of microtubule cytoskeleton organization	biological_process	8	4	4	706	99	19309	ENSSSCG00000016925(PLK2),ENSSSCG00000006160(STMN2),ENSSSCG00000002921(CLIP3),ENSSSCG00000022331(FGF13),	ENSSSCG00000003201(ATF5),ENSSSCG00000025980(CHMP4C),ENSSSCG00000029362(CHMP2A),ENSSSCG00000012110(MID1),	2.21009	0.0288604	0.185071
GO:0048511	rhythmic process	biological_process	13	3	10	706	161	19309	ENSSSCG00000017755(NOS2),ENSSSCG00000021865(INHBA),ENSSSCG00000015435(NAMPT),	ENSSSCG00000004744(TYRO3),ENSSSCG00000010459(HTR7),ENSSSCG00000006274(PRKDC),ENSSSCG00000027017(NR1D2),ENSSSCG00000009250(PRKG2),ENSSSCG00000003201(ATF5),ENSSSCG00000008749(SLIT2),ENSSSCG00000024312(ID4),ENSSSCG00000007227(ID1),ENSSSCG00000008842(KIT),	2.20837	0.00777597	0.072594
GO:0007178	transmembrane receptor protein serine/threonine kinase signaling pathway	biological_process	18	4	14	706	223	19309	ENSSSCG00000029852(WNT5A),ENSSSCG00000015846(RBPMS),ENSSSCG00000010280(C10orf54),ENSSSCG00000021865(INHBA),	ENSSSCG00000009593(ROR2),ENSSSCG00000007509(PMEPA1),ENSSSCG00000017578(ITGA3),ENSSSCG00000004209(PTPRK),ENSSSCG00000003702(GATA6),ENSSSCG00000025561(VASN),ENSSSCG00000025822(SFRP1),ENSSSCG00000010142(RYR2),ENSSSCG00000007227(ID1),ENSSSCG00000016665(BMPER),ENSSSCG00000005601(HSPA5),ENSSSCG00000004485(CD109),ENSSSCG00000016634(CAV1),ENSSSCG00000011755(NCEH1),	2.20761	0.00216477	0.0306666
GO:0043270	positive regulation of ion transport	biological_process	10	3	7	706	124	19309	ENSSSCG00000017723(CCL2),ENSSSCG00000009642(STC1),ENSSSCG00000017705(CCL5),	ENSSSCG00000009217(PKD2),ENSSSCG00000010142(RYR2),ENSSSCG00000005055(LGALS3),ENSSSCG00000003506(PINK1),ENSSSCG00000020672(F2R),ENSSSCG00000016634(CAV1),ENSSSCG00000011867(MYLK),	2.20563	0.0171772	0.129294
GO:0030900	forebrain development	biological_process	19	7	12	706	236	19309	ENSSSCG00000015814(TACC1),ENSSSCG00000021865(INHBA),ENSSSCG00000028322(BTG2),ENSSSCG00000005385(NR4A3),ENSSSCG00000022331(FGF13),ENSSSCG00000005096(HIF1A),ENSSSCG00000029852(WNT5A),	ENSSSCG00000016002(CCDC141),ENSSSCG00000021562(PLXNA4),ENSSSCG00000022504(CDON),ENSSSCG00000025578(ALDH1A2),ENSSSCG00000024312(ID4),ENSSSCG00000008408(RTN4),ENSSSCG00000002620(EFHC1),ENSSSCG00000008749(SLIT2),ENSSSCG00000026516(EPHB3),ENSSSCG00000003201(ATF5),ENSSSCG00000004744(TYRO3),ENSSSCG00000006780(WNT2B),	2.2019	0.00173015	0.0261952
GO:0001822	kidney development	biological_process	14	3	11	706	174	19309	ENSSSCG00000009996(LIF),ENSSSCG00000013297(CD44),ENSSSCG00000027646(TIPARP),	ENSSSCG00000025822(SFRP1),ENSSSCG00000009217(PKD2),ENSSSCG00000017578(ITGA3),ENSSSCG00000010483(PLCE1),ENSSSCG00000016665(BMPER),ENSSSCG00000006780(WNT2B),ENSSSCG00000010698(FGFR2),ENSSSCG00000010879(KIF26B),ENSSSCG00000010447(ACTA2),ENSSSCG00000008749(SLIT2),ENSSSCG00000017387(WNK4),	2.20056	0.00619159	0.0644023
GO:0035239	tube morphogenesis	biological_process	23	9	14	706	286	19309	ENSSSCG00000013297(CD44),ENSSSCG00000007401(SDC4),ENSSSCG00000005096(HIF1A),ENSSSCG00000009482(SPRY2),ENSSSCG00000005385(NR4A3),ENSSSCG00000023522(TGM2),ENSSSCG00000012974(CFL1),ENSSSCG00000008963(AREG),ENSSSCG00000029852(WNT5A),	ENSSSCG00000009217(PKD2),ENSSSCG00000025822(SFRP1),ENSSSCG00000003702(GATA6),ENSSSCG00000008749(SLIT2),ENSSSCG00000017387(WNK4),ENSSSCG00000011768(CCDC39),ENSSSCG00000006780(WNT2B),ENSSSCG00000017070(HAND1),ENSSSCG00000010879(KIF26B),ENSSSCG00000017676(BCAS3),ENSSSCG00000010142(RYR2),ENSSSCG00000006052(FZD6),ENSSSCG00000026516(EPHB3),ENSSSCG00000010698(FGFR2),	2.19946	0.000645172	0.0132135
GO:0098609	cell-cell adhesion	biological_process	50	23	27	706	622	19309	ENSSSCG00000003451(PDPN),ENSSSCG00000017705(CCL5),ENSSSCG00000015037(IL18),ENSSSCG00000029852(WNT5A),ENSSSCG00000015487(TNFSF18),ENSSSCG00000024759(CX3CL1),ENSSSCG00000028304(ZFP36L1),ENSSSCG00000002135(PNP),ENSSSCG00000010054(-),ENSSSCG00000003079(PVR),ENSSSCG00000010280(C10orf54),ENSSSCG00000013655(ICAM1),ENSSSCG00000016794(MYO10),ENSSSCG00000017723(CCL2),ENSSSCG00000022486(CBLB),ENSSSCG0000000…	ENSSSCG00000004290(TBX18),ENSSSCG00000005701(ASS1),ENSSSCG00000002037(CDH24),ENSSSCG00000003741(-),ENSSSCG00000022500(IL20RB),ENSSSCG00000013382(PLEKHA7),ENSSSCG00000015955(ITGA6),ENSSSCG00000023611(TNXB),ENSSSCG00000010879(KIF26B),ENSSSCG00000004744(TYRO3),ENSSSCG00000014557(RIC8A),ENSSSCG00000008749(SLIT2),ENSSSCG00000004058(EZR),ENSSSCG00000016634(CAV1),ENSSSCG00000015862(LIMS2),ENSSSCG0000002…	2.19854	9.1017e-07	7.51459e-05
GO:0007623	circadian rhythm	biological_process	9	2	7	706	112	19309	ENSSSCG00000017755(NOS2),ENSSSCG00000015435(NAMPT),	ENSSSCG00000010459(HTR7),ENSSSCG00000006274(PRKDC),ENSSSCG00000024312(ID4),ENSSSCG00000007227(ID1),ENSSSCG00000027017(NR1D2),ENSSSCG00000009250(PRKG2),ENSSSCG00000003201(ATF5),	2.19776	0.022857	0.156852
GO:0043009	chordate embryonic development	biological_process	39	13	26	706	487	19309	ENSSSCG00000012974(CFL1),ENSSSCG00000029852(WNT5A),ENSSSCG00000006862(VCAM1),ENSSSCG00000013735(JUNB),ENSSSCG00000030165(MAFF),ENSSSCG00000028304(ZFP36L1),ENSSSCG00000012967(FOSL1),ENSSSCG00000009996(LIF),ENSSSCG00000012051(RUNX1),ENSSSCG00000016140(FZD5),ENSSSCG00000011927(UBE2B),ENSSSCG00000007401(SDC4),ENSSSCG00000005096(HIF1A),	ENSSSCG00000004290(TBX18),ENSSSCG00000006052(FZD6),ENSSSCG00000025578(ALDH1A2),ENSSSCG00000006717(PHGDH),ENSSSCG00000017448(KRT19),ENSSSCG00000022224(TAF8),ENSSSCG00000010698(FGFR2),ENSSSCG00000009593(ROR2),ENSSSCG00000025969(PTPRR),ENSSSCG00000008137(-),ENSSSCG00000006132(MMP16),ENSSSCG00000008860(YBX1),ENSSSCG00000025822(SFRP1),ENSSSCG00000009217(PKD2),ENSSSCG00000003702(GATA6),ENSSSCG000000056…	2.19024	1.40141e-05	0.000673185
GO:0001578	microtubule bundle formation	biological_process	4	1	3	706	50	19309	ENSSSCG00000011927(UBE2B),	ENSSSCG00000011768(CCDC39),ENSSSCG00000016974(MAP1B),ENSSSCG00000010915(NAV1),	2.18799	0.0885488	0.411877
GO:0061097	regulation of protein tyrosine kinase activity	biological_process	4	2	2	706	50	19309	ENSSSCG00000017705(CCL5),ENSSSCG00000007864(GPRC5B),	ENSSSCG00000016634(CAV1),ENSSSCG00000009565(GAS6),	2.18799	0.0885488	0.411877
GO:0006835	dicarboxylic acid transport	biological_process	4	0	4	706	50	19309	-	ENSSSCG00000027527(-),ENSSSCG00000028282(SLC1A4),ENSSSCG00000011507(ARL6IP5),ENSSSCG00000015336(SLC25A13),	2.18799	0.0885488	0.411877
GO:0002573	myeloid leukocyte differentiation	biological_process	10	3	7	706	125	19309	ENSSSCG00000013735(JUNB),ENSSSCG00000012051(RUNX1),ENSSSCG00000009996(LIF),	ENSSSCG00000008842(KIT),ENSSSCG00000024817(RASSF2),ENSSSCG00000014091(F2RL1),ENSSSCG00000004485(CD109),ENSSSCG00000026460(TAL1),ENSSSCG00000025822(SFRP1),ENSSSCG00000030898(MAFB),	2.18799	0.0181078	0.133261
GO:0021872	forebrain generation of neurons	biological_process	4	2	2	706	50	19309	ENSSSCG00000021865(INHBA),ENSSSCG00000029852(WNT5A),	ENSSSCG00000008749(SLIT2),ENSSSCG00000003201(ATF5),	2.18799	0.0885488	0.411877
GO:0045087	innate immune response	biological_process	26	18	8	706	325	19309	ENSSSCG00000004125(STX11),ENSSSCG00000025206(RNF19B),ENSSSCG00000017755(NOS2),ENSSSCG00000003079(PVR),ENSSSCG00000004154(TNFAIP3),ENSSSCG00000011727(PTX3),ENSSSCG00000024996(-),ENSSSCG00000015650(MAPKAPK2),ENSSSCG00000029852(WNT5A),ENSSSCG00000016254(CCL20),ENSSSCG00000003178(IRF3),ENSSSCG00000024759(CX3CL1),ENSSSCG00000017723(CCL2),ENSSSCG00000017920(CXCL16),ENSSSCG00000010580(NFKB2),ENSSSCG0000…	ENSSSCG00000004744(TYRO3),ENSSSCG00000010453(IFIT1),ENSSSCG00000014091(F2RL1),ENSSSCG00000003042(RPS19),ENSSSCG00000015283(PIK3C2B),ENSSSCG00000015801(TLR3),ENSSSCG00000010587(TRIM8),ENSSSCG00000016634(CAV1),	2.18799	0.00033185	0.00793437
GO:0002683	negative regulation of immune system process	biological_process	18	8	10	706	225	19309	ENSSSCG00000012051(RUNX1),ENSSSCG00000001952(NFKBIA),ENSSSCG00000017723(CCL2),ENSSSCG00000022486(CBLB),ENSSSCG00000010280(C10orf54),ENSSSCG00000010054(-),ENSSSCG00000015487(TNFSF18),ENSSSCG00000004154(TNFAIP3),	ENSSSCG00000022500(IL20RB),ENSSSCG00000003741(-),ENSSSCG00000025822(SFRP1),ENSSSCG00000004058(EZR),ENSSSCG00000030898(MAFB),ENSSSCG00000014091(F2RL1),ENSSSCG00000008749(SLIT2),ENSSSCG00000003042(RPS19),ENSSSCG00000010453(IFIT1),ENSSSCG00000004744(TYRO3),	2.18799	0.00238356	0.033144
GO:0050922	negative regulation of chemotaxis	biological_process	4	2	2	706	50	19309	ENSSSCG00000017723(CCL2),ENSSSCG00000029852(WNT5A),	ENSSSCG00000008749(SLIT2),ENSSSCG00000027856(SEMA6B),	2.18799	0.0885488	0.411877
GO:0060389	pathway-restricted SMAD protein phosphorylation	biological_process	4	2	2	706	50	19309	ENSSSCG00000015846(RBPMS),ENSSSCG00000021865(INHBA),	ENSSSCG00000016665(BMPER),ENSSSCG00000007509(PMEPA1),	2.18799	0.0885488	0.411877
GO:0003158	endothelium development	biological_process	6	2	4	706	75	19309	ENSSSCG00000009642(STC1),ENSSSCG00000013655(ICAM1),	ENSSSCG00000004058(EZR),ENSSSCG00000007227(ID1),ENSSSCG00000030160(COL18A1),ENSSSCG00000014091(F2RL1),	2.18799	0.0517878	0.275854
GO:0048638	regulation of developmental growth	biological_process	18	4	14	706	226	19309	ENSSSCG00000022284(DUSP6),ENSSSCG00000003035(-),ENSSSCG00000029852(WNT5A),ENSSSCG00000022331(FGF13),	ENSSSCG00000024134(MGLL),ENSSSCG00000008749(SLIT2),ENSSSCG00000021731(WWC2),ENSSSCG00000016983(STC2),ENSSSCG00000009937(ACACB),ENSSSCG00000010698(FGFR2),ENSSSCG00000021562(PLXNA4),ENSSSCG00000027856(SEMA6B),ENSSSCG00000009240(PLAC8),ENSSSCG00000003702(GATA6),ENSSSCG00000016974(MAP1B),ENSSSCG00000004058(EZR),ENSSSCG00000025822(SFRP1),ENSSSCG00000008408(RTN4),	2.17831	0.00249984	0.0341322
GO:0008406	gonad development	biological_process	9	3	6	706	113	19309	ENSSSCG00000027646(TIPARP),ENSSSCG00000021865(INHBA),ENSSSCG00000029852(WNT5A),	ENSSSCG00000008842(KIT),ENSSSCG00000008749(SLIT2),ENSSSCG00000006038(ZFPM2),ENSSSCG00000003702(GATA6),ENSSSCG00000025822(SFRP1),ENSSSCG00000006780(WNT2B),	2.17831	0.0241143	0.1617
GO:0070486	leukocyte aggregation	biological_process	25	16	9	706	314	19309	ENSSSCG00000017723(CCL2),ENSSSCG00000022486(CBLB),ENSSSCG00000017705(CCL5),ENSSSCG00000005385(NR4A3),ENSSSCG00000015037(IL18),ENSSSCG00000015487(TNFSF18),ENSSSCG00000006862(VCAM1),ENSSSCG00000021576(CD83),ENSSSCG00000028304(ZFP36L1),ENSSSCG00000013297(CD44),ENSSSCG00000016140(FZD5),ENSSSCG00000002135(PNP),ENSSSCG00000004125(STX11),ENSSSCG00000010054(-),ENSSSCG00000010280(C10orf54),ENSSSCG00000013…	ENSSSCG00000016634(CAV1),ENSSSCG00000007675(EPHB4),ENSSSCG00000003741(-),ENSSSCG00000022500(IL20RB),ENSSSCG00000030898(MAFB),ENSSSCG00000005055(LGALS3),ENSSSCG00000008842(KIT),ENSSSCG00000006274(PRKDC),ENSSSCG00000014091(F2RL1),	2.17754	0.000453913	0.00999366
GO:0042692	muscle cell differentiation	biological_process	21	6	15	706	264	19309	ENSSSCG00000014310(CXCL14),ENSSSCG00000015037(IL18),ENSSSCG00000016729(IGFBP3),ENSSSCG00000003035(-),ENSSSCG00000013236(MYBPC3),ENSSSCG00000023010(TMOD1),	ENSSSCG00000004290(TBX18),ENSSSCG00000006745(CASQ2),ENSSSCG00000012676(MBNL3),ENSSSCG00000017448(KRT19),ENSSSCG00000010698(FGFR2),ENSSSCG00000022482(DDIT3),ENSSSCG00000004366(BVES),ENSSSCG00000003702(GATA6),ENSSSCG00000008860(YBX1),ENSSSCG00000014927(NOX4),ENSSSCG00000004570(TPM1),ENSSSCG00000022504(CDON),ENSSSCG00000029411(CAPN2),ENSSSCG00000023371(EHD2),ENSSSCG00000008833(SGCB),	2.17556	0.00121468	0.0209068
GO:0007612	learning	biological_process	7	3	4	706	88	19309	ENSSSCG00000005096(HIF1A),ENSSSCG00000028322(BTG2),ENSSSCG00000022331(FGF13),	ENSSSCG00000014557(RIC8A),ENSSSCG00000000268(AAAS),ENSSSCG00000017041(ADRA1B),ENSSSCG00000001523(GRM4),	2.17556	0.0408376	0.234805
GO:0050680	negative regulation of epithelial cell proliferation	biological_process	7	1	6	706	88	19309	ENSSSCG00000029852(WNT5A),	ENSSSCG00000016634(CAV1),ENSSSCG00000004485(CD109),ENSSSCG00000008137(-),ENSSSCG00000025822(SFRP1),ENSSSCG00000015862(LIMS2),ENSSSCG00000004209(PTPRK),	2.17556	0.0408376	0.234805
GO:2001056	positive regulation of cysteine-type endopeptidase activity	biological_process	7	2	5	706	88	19309	ENSSSCG00000022447(F3),ENSSSCG00000014924(CTSC),	ENSSSCG00000027757(FIS1),ENSSSCG00000020672(F2R),ENSSSCG00000020906(TNFSF10),ENSSSCG00000011507(ARL6IP5),ENSSSCG00000002860(PDCD5),	2.17556	0.0408376	0.234805
GO:0051101	regulation of DNA binding	biological_process	5	1	4	706	63	19309	ENSSSCG00000009996(LIF),	ENSSSCG00000017070(HAND1),ENSSSCG00000007227(ID1),ENSSSCG00000022482(DDIT3),ENSSSCG00000006115(RUNX1T1),	2.17062	0.0697914	0.346922
GO:0051090	regulation of sequence-specific DNA binding transcription factor activity	biological_process	18	4	14	706	227	19309	ENSSSCG00000015487(TNFSF18),ENSSSCG00000004154(TNFAIP3),ENSSSCG00000029852(WNT5A),ENSSSCG00000001952(NFKBIA),	ENSSSCG00000009565(GAS6),ENSSSCG00000022482(DDIT3),ENSSSCG00000009947(CMKLR1),ENSSSCG00000003506(PINK1),ENSSSCG00000010070(SMARCB1),ENSSSCG00000017070(HAND1),ENSSSCG00000008842(KIT),ENSSSCG00000007227(ID1),ENSSSCG00000010587(TRIM8),ENSSSCG00000007251(COMMD7),ENSSSCG00000006052(FZD6),ENSSSCG00000015801(TLR3),ENSSSCG00000020796(SPOP),ENSSSCG00000006883(RWDD3),	2.16871	0.00262091	0.0351495
GO:0009611	response to wounding	biological_process	32	18	14	706	404	19309	ENSSSCG00000010054(-),ENSSSCG00000022447(F3),ENSSSCG00000029876(SOD2),ENSSSCG00000004154(TNFAIP3),ENSSSCG00000008090(IL1A),ENSSSCG00000005096(HIF1A),ENSSSCG00000007401(SDC4),ENSSSCG00000017277(PECAM1),ENSSSCG00000014362(HBEGF),ENSSSCG00000013297(CD44),ENSSSCG00000027607(IER3),ENSSSCG00000007864(GPRC5B),ENSSSCG00000029852(WNT5A),ENSSSCG00000015487(TNFSF18),ENSSSCG00000024759(CX3CL1),ENSSSCG0000001…	ENSSSCG00000004744(TYRO3),ENSSSCG00000011103(PARD3),ENSSSCG00000027017(NR1D2),ENSSSCG00000014091(F2RL1),ENSSSCG00000003042(RPS19),ENSSSCG00000022500(IL20RB),ENSSSCG00000020672(F2R),ENSSSCG00000015283(PIK3C2B),ENSSSCG00000009565(GAS6),ENSSSCG00000015801(TLR3),ENSSSCG00000006052(FZD6),ENSSSCG00000011867(MYLK),ENSSSCG00000016634(CAV1),ENSSSCG00000004485(CD109),	2.16633	9.23772e-05	0.00295831
GO:0050663	cytokine secretion	biological_process	8	4	4	706	101	19309	ENSSSCG00000008090(IL1A),ENSSSCG00000002135(PNP),ENSSSCG00000029852(WNT5A),ENSSSCG00000025206(RNF19B),	ENSSSCG00000014091(F2RL1),ENSSSCG00000009565(GAS6),ENSSSCG00000004058(EZR),ENSSSCG00000020672(F2R),	2.16633	0.0322096	0.197902
GO:0016055	Wnt signaling pathway	biological_process	20	8	12	706	253	19309	ENSSSCG00000013297(CD44),ENSSSCG00000016140(FZD5),ENSSSCG00000002855(CCNE1),ENSSSCG00000029852(WNT5A),ENSSSCG00000007864(GPRC5B),ENSSSCG00000005288(TLE4),ENSSSCG00000008056(ATP6V0C),ENSSSCG00000011927(UBE2B),	ENSSSCG00000006052(FZD6),ENSSSCG00000025822(SFRP1),ENSSSCG00000017578(ITGA3),ENSSSCG00000004322(ANKRD6),ENSSSCG00000010142(RYR2),ENSSSCG00000016634(CAV1),ENSSSCG00000010698(FGFR2),ENSSSCG00000009593(ROR2),ENSSSCG00000006780(WNT2B),ENSSSCG00000022482(DDIT3),ENSSSCG00000010931(KLHL12),ENSSSCG00000023190(SPIN1),	2.16204	0.00166854	0.0257795
GO:0006520	cellular amino acid metabolic process	biological_process	20	2	18	706	253	19309	ENSSSCG00000005037(ERO1A),ENSSSCG00000017755(NOS2),	ENSSSCG00000005287(PSAT1),ENSSSCG00000006717(PHGDH),ENSSSCG00000002847(GPT2),ENSSSCG00000004672(GATM),ENSSSCG00000014927(NOX4),ENSSSCG00000021848(-),ENSSSCG00000000839(ALDH1L2),ENSSSCG00000002516(WARS),ENSSSCG00000028778(-),ENSSSCG00000028320(-),ENSSSCG00000005701(ASS1),ENSSSCG00000015340(ASNS),ENSSSCG00000028978(CAD),ENSSSCG00000007098(DTD1),ENSSSCG00000007748(PSPH),ENSSSCG00000003400(-),ENSSSCG…	2.16204	0.00166854	0.0257795
GO:0009887	organ morphogenesis	biological_process	55	17	38	706	696	19309	ENSSSCG00000008963(AREG),ENSSSCG00000015770(VEGFC),ENSSSCG00000021865(INHBA),ENSSSCG00000005385(NR4A3),ENSSSCG00000011218(SLC4A7),ENSSSCG00000009482(SPRY2),ENSSSCG00000013297(CD44),ENSSSCG00000016140(FZD5),ENSSSCG00000027646(TIPARP),ENSSSCG00000009642(STC1),ENSSSCG00000003035(-),ENSSSCG00000029852(WNT5A),ENSSSCG00000023522(TGM2),ENSSSCG00000005096(HIF1A),ENSSSCG00000013236(MYBPC3),ENSSSCG00000004…	ENSSSCG00000008137(-),ENSSSCG00000004894(SERPINB5),ENSSSCG00000015862(LIMS2),ENSSSCG00000009593(ROR2),ENSSSCG00000010698(FGFR2),ENSSSCG00000010447(ACTA2),ENSSSCG00000016634(CAV1),ENSSSCG00000008408(RTN4),ENSSSCG00000025578(ALDH1A2),ENSSSCG00000010142(RYR2),ENSSSCG00000016702(HOXA6),ENSSSCG00000001025(DSP),ENSSSCG00000017070(HAND1),ENSSSCG00000007529(SYCP2),ENSSSCG00000005680(PRRX2),ENSSSCG0000000…	2.16127	4.56771e-07	4.82716e-05
GO:0042327	positive regulation of phosphorylation	biological_process	53	25	28	706	671	19309	ENSSSCG00000017705(CCL5),ENSSSCG00000003035(-),ENSSSCG00000024759(CX3CL1),ENSSSCG00000007864(GPRC5B),ENSSSCG00000015037(IL18),ENSSSCG00000029852(WNT5A),ENSSSCG00000028525(-),ENSSSCG00000016729(IGFBP3),ENSSSCG00000015487(TNFSF18),ENSSSCG00000002921(CLIP3),ENSSSCG00000009996(LIF),ENSSSCG00000022331(FGF13),ENSSSCG00000026041(-),ENSSSCG00000013655(ICAM1),ENSSSCG00000021865(INHBA),ENSSSCG00000015770(V…	ENSSSCG00000017279(ERN1),ENSSSCG00000005601(HSPA5),ENSSSCG00000017041(ADRA1B),ENSSSCG00000010483(PLCE1),ENSSSCG00000015801(TLR3),ENSSSCG00000001523(GRM4),ENSSSCG00000024817(RASSF2),ENSSSCG00000021205(STK26),ENSSSCG00000026181(AKTIP),ENSSSCG00000016665(BMPER),ENSSSCG00000014927(NOX4),ENSSSCG00000015955(ITGA6),ENSSSCG00000022504(CDON),ENSSSCG00000011333(-),ENSSSCG00000009217(PKD2),ENSSSCG0000001211…	2.16027	7.34258e-07	6.8067e-05
GO:0050678	regulation of epithelial cell proliferation	biological_process	15	5	10	706	190	19309	ENSSSCG00000005385(NR4A3),ENSSSCG00000017705(CCL5),ENSSSCG00000004154(TNFAIP3),ENSSSCG00000029852(WNT5A),ENSSSCG00000022447(F3),	ENSSSCG00000004290(TBX18),ENSSSCG00000025822(SFRP1),ENSSSCG00000025578(ALDH1A2),ENSSSCG00000004209(PTPRK),ENSSSCG00000004485(CD109),ENSSSCG00000016634(CAV1),ENSSSCG00000015862(LIMS2),ENSSSCG00000010698(FGFR2),ENSSSCG00000008137(-),ENSSSCG00000004894(SERPINB5),	2.1592	0.00570626	0.0603037
GO:0043523	regulation of neuron apoptotic process	biological_process	9	3	6	706	114	19309	ENSSSCG00000017723(CCL2),ENSSSCG00000005385(NR4A3),ENSSSCG00000005096(HIF1A),	ENSSSCG00000020672(F2R),ENSSSCG00000003506(PINK1),ENSSSCG00000004744(TYRO3),ENSSSCG00000016792(FAM134B),ENSSSCG00000022482(DDIT3),ENSSSCG00000010276(UNC5B),	2.1592	0.025423	0.168763
GO:0061041	regulation of wound healing	biological_process	6	1	5	706	76	19309	ENSSSCG00000014362(HBEGF),	ENSSSCG00000020672(F2R),ENSSSCG00000014091(F2RL1),ENSSSCG00000004485(CD109),ENSSSCG00000016634(CAV1),ENSSSCG00000011867(MYLK),	2.1592	0.0548935	0.286335
GO:0009967	positive regulation of signal transduction	biological_process	72	31	41	706	912	19309	ENSSSCG00000003035(-),ENSSSCG00000003178(IRF3),ENSSSCG00000024759(CX3CL1),ENSSSCG00000016729(IGFBP3),ENSSSCG00000008056(ATP6V0C),ENSSSCG00000015487(TNFSF18),ENSSSCG00000007864(GPRC5B),ENSSSCG00000015037(IL18),ENSSSCG00000029852(WNT5A),ENSSSCG00000028525(-),ENSSSCG00000008388(REL),ENSSSCG00000017705(CCL5),ENSSSCG00000026041(-),ENSSSCG00000010280(C10orf54),ENSSSCG00000013655(ICAM1),ENSSSCG000000050…	ENSSSCG00000010276(UNC5B),ENSSSCG00000024817(RASSF2),ENSSSCG00000017041(ADRA1B),ENSSSCG00000010483(PLCE1),ENSSSCG00000017279(ERN1),ENSSSCG00000010587(TRIM8),ENSSSCG00000006883(RWDD3),ENSSSCG00000015801(TLR3),ENSSSCG00000001523(GRM4),ENSSSCG00000011507(ARL6IP5),ENSSSCG00000006780(WNT2B),ENSSSCG00000021134(PELI2),ENSSSCG00000020906(TNFSF10),ENSSSCG00000022504(CDON),ENSSSCG00000016665(BMPER),ENSSSCG…	2.1592	9.54781e-09	3.88082e-06
GO:0045137	development of primary sexual characteristics	biological_process	9	3	6	706	114	19309	ENSSSCG00000029852(WNT5A),ENSSSCG00000027646(TIPARP),ENSSSCG00000021865(INHBA),	ENSSSCG00000006780(WNT2B),ENSSSCG00000025822(SFRP1),ENSSSCG00000003702(GATA6),ENSSSCG00000008749(SLIT2),ENSSSCG00000006038(ZFPM2),ENSSSCG00000008842(KIT),	2.1592	0.025423	0.168763
GO:0044242	cellular lipid catabolic process	biological_process	9	3	6	706	114	19309	ENSSSCG00000028525(-),ENSSSCG00000023351(PLA2G4A),ENSSSCG00000022742(PRDX6),	ENSSSCG00000028123(ACAD8),ENSSSCG00000009937(ACACB),ENSSSCG00000007359(LPIN3),ENSSSCG00000016156(ACADL),ENSSSCG00000000042(-),ENSSSCG00000023354(ACAD9),	2.1592	0.025423	0.168763
GO:0033135	regulation of peptidyl-serine phosphorylation	biological_process	9	6	3	706	114	19309	ENSSSCG00000013297(CD44),ENSSSCG00000009996(LIF),ENSSSCG00000003035(-),ENSSSCG00000028525(-),ENSSSCG00000009482(SPRY2),ENSSSCG00000029852(WNT5A),	ENSSSCG00000016634(CAV1),ENSSSCG00000024817(RASSF2),ENSSSCG00000009565(GAS6),	2.1592	0.025423	0.168763
GO:0045216	cell-cell junction organization	biological_process	9	1	8	706	114	19309	ENSSSCG00000016140(FZD5),	ENSSSCG00000017676(BCAS3),ENSSSCG00000016634(CAV1),ENSSSCG00000013382(PLEKHA7),ENSSSCG00000008137(-),ENSSSCG00000004209(PTPRK),ENSSSCG00000001025(DSP),ENSSSCG00000015862(LIMS2),ENSSSCG00000022739(DSG2),	2.1592	0.025423	0.168763
GO:0019900	kinase binding	molecular_function	30	12	18	706	380	19309	ENSSSCG00000017091(TNIP1),ENSSSCG00000005385(NR4A3),ENSSSCG00000002855(CCNE1),ENSSSCG00000004520(MAPK4),ENSSSCG00000005096(HIF1A),ENSSSCG00000004154(TNFAIP3),ENSSSCG00000009482(SPRY2),ENSSSCG00000003154(GYS1),ENSSSCG00000016140(FZD5),ENSSSCG00000015650(MAPKAPK2),ENSSSCG00000012276(SYN1),ENSSSCG00000024996(-),	ENSSSCG00000009565(GAS6),ENSSSCG00000025969(PTPRR),ENSSSCG00000021731(WWC2),ENSSSCG00000007208(TRIB3),ENSSSCG00000010447(ACTA2),ENSSSCG00000016432(PRKAG2),ENSSSCG00000010026(PIK3IP1),ENSSSCG00000016634(CAV1),ENSSSCG00000006163(PKIA),ENSSSCG00000010142(RYR2),ENSSSCG00000004058(EZR),ENSSSCG00000004209(PTPRK),ENSSSCG00000003201(ATF5),ENSSSCG00000003042(RPS19),ENSSSCG00000011103(PARD3),ENSSSCG0000000…	2.1592	0.000156866	0.00465662
GO:0006997	nucleus organization	biological_process	6	0	6	706	76	19309	-	ENSSSCG00000027902(ZMPSTE24),ENSSSCG00000003042(RPS19),ENSSSCG00000000728(PARP11),ENSSSCG00000029362(CHMP2A),ENSSSCG00000005110(SYNE2),ENSSSCG00000025980(CHMP4C),	2.1592	0.0548935	0.286335
GO:0002684	positive regulation of immune system process	biological_process	39	29	10	706	494	19309	ENSSSCG00000021576(CD83),ENSSSCG00000024996(-),ENSSSCG00000015650(MAPKAPK2),ENSSSCG00000012051(RUNX1),ENSSSCG00000008742(CD38),ENSSSCG00000009996(LIF),ENSSSCG00000002135(PNP),ENSSSCG00000016140(FZD5),ENSSSCG00000004154(TNFAIP3),ENSSSCG00000003079(PVR),ENSSSCG00000013655(ICAM1),ENSSSCG00000005096(HIF1A),ENSSSCG00000022486(CBLB),ENSSSCG00000017723(CCL2),ENSSSCG00000001952(NFKBIA),ENSSSCG00000005385…	ENSSSCG00000005055(LGALS3),ENSSSCG00000007675(EPHB4),ENSSSCG00000004744(TYRO3),ENSSSCG00000003042(RPS19),ENSSSCG00000014091(F2RL1),ENSSSCG00000015801(TLR3),ENSSSCG00000004058(EZR),ENSSSCG00000016634(CAV1),ENSSSCG00000009947(CMKLR1),ENSSSCG00000009565(GAS6),	2.1592	1.90556e-05	0.000825324
GO:0043406	positive regulation of MAP kinase activity	biological_process	10	2	8	706	127	19309	ENSSSCG00000029852(WNT5A),ENSSSCG00000016140(FZD5),	ENSSSCG00000020672(F2R),ENSSSCG00000001523(GRM4),ENSSSCG00000010483(PLCE1),ENSSSCG00000027992(MST1R),ENSSSCG00000014091(F2RL1),ENSSSCG00000014927(NOX4),ENSSSCG00000008842(KIT),ENSSSCG00000017279(ERN1),	2.15353	0.0200854	0.142458
GO:0045121	membrane raft	cellular_component	10	3	7	706	127	19309	ENSSSCG00000013655(ICAM1),ENSSSCG00000002921(CLIP3),ENSSSCG00000017277(PECAM1),	ENSSSCG00000016634(CAV1),ENSSSCG00000023371(EHD2),ENSSSCG00000029411(CAPN2),ENSSSCG00000004058(EZR),ENSSSCG00000027969(AHNAK),ENSSSCG00000006003(MAL2),ENSSSCG00000020672(F2R),	2.15353	0.0200854	0.142458
GO:0021915	neural tube development	biological_process	10	5	5	706	127	19309	ENSSSCG00000028304(ZFP36L1),ENSSSCG00000029852(WNT5A),ENSSSCG00000007401(SDC4),ENSSSCG00000012974(CFL1),ENSSSCG00000005096(HIF1A),	ENSSSCG00000025578(ALDH1A2),ENSSSCG00000006052(FZD6),ENSSSCG00000009217(PKD2),ENSSSCG00000025822(SFRP1),ENSSSCG00000006717(PHGDH),	2.15353	0.0200854	0.142458
GO:0006915	apoptotic process	biological_process	84	36	48	706	1067	19309	ENSSSCG00000017775(TRAF4),ENSSSCG00000016925(PLK2),ENSSSCG00000008742(CD38),ENSSSCG00000013297(CD44),ENSSSCG00000027607(IER3),ENSSSCG00000004890(SERPINB2),ENSSSCG00000017723(CCL2),ENSSSCG00000026162(-),ENSSSCG00000011927(UBE2B),ENSSSCG00000029876(SOD2),ENSSSCG00000004154(TNFAIP3),ENSSSCG00000014924(CTSC),ENSSSCG00000028304(ZFP36L1),ENSSSCG00000010330(-),ENSSSCG00000024759(CX3CL1),ENSSSCG000000222…	ENSSSCG00000003201(ATF5),ENSSSCG00000010258(AIFM2),ENSSSCG00000003506(PINK1),ENSSSCG00000007529(SYCP2),ENSSSCG00000006274(PRKDC),ENSSSCG00000000488(MDM2),ENSSSCG00000005055(LGALS3),ENSSSCG00000009716(SH3RF1),ENSSSCG00000029949(CD248),ENSSSCG00000015862(LIMS2),ENSSSCG00000016792(FAM134B),ENSSSCG00000016634(CAV1),ENSSSCG00000010142(RYR2),ENSSSCG00000014264(HINT1),ENSSSCG00000020796(SPOP),ENSSSCG000…	2.15313	7.01627e-10	6.179e-07
GO:1903364	positive regulation of cellular protein catabolic process	biological_process	7	4	3	706	89	19309	ENSSSCG00000003729(RNF125),ENSSSCG00000001076(RNF144B),ENSSSCG00000004154(TNFAIP3),ENSSSCG00000025206(RNF19B),	ENSSSCG00000007208(TRIB3),ENSSSCG00000004058(EZR),ENSSSCG00000000488(MDM2),	2.15111	0.0431756	0.242961
GO:0005126	cytokine receptor binding	molecular_function	18	16	2	706	229	19309	ENSSSCG00000009996(LIF),ENSSSCG00000015770(VEGFC),ENSSSCG00000021865(INHBA),ENSSSCG00000014310(CXCL14),ENSSSCG00000017705(CCL5),ENSSSCG00000008957(AMCF-II),ENSSSCG00000017920(CXCL16),ENSSSCG00000027850(IL6),ENSSSCG00000017723(CCL2),ENSSSCG00000024759(CX3CL1),ENSSSCG00000008090(IL1A),ENSSSCG00000016254(CCL20),ENSSSCG00000015487(TNFSF18),ENSSSCG00000020970(IL-6),ENSSSCG00000008959(CXCL2),ENSSSCG000…	ENSSSCG00000025308(IL17D),ENSSSCG00000020906(TNFSF10),	2.14977	0.00287808	0.0372739
GO:0055002	striated muscle cell development	biological_process	8	3	5	706	102	19309	ENSSSCG00000003035(-),ENSSSCG00000023010(TMOD1),ENSSSCG00000013236(MYBPC3),	ENSSSCG00000008833(SGCB),ENSSSCG00000004570(TPM1),ENSSSCG00000017448(KRT19),ENSSSCG00000006745(CASQ2),ENSSSCG00000004366(BVES),	2.14509	0.0339869	0.205242
GO:0016903	oxidoreductase activity, acting on the aldehyde or oxo group of donors	molecular_function	4	0	4	706	51	19309	-	ENSSSCG00000025578(ALDH1A2),ENSSSCG00000000839(ALDH1L2),ENSSSCG00000009889(ALDH2),ENSSSCG00000028501(-),	2.14509	0.0945153	0.433523
GO:0048645	organ formation	biological_process	4	1	3	706	51	19309	ENSSSCG00000029852(WNT5A),	ENSSSCG00000003702(GATA6),ENSSSCG00000010698(FGFR2),ENSSSCG00000006780(WNT2B),	2.14509	0.0945153	0.433523
GO:0010941	regulation of cell death	biological_process	76	28	48	706	970	19309	ENSSSCG00000003035(-),ENSSSCG00000024759(CX3CL1),ENSSSCG00000022284(DUSP6),ENSSSCG00000016729(IGFBP3),ENSSSCG00000002921(CLIP3),ENSSSCG00000029852(WNT5A),ENSSSCG00000017705(CCL5),ENSSSCG00000023522(TGM2),ENSSSCG00000013655(ICAM1),ENSSSCG00000005096(HIF1A),ENSSSCG00000011927(UBE2B),ENSSSCG00000004154(TNFAIP3),ENSSSCG00000014924(CTSC),ENSSSCG00000010054(-),ENSSSCG00000013735(JUNB),ENSSSCG0000000489…	ENSSSCG00000010276(UNC5B),ENSSSCG00000022482(DDIT3),ENSSSCG00000021205(STK26),ENSSSCG00000024817(RASSF2),ENSSSCG00000015340(ASNS),ENSSSCG00000015570(IVNS1ABP),ENSSSCG00000009240(PLAC8),ENSSSCG00000029474(AVEN),ENSSSCG00000007227(ID1),ENSSSCG00000014170(CAST),ENSSSCG00000022168(APBB2),ENSSSCG00000008749(SLIT2),ENSSSCG00000011507(ARL6IP5),ENSSSCG00000020906(TNFSF10),ENSSSCG00000004744(TYRO3),ENSSSC…	2.14288	5.19686e-09	2.49638e-06
GO:0022405	hair cycle process	biological_process	5	2	3	706	64	19309	ENSSSCG00000012051(RUNX1),ENSSSCG00000021865(INHBA),	ENSSSCG00000004485(CD109),ENSSSCG00000010698(FGFR2),ENSSSCG00000006052(FZD6),	2.13671	0.0741395	0.361396
GO:0001942	hair follicle development	biological_process	5	2	3	706	64	19309	ENSSSCG00000021865(INHBA),ENSSSCG00000012051(RUNX1),	ENSSSCG00000004485(CD109),ENSSSCG00000006052(FZD6),ENSSSCG00000010698(FGFR2),	2.13671	0.0741395	0.361396
GO:0019955	cytokine binding	molecular_function	5	1	4	706	64	19309	ENSSSCG00000023796(IL18BP),	ENSSSCG00000004485(CD109),ENSSSCG00000008842(KIT),ENSSSCG00000025561(VASN),ENSSSCG00000022500(IL20RB),	2.13671	0.0741395	0.361396
GO:0019901	protein kinase binding	molecular_function	26	11	15	706	333	19309	ENSSSCG00000005096(HIF1A),ENSSSCG00000009482(SPRY2),ENSSSCG00000003154(GYS1),ENSSSCG00000016140(FZD5),ENSSSCG00000012276(SYN1),ENSSSCG00000024996(-),ENSSSCG00000015650(MAPKAPK2),ENSSSCG00000017091(TNIP1),ENSSSCG00000002855(CCNE1),ENSSSCG00000005385(NR4A3),ENSSSCG00000004520(MAPK4),	ENSSSCG00000003042(RPS19),ENSSSCG00000003506(PINK1),ENSSSCG00000011103(PARD3),ENSSSCG00000001025(DSP),ENSSSCG00000003702(GATA6),ENSSSCG00000009565(GAS6),ENSSSCG00000025969(PTPRR),ENSSSCG00000016432(PRKAG2),ENSSSCG00000010447(ACTA2),ENSSSCG00000007208(TRIB3),ENSSSCG00000016634(CAV1),ENSSSCG00000006163(PKIA),ENSSSCG00000010142(RYR2),ENSSSCG00000004209(PTPRK),ENSSSCG00000004058(EZR),	2.13542	0.000475504	0.0102137
GO:0048015	phosphatidylinositol-mediated signaling	biological_process	7	1	6	706	90	19309	ENSSSCG00000017705(CCL5),	ENSSSCG00000014091(F2RL1),ENSSSCG00000010026(PIK3IP1),ENSSSCG00000015283(PIK3C2B),ENSSSCG00000010276(UNC5B),ENSSSCG00000004058(EZR),ENSSSCG00000020672(F2R),	2.12721	0.0456066	0.25287
GO:0051146	striated muscle cell differentiation	biological_process	14	3	11	706	180	19309	ENSSSCG00000003035(-),ENSSSCG00000023010(TMOD1),ENSSSCG00000013236(MYBPC3),	ENSSSCG00000008833(SGCB),ENSSSCG00000029411(CAPN2),ENSSSCG00000023371(EHD2),ENSSSCG00000022504(CDON),ENSSSCG00000004570(TPM1),ENSSSCG00000017448(KRT19),ENSSSCG00000006745(CASQ2),ENSSSCG00000014927(NOX4),ENSSSCG00000008860(YBX1),ENSSSCG00000003702(GATA6),ENSSSCG00000004366(BVES),	2.12721	0.00829032	0.076584
GO:0009612	response to mechanical stimulus	biological_process	7	2	5	706	90	19309	ENSSSCG00000013735(JUNB),ENSSSCG00000001952(NFKBIA),	ENSSSCG00000024591(ETV1),ENSSSCG00000010142(RYR2),ENSSSCG00000009217(PKD2),ENSSSCG00000015801(TLR3),ENSSSCG00000008842(KIT),	2.12721	0.0456066	0.25287
GO:0010952	positive regulation of peptidase activity	biological_process	8	2	6	706	103	19309	ENSSSCG00000014924(CTSC),ENSSSCG00000022447(F3),	ENSSSCG00000011507(ARL6IP5),ENSSSCG00000002860(PDCD5),ENSSSCG00000016634(CAV1),ENSSSCG00000027757(FIS1),ENSSSCG00000020672(F2R),ENSSSCG00000020906(TNFSF10),	2.12426	0.0358347	0.213233
GO:0009968	negative regulation of signal transduction	biological_process	52	20	32	706	670	19309	ENSSSCG00000017705(CCL5),ENSSSCG00000029852(WNT5A),ENSSSCG00000027055(NUAK1),ENSSSCG00000022284(DUSP6),ENSSSCG00000024759(CX3CL1),ENSSSCG00000003035(-),ENSSSCG00000010624(DUSP5),ENSSSCG00000009996(LIF),ENSSSCG00000004154(TNFAIP3),ENSSSCG00000011927(UBE2B),ENSSSCG00000005096(HIF1A),ENSSSCG00000013655(ICAM1),ENSSSCG00000022486(CBLB),ENSSSCG00000001952(NFKBIA),ENSSSCG00000017091(TNIP1),ENSSSCG000000…	ENSSSCG00000006052(FZD6),ENSSSCG00000004485(CD109),ENSSSCG00000005601(HSPA5),ENSSSCG00000010026(PIK3IP1),ENSSSCG00000015570(IVNS1ABP),ENSSSCG00000024817(RASSF2),ENSSSCG00000022482(DDIT3),ENSSSCG00000008701(LRPAP1),ENSSSCG00000010276(UNC5B),ENSSSCG00000021731(WWC2),ENSSSCG00000009217(PKD2),ENSSSCG00000025822(SFRP1),ENSSSCG00000017578(ITGA3),ENSSSCG00000005291(TLE1),ENSSSCG00000004322(ANKRD6),ENSSS…	2.12268	1.50882e-06	0.000117244
GO:0030133	transport vesicle	cellular_component	11	4	7	706	142	19309	ENSSSCG00000012766(BGN),ENSSSCG00000014304(SEC24A),ENSSSCG00000004125(STX11),ENSSSCG00000012276(SYN1),	ENSSSCG00000010931(KLHL12),ENSSSCG00000021113(CACFD1),ENSSSCG00000002412(STON2),ENSSSCG00000002669(CRISPLD2),ENSSSCG00000012746(VMA21),ENSSSCG00000016643(TMEM168),ENSSSCG00000025531(SSPN),	2.11865	0.0175411	0.131099
GO:0052689	carboxylic ester hydrolase activity	molecular_function	7	4	3	706	91	19309	ENSSSCG00000023191(LYPLA2),ENSSSCG00000023351(PLA2G4A),ENSSSCG00000022742(PRDX6),ENSSSCG00000004509(LIPG),	ENSSSCG00000007098(DTD1),ENSSSCG00000024134(MGLL),ENSSSCG00000011755(NCEH1),	2.10384	0.0481322	0.262467
GO:1900181	negative regulation of protein localization to nucleus	biological_process	4	1	3	706	52	19309	ENSSSCG00000001952(NFKBIA),	ENSSSCG00000009565(GAS6),ENSSSCG00000006163(PKIA),ENSSSCG00000009217(PKD2),	2.10384	0.100714	0.456801
GO:0061053	somite development	biological_process	5	1	4	706	65	19309	ENSSSCG00000029852(WNT5A),	ENSSSCG00000004290(TBX18),ENSSSCG00000025822(SFRP1),ENSSSCG00000009593(ROR2),ENSSSCG00000006274(PRKDC),	2.10384	0.0786569	0.377496
GO:0048870	cell motility	biological_process	69	30	39	706	897	19309	ENSSSCG00000009642(STC1),ENSSSCG00000017277(PECAM1),ENSSSCG00000016887(ITGA2),ENSSSCG00000007401(SDC4),ENSSSCG00000017920(CXCL16),ENSSSCG00000012974(CFL1),ENSSSCG00000015770(VEGFC),ENSSSCG00000014310(CXCL14),ENSSSCG00000000293(ITGA5),ENSSSCG00000004425(-),ENSSSCG00000017723(CCL2),ENSSSCG00000006862(VCAM1),ENSSSCG00000000246(-),ENSSSCG00000016254(CCL20),ENSSSCG00000022331(FGF13),ENSSSCG00000014362…	ENSSSCG00000008842(KIT),ENSSSCG00000007675(EPHB4),ENSSSCG00000004366(BVES),ENSSSCG00000005055(LGALS3),ENSSSCG00000014091(F2RL1),ENSSSCG00000011103(PARD3),ENSSSCG00000001787(IL16),ENSSSCG00000016002(CCDC141),ENSSSCG00000021562(PLXNA4),ENSSSCG00000017676(BCAS3),ENSSSCG00000008408(RTN4),ENSSSCG00000004209(PTPRK),ENSSSCG00000030160(COL18A1),ENSSSCG00000001873(-),ENSSSCG00000025969(PTPRR),ENSSSCG00000…	2.10384	4.87067e-08	9.89869e-06
GO:0051781	positive regulation of cell division	biological_process	6	4	2	706	78	19309	ENSSSCG00000011927(UBE2B),ENSSSCG00000029852(WNT5A),ENSSSCG00000008090(IL1A),ENSSSCG00000015770(VEGFC),	ENSSSCG00000010698(FGFR2),ENSSSCG00000026460(TAL1),	2.10384	0.0614786	0.313262
GO:0055007	cardiac muscle cell differentiation	biological_process	5	1	4	706	65	19309	ENSSSCG00000003035(-),	ENSSSCG00000004366(BVES),ENSSSCG00000003702(GATA6),ENSSSCG00000014927(NOX4),ENSSSCG00000008833(SGCB),	2.10384	0.0786569	0.377496
GO:0014065	phosphatidylinositol 3-kinase signaling	biological_process	6	1	5	706	78	19309	ENSSSCG00000017705(CCL5),	ENSSSCG00000015283(PIK3C2B),ENSSSCG00000010276(UNC5B),ENSSSCG00000010026(PIK3IP1),ENSSSCG00000014091(F2RL1),ENSSSCG00000020672(F2R),	2.10384	0.0614786	0.313262
GO:0048525	negative regulation of viral process	biological_process	4	2	2	706	52	19309	ENSSSCG00000017705(CCL5),ENSSSCG00000011727(PTX3),	ENSSSCG00000010453(IFIT1),ENSSSCG00000010587(TRIM8),	2.10384	0.100714	0.456801
GO:0031669	cellular response to nutrient levels	biological_process	8	1	7	706	104	19309	ENSSSCG00000027055(NUAK1),	ENSSSCG00000023880(RRP8),ENSSSCG00000009565(GAS6),ENSSSCG00000005601(HSPA5),ENSSSCG00000016634(CAV1),ENSSSCG00000006780(WNT2B),ENSSSCG00000015340(ASNS),ENSSSCG00000025822(SFRP1),	2.10384	0.0377545	0.223398
GO:0048646	anatomical structure formation involved in morphogenesis	biological_process	63	28	35	706	823	19309	ENSSSCG00000007401(SDC4),ENSSSCG00000008090(IL1A),ENSSSCG00000016887(ITGA2),ENSSSCG00000022447(F3),ENSSSCG00000028760(KLF5),ENSSSCG00000013599(ANGPTL4),ENSSSCG00000016140(FZD5),ENSSSCG00000013735(JUNB),ENSSSCG00000000293(ITGA5),ENSSSCG00000005385(NR4A3),ENSSSCG00000012974(CFL1),ENSSSCG00000015770(VEGFC),ENSSSCG00000021865(INHBA),ENSSSCG00000017723(CCL2),ENSSSCG00000005096(HIF1A),ENSSSCG0000002301…	ENSSSCG00000026460(TAL1),ENSSSCG00000023371(EHD2),ENSSSCG00000006274(PRKDC),ENSSSCG00000017070(HAND1),ENSSSCG00000008738(CC2D2A),ENSSSCG00000007675(EPHB4),ENSSSCG00000003702(GATA6),ENSSSCG00000026516(EPHB3),ENSSSCG00000030160(COL18A1),ENSSSCG00000009593(ROR2),ENSSSCG00000010698(FGFR2),ENSSSCG00000017676(BCAS3),ENSSSCG00000016634(CAV1),ENSSSCG00000004012(THBS2),ENSSSCG00000008749(SLIT2),ENSSSCG000…	2.09361	2.08783e-07	2.5656e-05
GO:0045165	cell fate commitment	biological_process	14	6	8	706	183	19309	ENSSSCG00000029852(WNT5A),ENSSSCG00000009482(SPRY2),ENSSSCG00000015487(TNFSF18),ENSSSCG00000022284(DUSP6),ENSSSCG00000022331(FGF13),ENSSSCG00000012051(RUNX1),	ENSSSCG00000006274(PRKDC),ENSSSCG00000009593(ROR2),ENSSSCG00000010698(FGFR2),ENSSSCG00000006780(WNT2B),ENSSSCG00000026460(TAL1),ENSSSCG00000025822(SFRP1),ENSSSCG00000003702(GATA6),ENSSSCG00000022504(CDON),	2.09234	0.0095387	0.0842851
GO:0060560	developmental growth involved in morphogenesis	biological_process	13	4	9	706	170	19309	ENSSSCG00000008963(AREG),ENSSSCG00000029852(WNT5A),ENSSSCG00000009482(SPRY2),ENSSSCG00000022331(FGF13),	ENSSSCG00000010698(FGFR2),ENSSSCG00000010879(KIF26B),ENSSSCG00000008749(SLIT2),ENSSSCG00000024134(MGLL),ENSSSCG00000016974(MAP1B),ENSSSCG00000008408(RTN4),ENSSSCG00000025822(SFRP1),ENSSSCG00000027856(SEMA6B),ENSSSCG00000021562(PLXNA4),	2.09146	0.0120541	0.0998335
GO:0006909	phagocytosis	biological_process	7	3	4	706	92	19309	ENSSSCG00000017723(CCL2),ENSSSCG00000023522(TGM2),ENSSSCG00000011727(PTX3),	ENSSSCG00000024324(TMEM175),ENSSSCG00000004744(TYRO3),ENSSSCG00000014091(F2RL1),ENSSSCG00000009565(GAS6),	2.08097	0.0507541	0.271442
GO:0002443	leukocyte mediated immunity	biological_process	13	9	4	706	171	19309	ENSSSCG00000005385(NR4A3),ENSSSCG00000008957(AMCF-II),ENSSSCG00000016140(FZD5),ENSSSCG00000010280(C10orf54),ENSSSCG00000013655(ICAM1),ENSSSCG00000003079(PVR),ENSSSCG00000004125(STX11),ENSSSCG00000014924(CTSC),ENSSSCG00000025206(RNF19B),	ENSSSCG00000008842(KIT),ENSSSCG00000022500(IL20RB),ENSSSCG00000015801(TLR3),ENSSSCG00000014091(F2RL1),	2.07923	0.0126274	0.104092
GO:0001726	ruffle	cellular_component	6	2	4	706	79	19309	ENSSSCG00000003451(PDPN),ENSSSCG00000000293(ITGA5),	ENSSSCG00000004058(EZR),ENSSSCG00000004571(-),ENSSSCG00000021084(S100A6),ENSSSCG00000004570(TPM1),	2.0772	0.0649614	0.32567
GO:0090316	positive regulation of intracellular protein transport	biological_process	12	5	7	706	158	19309	ENSSSCG00000022780(UGCG),ENSSSCG00000016140(FZD5),ENSSSCG00000010088(UBE2L3),ENSSSCG00000015037(IL18),ENSSSCG00000015846(RBPMS),	ENSSSCG00000015801(TLR3),ENSSSCG00000024418(RHOU),ENSSSCG00000002860(PDCD5),ENSSSCG00000017676(BCAS3),ENSSSCG00000027757(FIS1),ENSSSCG00000003506(PINK1),ENSSSCG00000009565(GAS6),	2.0772	0.0159878	0.123508
GO:0007548	sex differentiation	biological_process	12	3	9	706	158	19309	ENSSSCG00000027646(TIPARP),ENSSSCG00000021865(INHBA),ENSSSCG00000029852(WNT5A),	ENSSSCG00000008842(KIT),ENSSSCG00000006038(ZFPM2),ENSSSCG00000025822(SFRP1),ENSSSCG00000003702(GATA6),ENSSSCG00000008749(SLIT2),ENSSSCG00000009593(ROR2),ENSSSCG00000004744(TYRO3),ENSSSCG00000006780(WNT2B),ENSSSCG00000007529(SYCP2),	2.0772	0.0159878	0.123508
GO:0010631	epithelial cell migration	biological_process	11	4	7	706	145	19309	ENSSSCG00000009642(STC1),ENSSSCG00000014362(HBEGF),ENSSSCG00000029852(WNT5A),ENSSSCG00000005096(HIF1A),	ENSSSCG00000007675(EPHB4),ENSSSCG00000016665(BMPER),ENSSSCG00000008842(KIT),ENSSSCG00000017676(BCAS3),ENSSSCG00000016658(ANLN),ENSSSCG00000025969(PTPRR),ENSSSCG00000008749(SLIT2),	2.07482	0.0202742	0.142839
GO:0051225	spindle assembly	biological_process	5	0	5	706	66	19309	-	ENSSSCG00000024383(HAUS4),ENSSSCG00000002904(HAUS5),ENSSSCG00000027105(TUBGCP5),ENSSSCG00000025980(CHMP4C),ENSSSCG00000029362(CHMP2A),	2.07196	0.0833452	0.394974
GO:0098773	skin epidermis development	biological_process	5	2	3	706	66	19309	ENSSSCG00000021865(INHBA),ENSSSCG00000012051(RUNX1),	ENSSSCG00000010698(FGFR2),ENSSSCG00000006052(FZD6),ENSSSCG00000004485(CD109),	2.07196	0.0833452	0.394974
GO:0042476	odontogenesis	biological_process	5	1	4	706	66	19309	ENSSSCG00000021865(INHBA),	ENSSSCG00000015955(ITGA6),ENSSSCG00000010698(FGFR2),ENSSSCG00000017589(DLX3),ENSSSCG00000017070(HAND1),	2.07196	0.0833452	0.394974
GO:1900182	positive regulation of protein localization to nucleus	biological_process	5	3	2	706	66	19309	ENSSSCG00000015037(IL18),ENSSSCG00000009996(LIF),ENSSSCG00000015846(RBPMS),	ENSSSCG00000010587(TRIM8),ENSSSCG00000015801(TLR3),	2.07196	0.0833452	0.394974
GO:0045111	intermediate filament cytoskeleton	cellular_component	10	2	8	706	132	19309	ENSSSCG00000015814(TACC1),ENSSSCG00000015558(SMG7),	ENSSSCG00000017676(BCAS3),ENSSSCG00000017448(KRT19),ENSSSCG00000021232(SYNC),ENSSSCG00000000252(KRT8),ENSSSCG00000027527(-),ENSSSCG00000001025(DSP),ENSSSCG00000005110(SYNE2),ENSSSCG00000029613(SYNM),	2.07196	0.0257546	0.168425
GO:0001932	regulation of protein phosphorylation	biological_process	71	31	40	706	938	19309	ENSSSCG00000008090(IL1A),ENSSSCG00000009482(SPRY2),ENSSSCG00000013297(CD44),ENSSSCG00000016140(FZD5),ENSSSCG00000017277(PECAM1),ENSSSCG00000015846(RBPMS),ENSSSCG00000017091(TNIP1),ENSSSCG00000016254(CCL20),ENSSSCG00000015770(VEGFC),ENSSSCG00000021865(INHBA),ENSSSCG00000000293(ITGA5),ENSSSCG00000002855(CCNE1),ENSSSCG00000017723(CCL2),ENSSSCG00000013655(ICAM1),ENSSSCG00000026041(-),ENSSSCG000000041…	ENSSSCG00000014091(F2RL1),ENSSSCG00000006274(PRKDC),ENSSSCG00000003506(PINK1),ENSSSCG00000008842(KIT),ENSSSCG00000007542(-),ENSSSCG00000027992(MST1R),ENSSSCG00000025969(PTPRR),ENSSSCG00000009565(GAS6),ENSSSCG00000010698(FGFR2),ENSSSCG00000007208(TRIB3),ENSSSCG00000016432(PRKAG2),ENSSSCG00000016634(CAV1),ENSSSCG00000004058(EZR),ENSSSCG00000007509(PMEPA1),ENSSSCG00000011507(ARL6IP5),ENSSSCG00000008…	2.07019	5.72296e-08	1.04276e-05
GO:0030301	cholesterol transport	biological_process	4	3	1	706	53	19309	ENSSSCG00000021464(SOAT1),ENSSSCG00000004509(LIPG),ENSSSCG00000001952(NFKBIA),	ENSSSCG00000024028(STARD3NL),	2.06414	0.107145	0.481016
GO:0050870	positive regulation of T cell activation	biological_process	8	6	2	706	106	19309	ENSSSCG00000017723(CCL2),ENSSSCG00000015037(IL18),ENSSSCG00000021576(CD83),ENSSSCG00000017705(CCL5),ENSSSCG00000002135(PNP),ENSSSCG00000006862(VCAM1),	ENSSSCG00000007675(EPHB4),ENSSSCG00000016634(CAV1),	2.06414	0.0418157	0.236821
GO:0007613	memory	biological_process	4	3	1	706	53	19309	ENSSSCG00000000293(ITGA5),ENSSSCG00000016925(PLK2),ENSSSCG00000022331(FGF13),	ENSSSCG00000017578(ITGA3),	2.06414	0.107145	0.481016
GO:0010632	regulation of epithelial cell migration	biological_process	8	4	4	706	106	19309	ENSSSCG00000005096(HIF1A),ENSSSCG00000014362(HBEGF),ENSSSCG00000029852(WNT5A),ENSSSCG00000009642(STC1),	ENSSSCG00000025969(PTPRR),ENSSSCG00000008749(SLIT2),ENSSSCG00000016665(BMPER),ENSSSCG00000017676(BCAS3),	2.06414	0.0418157	0.236821
GO:0045639	positive regulation of myeloid cell differentiation	biological_process	4	4	0	706	53	19309	ENSSSCG00000005096(HIF1A),ENSSSCG00000021865(INHBA),ENSSSCG00000009996(LIF),ENSSSCG00000012051(RUNX1),	-	2.06414	0.107145	0.481016
GO:0090132	epithelium migration	biological_process	11	4	7	706	146	19309	ENSSSCG00000014362(HBEGF),ENSSSCG00000009642(STC1),ENSSSCG00000029852(WNT5A),ENSSSCG00000005096(HIF1A),	ENSSSCG00000007675(EPHB4),ENSSSCG00000016665(BMPER),ENSSSCG00000017676(BCAS3),ENSSSCG00000008842(KIT),ENSSSCG00000008749(SLIT2),ENSSSCG00000025969(PTPRR),ENSSSCG00000016658(ANLN),	2.06061	0.0212549	0.148559
GO:0048017	inositol lipid-mediated signaling	biological_process	7	1	6	706	93	19309	ENSSSCG00000017705(CCL5),	ENSSSCG00000010026(PIK3IP1),ENSSSCG00000010276(UNC5B),ENSSSCG00000015283(PIK3C2B),ENSSSCG00000014091(F2RL1),ENSSSCG00000020672(F2R),ENSSSCG00000004058(EZR),	2.05859	0.0534739	0.281711
GO:0003006	developmental process involved in reproduction	biological_process	33	14	19	706	439	19309	ENSSSCG00000029852(WNT5A),ENSSSCG00000008963(AREG),ENSSSCG00000013735(JUNB),ENSSSCG00000006862(VCAM1),ENSSSCG00000021865(INHBA),ENSSSCG00000011927(UBE2B),ENSSSCG00000008090(IL1A),ENSSSCG00000005096(HIF1A),ENSSSCG00000012967(FOSL1),ENSSSCG00000028304(ZFP36L1),ENSSSCG00000016140(FZD5),ENSSSCG00000027646(TIPARP),ENSSSCG00000013297(CD44),ENSSSCG00000009996(LIF),	ENSSSCG00000017589(DLX3),ENSSSCG00000010698(FGFR2),ENSSSCG00000009593(ROR2),ENSSSCG00000004894(SERPINB5),ENSSSCG00000017448(KRT19),ENSSSCG00000006274(PRKDC),ENSSSCG00000000252(KRT8),ENSSSCG00000004744(TYRO3),ENSSSCG00000003826(HOOK1),ENSSSCG00000017070(HAND1),ENSSSCG00000006780(WNT2B),ENSSSCG00000007529(SYCP2),ENSSSCG00000008749(SLIT2),ENSSSCG00000003702(GATA6),ENSSSCG00000009217(PKD2),ENSSSCG000…	2.05591	0.000187674	0.00516494
GO:0006631	fatty acid metabolic process	biological_process	15	6	9	706	200	19309	ENSSSCG00000012202(GK),ENSSSCG00000013780(TECR),ENSSSCG00000003451(PDPN),ENSSSCG00000010554(SCD),ENSSSCG00000005688(PTGES),ENSSSCG00000005385(NR4A3),	ENSSSCG00000007208(TRIB3),ENSSSCG00000028123(ACAD8),ENSSSCG00000009937(ACACB),ENSSSCG00000016432(PRKAG2),ENSSSCG00000016156(ACADL),ENSSSCG00000023354(ACAD9),ENSSSCG00000007359(LPIN3),ENSSSCG00000016634(CAV1),ENSSSCG00000023611(TNXB),	2.05124	0.00904545	0.0808734
GO:0034101	erythrocyte homeostasis	biological_process	6	2	4	706	80	19309	ENSSSCG00000021865(INHBA),ENSSSCG00000005096(HIF1A),	ENSSSCG00000003042(RPS19),ENSSSCG00000026460(TAL1),ENSSSCG00000008842(KIT),ENSSSCG00000030898(MAFB),	2.05124	0.0685734	0.342155
GO:0042325	regulation of phosphorylation	biological_process	76	33	43	706	1014	19309	ENSSSCG00000017723(CCL2),ENSSSCG00000000293(ITGA5),ENSSSCG00000002855(CCNE1),ENSSSCG00000021865(INHBA),ENSSSCG00000015770(VEGFC),ENSSSCG00000016254(CCL20),ENSSSCG00000015846(RBPMS),ENSSSCG00000017091(TNIP1),ENSSSCG00000017277(PECAM1),ENSSSCG00000027607(IER3),ENSSSCG00000013297(CD44),ENSSSCG00000016140(FZD5),ENSSSCG00000009482(SPRY2),ENSSSCG00000008090(IL1A),ENSSSCG00000017705(CCL5),ENSSSCG0000001…	ENSSSCG00000004058(EZR),ENSSSCG00000016634(CAV1),ENSSSCG00000010698(FGFR2),ENSSSCG00000007208(TRIB3),ENSSSCG00000016432(PRKAG2),ENSSSCG00000025969(PTPRR),ENSSSCG00000009565(GAS6),ENSSSCG00000007542(-),ENSSSCG00000027992(MST1R),ENSSSCG00000008842(KIT),ENSSSCG00000003506(PINK1),ENSSSCG00000006274(PRKDC),ENSSSCG00000014091(F2RL1),ENSSSCG00000007227(ID1),ENSSSCG00000006163(PKIA),ENSSSCG00000001523(GR…	2.04989	2.97608e-08	7.14801e-06
GO:0042110	T cell activation	biological_process	23	14	9	706	307	19309	ENSSSCG00000022486(CBLB),ENSSSCG00000017723(CCL2),ENSSSCG00000017705(CCL5),ENSSSCG00000015487(TNFSF18),ENSSSCG00000015037(IL18),ENSSSCG00000006862(VCAM1),ENSSSCG00000028304(ZFP36L1),ENSSSCG00000021576(CD83),ENSSSCG00000002135(PNP),ENSSSCG00000016140(FZD5),ENSSSCG00000004125(STX11),ENSSSCG00000010054(-),ENSSSCG00000013655(ICAM1),ENSSSCG00000010280(C10orf54),	ENSSSCG00000016634(CAV1),ENSSSCG00000030898(MAFB),ENSSSCG00000005055(LGALS3),ENSSSCG00000003741(-),ENSSSCG00000007675(EPHB4),ENSSSCG00000022500(IL20RB),ENSSSCG00000008842(KIT),ENSSSCG00000006274(PRKDC),ENSSSCG00000014091(F2RL1),	2.04901	0.00163178	0.0255855
GO:0043067	regulation of programmed cell death	biological_process	69	27	42	706	921	19309	ENSSSCG00000017723(CCL2),ENSSSCG00000021865(INHBA),ENSSSCG00000000293(ITGA5),ENSSSCG00000004890(SERPINB2),ENSSSCG00000005385(NR4A3),ENSSSCG00000009482(SPRY2),ENSSSCG00000022447(F3),ENSSSCG00000017775(TRAF4),ENSSSCG00000013297(CD44),ENSSSCG00000027607(IER3),ENSSSCG00000016925(PLK2),ENSSSCG00000013599(ANGPTL4),ENSSSCG00000008742(CD38),ENSSSCG00000029852(WNT5A),ENSSSCG00000016729(IGFBP3),ENSSSCG0000…	ENSSSCG00000015862(LIMS2),ENSSSCG00000009716(SH3RF1),ENSSSCG00000029949(CD248),ENSSSCG00000030160(COL18A1),ENSSSCG00000008137(-),ENSSSCG00000009565(GAS6),ENSSSCG00000020796(SPOP),ENSSSCG00000025578(ALDH1A2),ENSSSCG00000002860(PDCD5),ENSSSCG00000016634(CAV1),ENSSSCG00000016792(FAM134B),ENSSSCG00000006274(PRKDC),ENSSSCG00000003506(PINK1),ENSSSCG00000027757(FIS1),ENSSSCG00000007529(SYCP2),ENSSSCG000…	2.04901	1.24689e-07	1.78069e-05
GO:0023057	negative regulation of signaling	biological_process	54	21	33	706	722	19309	ENSSSCG00000023796(IL18BP),ENSSSCG00000009482(SPRY2),ENSSSCG00000013297(CD44),ENSSSCG00000027607(IER3),ENSSSCG00000017091(TNIP1),ENSSSCG00000010755(PTPRE),ENSSSCG00000015823(RAB11FIP1),ENSSSCG00000001952(NFKBIA),ENSSSCG00000022486(CBLB),ENSSSCG00000013655(ICAM1),ENSSSCG00000005096(HIF1A),ENSSSCG00000004154(TNFAIP3),ENSSSCG00000011927(UBE2B),ENSSSCG00000009996(LIF),ENSSSCG00000010624(DUSP5),ENSSSC…	ENSSSCG00000010931(KLHL12),ENSSSCG00000014091(F2RL1),ENSSSCG00000003506(PINK1),ENSSSCG00000000488(MDM2),ENSSSCG00000005055(LGALS3),ENSSSCG00000009565(GAS6),ENSSSCG00000025969(PTPRR),ENSSSCG00000024134(MGLL),ENSSSCG00000009716(SH3RF1),ENSSSCG00000009593(ROR2),ENSSSCG00000016634(CAV1),ENSSSCG00000025561(VASN),ENSSSCG00000004058(EZR),ENSSSCG00000008749(SLIT2),ENSSSCG00000007509(PMEPA1),ENSSSCG000000…	2.04556	2.75932e-06	0.000180003
GO:0031667	response to nutrient levels	biological_process	16	3	13	706	214	19309	ENSSSCG00000027055(NUAK1),ENSSSCG00000005096(HIF1A),ENSSSCG00000016140(FZD5),	ENSSSCG00000011853(RUBCN),ENSSSCG00000015340(ASNS),ENSSSCG00000009937(ACACB),ENSSSCG00000006780(WNT2B),ENSSSCG00000003506(PINK1),ENSSSCG00000023880(RRP8),ENSSSCG00000009565(GAS6),ENSSSCG00000022482(DDIT3),ENSSSCG00000001711(CLIC5),ENSSSCG00000025822(SFRP1),ENSSSCG00000017676(BCAS3),ENSSSCG00000005601(HSPA5),ENSSSCG00000016634(CAV1),	2.04485	0.00748391	0.0712523
GO:0046777	protein autophosphorylation	biological_process	13	2	11	706	174	19309	ENSSSCG00000024996(-),ENSSSCG00000015650(MAPKAPK2),	ENSSSCG00000004744(TYRO3),ENSSSCG00000010698(FGFR2),ENSSSCG00000026516(EPHB3),ENSSSCG00000003898(MKNK1),ENSSSCG00000016214(STK16),ENSSSCG00000024817(RASSF2),ENSSSCG00000021205(STK26),ENSSSCG00000007675(EPHB4),ENSSSCG00000017279(ERN1),ENSSSCG00000008842(KIT),ENSSSCG00000016634(CAV1),	2.04338	0.0144789	0.116271
GO:0071593	lymphocyte aggregation	biological_process	23	14	9	706	308	19309	ENSSSCG00000004125(STX11),ENSSSCG00000010054(-),ENSSSCG00000010280(C10orf54),ENSSSCG00000013655(ICAM1),ENSSSCG00000028304(ZFP36L1),ENSSSCG00000021576(CD83),ENSSSCG00000016140(FZD5),ENSSSCG00000002135(PNP),ENSSSCG00000015037(IL18),ENSSSCG00000015487(TNFSF18),ENSSSCG00000006862(VCAM1),ENSSSCG00000017723(CCL2),ENSSSCG00000022486(CBLB),ENSSSCG00000017705(CCL5),	ENSSSCG00000006274(PRKDC),ENSSSCG00000014091(F2RL1),ENSSSCG00000007675(EPHB4),ENSSSCG00000003741(-),ENSSSCG00000022500(IL20RB),ENSSSCG00000005055(LGALS3),ENSSSCG00000030898(MAFB),ENSSSCG00000008842(KIT),ENSSSCG00000016634(CAV1),	2.04236	0.00170098	0.0259019
GO:0043484	regulation of RNA splicing	biological_process	5	1	4	706	67	19309	ENSSSCG00000006665(SF3B4),	ENSSSCG00000002905(RBM42),ENSSSCG00000027969(AHNAK),ENSSSCG00000012676(MBNL3),ENSSSCG00000017279(ERN1),	2.04103	0.0882056	0.411366
GO:0035326	enhancer binding	molecular_function	5	3	2	706	67	19309	ENSSSCG00000001049(HIVEP1),ENSSSCG00000008388(REL),ENSSSCG00000027646(TIPARP),	ENSSSCG00000010070(SMARCB1),ENSSSCG00000026460(TAL1),	2.04103	0.0882056	0.411366
GO:0001824	blastocyst development	biological_process	5	1	4	706	67	19309	ENSSSCG00000013735(JUNB),	ENSSSCG00000010070(SMARCB1),ENSSSCG00000022224(TAF8),ENSSSCG00000017070(HAND1),ENSSSCG00000029411(CAPN2),	2.04103	0.0882056	0.411366
GO:0019058	viral life cycle	biological_process	12	5	7	706	161	19309	ENSSSCG00000017705(CCL5),ENSSSCG00000023088(-),ENSSSCG00000013655(ICAM1),ENSSSCG00000011727(PTX3),ENSSSCG00000021965(-),	ENSSSCG00000016634(CAV1),ENSSSCG00000010587(TRIM8),ENSSSCG00000009565(GAS6),ENSSSCG00000010070(SMARCB1),ENSSSCG00000025980(CHMP4C),ENSSSCG00000029362(CHMP2A),ENSSSCG00000010453(IFIT1),	2.0385	0.0183609	0.134375
GO:0050792	regulation of viral process	biological_process	7	2	5	706	94	19309	ENSSSCG00000011727(PTX3),ENSSSCG00000017705(CCL5),	ENSSSCG00000025980(CHMP4C),ENSSSCG00000010070(SMARCB1),ENSSSCG00000010587(TRIM8),ENSSSCG00000010453(IFIT1),ENSSSCG00000029362(CHMP2A),	2.03669	0.0562931	0.292481
GO:0009617	response to bacterium	biological_process	21	16	5	706	282	19309	ENSSSCG00000013735(JUNB),ENSSSCG00000003178(IRF3),ENSSSCG00000015037(IL18),ENSSSCG00000012027(ADAMTS5),ENSSSCG00000029852(WNT5A),ENSSSCG00000008959(CXCL2),ENSSSCG00000017920(CXCL16),ENSSSCG00000008957(AMCF-II),ENSSSCG00000017705(CCL5),ENSSSCG00000006359(ADAMTS4),ENSSSCG00000001952(NFKBIA),ENSSSCG00000017723(CCL2),ENSSSCG00000017755(NOS2),ENSSSCG00000004154(TNFAIP3),ENSSSCG00000016140(FZD5),ENSSSC…	ENSSSCG00000016634(CAV1),ENSSSCG00000009240(PLAC8),ENSSSCG00000014091(F2RL1),ENSSSCG00000011333(-),ENSSSCG00000020672(F2R),	2.03669	0.00268324	0.0352693
GO:0010950	positive regulation of endopeptidase activity	biological_process	7	2	5	706	94	19309	ENSSSCG00000022447(F3),ENSSSCG00000014924(CTSC),	ENSSSCG00000027757(FIS1),ENSSSCG00000020672(F2R),ENSSSCG00000020906(TNFSF10),ENSSSCG00000011507(ARL6IP5),ENSSSCG00000002860(PDCD5),	2.03669	0.0562931	0.292481
GO:0008360	regulation of cell shape	biological_process	7	2	5	706	94	19309	ENSSSCG00000016794(MYO10),ENSSSCG00000017723(CCL2),	ENSSSCG00000004058(EZR),ENSSSCG00000004366(BVES),ENSSSCG00000017245(CDC42EP4),ENSSSCG00000024418(RHOU),ENSSSCG00000008842(KIT),	2.03669	0.0562931	0.292481
GO:1903531	negative regulation of secretion by cell	biological_process	7	2	5	706	94	19309	ENSSSCG00000009996(LIF),ENSSSCG00000015823(RAB11FIP1),	ENSSSCG00000009565(GAS6),ENSSSCG00000014091(F2RL1),ENSSSCG00000020672(F2R),ENSSSCG00000025822(SFRP1),ENSSSCG00000004058(EZR),	2.03669	0.0562931	0.292481
GO:0042981	regulation of apoptotic process	biological_process	68	27	41	706	914	19309	ENSSSCG00000016925(PLK2),ENSSSCG00000008742(CD38),ENSSSCG00000013599(ANGPTL4),ENSSSCG00000027607(IER3),ENSSSCG00000013297(CD44),ENSSSCG00000017775(TRAF4),ENSSSCG00000022447(F3),ENSSSCG00000009482(SPRY2),ENSSSCG00000017723(CCL2),ENSSSCG00000004890(SERPINB2),ENSSSCG00000000293(ITGA5),ENSSSCG00000005385(NR4A3),ENSSSCG00000021865(INHBA),ENSSSCG00000011927(UBE2B),ENSSSCG00000004154(TNFAIP3),ENSSSCG000…	ENSSSCG00000005055(LGALS3),ENSSSCG00000003702(GATA6),ENSSSCG00000000488(MDM2),ENSSSCG00000027757(FIS1),ENSSSCG00000003506(PINK1),ENSSSCG00000007529(SYCP2),ENSSSCG00000006274(PRKDC),ENSSSCG00000003201(ATF5),ENSSSCG00000010258(AIFM2),ENSSSCG00000025578(ALDH1A2),ENSSSCG00000020796(SPOP),ENSSSCG00000016792(FAM134B),ENSSSCG00000016634(CAV1),ENSSSCG00000002860(PDCD5),ENSSSCG00000009716(SH3RF1),ENSSSCG0…	2.03478	1.94381e-07	2.4455e-05
GO:0070509	calcium ion import	biological_process	9	3	6	706	121	19309	ENSSSCG00000005037(ERO1A),ENSSSCG00000017723(CCL2),ENSSSCG00000009642(STC1),	ENSSSCG00000022482(DDIT3),ENSSSCG00000006745(CASQ2),ENSSSCG00000020672(F2R),ENSSSCG00000010142(RYR2),ENSSSCG00000005055(LGALS3),ENSSSCG00000009217(PKD2),	2.03429	0.0361264	0.214727
GO:0002682	regulation of immune system process	biological_process	56	32	24	706	753	19309	ENSSSCG00000017705(CCL5),ENSSSCG00000008957(AMCF-II),ENSSSCG00000015487(TNFSF18),ENSSSCG00000008959(CXCL2),ENSSSCG00000029852(WNT5A),ENSSSCG00000015037(IL18),ENSSSCG00000007864(GPRC5B),ENSSSCG00000003178(IRF3),ENSSSCG00000015650(MAPKAPK2),ENSSSCG00000024996(-),ENSSSCG00000009996(LIF),ENSSSCG00000002135(PNP),ENSSSCG00000004154(TNFAIP3),ENSSSCG00000003079(PVR),ENSSSCG00000010054(-),ENSSSCG000000102…	ENSSSCG00000015801(TLR3),ENSSSCG00000011867(MYLK),ENSSSCG00000024817(RASSF2),ENSSSCG00000022500(IL20RB),ENSSSCG00000003741(-),ENSSSCG00000025822(SFRP1),ENSSSCG00000013931(GMIP),ENSSSCG00000004744(TYRO3),ENSSSCG00000008749(SLIT2),ENSSSCG00000003042(RPS19),ENSSSCG00000013311(KIAA1549L),ENSSSCG00000004058(EZR),ENSSSCG00000016634(CAV1),ENSSSCG00000009055(ELMOD2),ENSSSCG00000009565(GAS6),ENSSSCG000000…	2.03399	2.16375e-06	0.00015662
GO:0043281	regulation of cysteine-type endopeptidase activity involved in apoptotic process	biological_process	11	3	8	706	148	19309	ENSSSCG00000013297(CD44),ENSSSCG00000022447(F3),ENSSSCG00000014924(CTSC),	ENSSSCG00000002860(PDCD5),ENSSSCG00000011333(-),ENSSSCG00000020672(F2R),ENSSSCG00000009565(GAS6),ENSSSCG00000011507(ARL6IP5),ENSSSCG00000020906(TNFSF10),ENSSSCG00000009716(SH3RF1),ENSSSCG00000027757(FIS1),	2.03276	0.0233257	0.158219
GO:0051222	positive regulation of protein transport	biological_process	19	9	10	706	256	19309	ENSSSCG00000015037(IL18),ENSSSCG00000029852(WNT5A),ENSSSCG00000015846(RBPMS),ENSSSCG00000014304(SEC24A),ENSSSCG00000008090(IL1A),ENSSSCG00000005096(HIF1A),ENSSSCG00000022780(UGCG),ENSSSCG00000016140(FZD5),ENSSSCG00000010088(UBE2L3),	ENSSSCG00000009565(GAS6),ENSSSCG00000015801(TLR3),ENSSSCG00000004058(EZR),ENSSSCG00000017676(BCAS3),ENSSSCG00000024418(RHOU),ENSSSCG00000002860(PDCD5),ENSSSCG00000027757(FIS1),ENSSSCG00000003506(PINK1),ENSSSCG00000014091(F2RL1),ENSSSCG00000020672(F2R),	2.02987	0.00424626	0.0481486
GO:0048144	fibroblast proliferation	biological_process	4	2	2	706	54	19309	ENSSSCG00000029876(SOD2),ENSSSCG00000029852(WNT5A),	ENSSSCG00000009565(GAS6),ENSSSCG00000025822(SFRP1),	2.02592	0.11381	0.504082
GO:0008543	fibroblast growth factor receptor signaling pathway	biological_process	4	3	1	706	54	19309	ENSSSCG00000029852(WNT5A),ENSSSCG00000009482(SPRY2),ENSSSCG00000022284(DUSP6),	ENSSSCG00000010698(FGFR2),	2.02592	0.11381	0.504082
GO:0046425	regulation of JAK-STAT cascade	biological_process	8	5	3	706	108	19309	ENSSSCG00000015487(TNFSF18),ENSSSCG00000017277(PECAM1),ENSSSCG00000015037(IL18),ENSSSCG00000009996(LIF),ENSSSCG00000017705(CCL5),	ENSSSCG00000020672(F2R),ENSSSCG00000016634(CAV1),ENSSSCG00000008842(KIT),	2.02592	0.0461816	0.254722
GO:0005496	steroid binding	molecular_function	4	1	3	706	54	19309	ENSSSCG00000021464(SOAT1),	ENSSSCG00000024028(STARD3NL),ENSSSCG00000012862(OSBPL5),ENSSSCG00000003551(PAQR7),	2.02592	0.11381	0.504082
GO:0060541	respiratory system development	biological_process	12	4	8	706	162	19309	ENSSSCG00000009996(LIF),ENSSSCG00000003451(PDPN),ENSSSCG00000029852(WNT5A),ENSSSCG00000009482(SPRY2),	ENSSSCG00000006038(ZFPM2),ENSSSCG00000003702(GATA6),ENSSSCG00000025578(ALDH1A2),ENSSSCG00000017578(ITGA3),ENSSSCG00000007227(ID1),ENSSSCG00000011768(CCDC39),ENSSSCG00000010698(FGFR2),ENSSSCG00000006780(WNT2B),	2.02592	0.0192103	0.13773
GO:0051480	regulation of cytosolic calcium ion concentration	biological_process	10	1	9	706	135	19309	ENSSSCG00000005037(ERO1A),	ENSSSCG00000010142(RYR2),ENSSSCG00000020672(F2R),ENSSSCG00000009217(PKD2),ENSSSCG00000017041(ADRA1B),ENSSSCG00000006745(CASQ2),ENSSSCG00000016634(CAV1),ENSSSCG00000027757(FIS1),ENSSSCG00000022482(DDIT3),ENSSSCG00000014091(F2RL1),	2.02592	0.029694	0.188133
GO:0007034	vacuolar transport	biological_process	6	0	6	706	81	19309	-	ENSSSCG00000009376(VPS36),ENSSSCG00000026181(AKTIP),ENSSSCG00000003826(HOOK1),ENSSSCG00000029362(CHMP2A),ENSSSCG00000025980(CHMP4C),ENSSSCG00000023100(-),	2.02592	0.0723162	0.355129
GO:0002819	regulation of adaptive immune response	biological_process	6	5	1	706	81	19309	ENSSSCG00000016140(FZD5),ENSSSCG00000010280(C10orf54),ENSSSCG00000003079(PVR),ENSSSCG00000004154(TNFAIP3),ENSSSCG00000015487(TNFSF18),	ENSSSCG00000022500(IL20RB),	2.02592	0.0723162	0.355129
GO:0046031	ADP metabolic process	biological_process	4	3	1	706	54	19309	ENSSSCG00000013366(LDHA),ENSSSCG00000005096(HIF1A),ENSSSCG00000027607(IER3),	ENSSSCG00000016432(PRKAG2),	2.02592	0.11381	0.504082
GO:0008306	associative learning	biological_process	4	2	2	706	54	19309	ENSSSCG00000028322(BTG2),ENSSSCG00000005096(HIF1A),	ENSSSCG00000017041(ADRA1B),ENSSSCG00000014557(RIC8A),	2.02592	0.11381	0.504082
GO:0030054	cell junction	cellular_component	47	16	31	706	635	19309	ENSSSCG00000011265(XIRP1),ENSSSCG00000016887(ITGA2),ENSSSCG00000017277(PECAM1),ENSSSCG00000013297(CD44),ENSSSCG00000022961(CLMP),ENSSSCG00000016140(FZD5),ENSSSCG00000000951(CSRP2),ENSSSCG00000001526(HMGA1),ENSSSCG00000000293(ITGA5),ENSSSCG00000000181(RND1),ENSSSCG00000012974(CFL1),ENSSSCG00000003079(PVR),ENSSSCG00000013655(ICAM1),ENSSSCG00000022331(FGF13),ENSSSCG00000008056(ATP6V0C),ENSSSCG000000…	ENSSSCG00000011103(PARD3),ENSSSCG00000029613(SYNM),ENSSSCG00000001025(DSP),ENSSSCG00000012744(CD99L2),ENSSSCG00000004366(BVES),ENSSSCG00000008842(KIT),ENSSSCG00000022739(DSG2),ENSSSCG00000015862(LIMS2),ENSSSCG00000004058(EZR),ENSSSCG00000028109(SNTB2),ENSSSCG00000004209(PTPRK),ENSSSCG00000016634(CAV1),ENSSSCG00000004571(-),ENSSSCG00000000252(KRT8),ENSSSCG00000027969(AHNAK),ENSSSCG00000003042(RPS1…	2.02432	1.48277e-05	0.000705851
GO:0007259	JAK-STAT cascade	biological_process	9	5	4	706	122	19309	ENSSSCG00000017705(CCL5),ENSSSCG00000009996(LIF),ENSSSCG00000015037(IL18),ENSSSCG00000017277(PECAM1),ENSSSCG00000015487(TNFSF18),	ENSSSCG00000008842(KIT),ENSSSCG00000016634(CAV1),ENSSSCG00000009217(PKD2),ENSSSCG00000020672(F2R),	2.01761	0.0378904	0.222212
GO:0021953	central nervous system neuron differentiation	biological_process	9	3	6	706	122	19309	ENSSSCG00000021865(INHBA),ENSSSCG00000028322(BTG2),ENSSSCG00000029852(WNT5A),	ENSSSCG00000021562(PLXNA4),ENSSSCG00000008749(SLIT2),ENSSSCG00000026516(EPHB3),ENSSSCG00000003201(ATF5),ENSSSCG00000026460(TAL1),ENSSSCG00000024312(ID4),	2.01761	0.0378904	0.222212
GO:0031345	negative regulation of cell projection organization	biological_process	7	4	3	706	95	19309	ENSSSCG00000006160(STMN2),ENSSSCG00000029852(WNT5A),ENSSSCG00000009482(SPRY2),ENSSSCG00000022331(FGF13),	ENSSSCG00000008749(SLIT2),ENSSSCG00000027856(SEMA6B),ENSSSCG00000008408(RTN4),	2.01525	0.0592133	0.302595
GO:0009952	anterior/posterior pattern specification	biological_process	12	3	9	706	163	19309	ENSSSCG00000029852(WNT5A),ENSSSCG00000028322(BTG2),ENSSSCG00000016140(FZD5),	ENSSSCG00000022482(DDIT3),ENSSSCG00000016702(HOXA6),ENSSSCG00000006780(WNT2B),ENSSSCG00000006274(PRKDC),ENSSSCG00000009593(ROR2),ENSSSCG00000022504(CDON),ENSSSCG00000004290(TBX18),ENSSSCG00000025578(ALDH1A2),ENSSSCG00000025822(SFRP1),	2.01349	0.02009	0.141919
GO:0001667	ameboidal-type cell migration	biological_process	17	7	10	706	231	19309	ENSSSCG00000014362(HBEGF),ENSSSCG00000012277(TIMP1),ENSSSCG00000009642(STC1),ENSSSCG00000012974(CFL1),ENSSSCG00000029852(WNT5A),ENSSSCG00000007401(SDC4),ENSSSCG00000005096(HIF1A),	ENSSSCG00000007675(EPHB4),ENSSSCG00000027856(SEMA6B),ENSSSCG00000016665(BMPER),ENSSSCG00000008842(KIT),ENSSSCG00000017676(BCAS3),ENSSSCG00000005110(SYNE2),ENSSSCG00000025969(PTPRR),ENSSSCG00000016658(ANLN),ENSSSCG00000008749(SLIT2),ENSSSCG00000014557(RIC8A),	2.01276	0.00703602	0.0688488
GO:1901214	regulation of neuron death	biological_process	10	4	6	706	136	19309	ENSSSCG00000005096(HIF1A),ENSSSCG00000005385(NR4A3),ENSSSCG00000017705(CCL5),ENSSSCG00000017723(CCL2),	ENSSSCG00000010276(UNC5B),ENSSSCG00000022482(DDIT3),ENSSSCG00000003506(PINK1),ENSSSCG00000004744(TYRO3),ENSSSCG00000016792(FAM134B),ENSSSCG00000020672(F2R),	2.01102	0.0311028	0.194493
GO:0001678	cellular glucose homeostasis	biological_process	5	3	2	706	68	19309	ENSSSCG00000005096(HIF1A),ENSSSCG00000006862(VCAM1),ENSSSCG00000013655(ICAM1),	ENSSSCG00000017279(ERN1),ENSSSCG00000014927(NOX4),	2.01102	0.0932393	0.42991
GO:0071900	regulation of protein serine/threonine kinase activity	biological_process	23	7	16	706	313	19309	ENSSSCG00000004154(TNFAIP3),ENSSSCG00000009482(SPRY2),ENSSSCG00000026041(-),ENSSSCG00000010624(DUSP5),ENSSSCG00000016140(FZD5),ENSSSCG00000029852(WNT5A),ENSSSCG00000022284(DUSP6),	ENSSSCG00000014091(F2RL1),ENSSSCG00000020672(F2R),ENSSSCG00000025822(SFRP1),ENSSSCG00000009217(PKD2),ENSSSCG00000027992(MST1R),ENSSSCG00000023611(TNXB),ENSSSCG00000014927(NOX4),ENSSSCG00000008842(KIT),ENSSSCG00000007208(TRIB3),ENSSSCG00000016432(PRKAG2),ENSSSCG00000006163(PKIA),ENSSSCG00000001523(GRM4),ENSSSCG00000010483(PLCE1),ENSSSCG00000016634(CAV1),ENSSSCG00000017279(ERN1),ENSSSCG00000017335(…	2.00973	0.00208644	0.0304551
GO:0007167	enzyme linked receptor protein signaling pathway	biological_process	44	19	25	706	600	19309	ENSSSCG00000028873(-),ENSSSCG00000027646(TIPARP),ENSSSCG00000022447(F3),ENSSSCG00000009482(SPRY2),ENSSSCG00000021865(INHBA),ENSSSCG00000015770(VEGFC),ENSSSCG00000008963(AREG),ENSSSCG00000010755(PTPRE),ENSSSCG00000015846(RBPMS),ENSSSCG00000024996(-),ENSSSCG00000015650(MAPKAPK2),ENSSSCG00000014362(HBEGF),ENSSSCG00000009996(LIF),ENSSSCG00000005096(HIF1A),ENSSSCG00000010280(C10orf54),ENSSSCG000000298…	ENSSSCG00000007675(EPHB4),ENSSSCG00000003702(GATA6),ENSSSCG00000008842(KIT),ENSSSCG00000027992(MST1R),ENSSSCG00000004209(PTPRK),ENSSSCG00000025561(VASN),ENSSSCG00000010142(RYR2),ENSSSCG00000016634(CAV1),ENSSSCG00000009593(ROR2),ENSSSCG00000010698(FGFR2),ENSSSCG00000013564(INSR),ENSSSCG00000026516(EPHB3),ENSSSCG00000025969(PTPRR),ENSSSCG00000009565(GAS6),ENSSSCG00000017578(ITGA3),ENSSSCG0000002582…	2.00566	3.33174e-05	0.00129448
GO:0045786	negative regulation of cell cycle	biological_process	20	5	15	706	273	19309	ENSSSCG00000021865(INHBA),ENSSSCG00000009996(LIF),ENSSSCG00000016925(PLK2),ENSSSCG00000027607(IER3),ENSSSCG00000004154(TNFAIP3),	ENSSSCG00000004209(PTPRK),ENSSSCG00000017279(ERN1),ENSSSCG00000017335(HEXIM2),ENSSSCG00000010698(FGFR2),ENSSSCG00000022482(DDIT3),ENSSSCG00000003702(GATA6),ENSSSCG00000009217(PKD2),ENSSSCG00000000488(MDM2),ENSSSCG00000002429(FOXN3),ENSSSCG00000025980(CHMP4C),ENSSSCG00000029362(CHMP2A),ENSSSCG00000006274(PRKDC),ENSSSCG00000003201(ATF5),ENSSSCG00000022168(APBB2),ENSSSCG00000023880(RRP8),	2.00365	0.00398013	0.0469442
GO:0031333	negative regulation of protein complex assembly	biological_process	6	3	3	706	82	19309	ENSSSCG00000023010(TMOD1),ENSSSCG00000002921(CLIP3),ENSSSCG00000006160(STMN2),	ENSSSCG00000020736(ADD2),ENSSSCG00000007509(PMEPA1),ENSSSCG00000008749(SLIT2),	2.00121	0.0761911	0.369013
GO:0010977	negative regulation of neuron projection development	biological_process	6	3	3	706	82	19309	ENSSSCG00000006160(STMN2),ENSSSCG00000029852(WNT5A),ENSSSCG00000022331(FGF13),	ENSSSCG00000008749(SLIT2),ENSSSCG00000027856(SEMA6B),ENSSSCG00000008408(RTN4),	2.00121	0.0761911	0.369013
GO:0004222	metalloendopeptidase activity	molecular_function	9	4	5	706	123	19309	ENSSSCG00000011496(ADAMTS9),ENSSSCG00000014986(MMP3),ENSSSCG00000012027(ADAMTS5),ENSSSCG00000006359(ADAMTS4),	ENSSSCG00000015250(ADAMTS15),ENSSSCG00000004980(THSD4),ENSSSCG00000010272(ADAMTS14),ENSSSCG00000006132(MMP16),ENSSSCG00000007145(ADAM33),	2.00121	0.0397167	0.229359
GO:0040011	locomotion	biological_process	77	32	45	706	1055	19309	ENSSSCG00000017705(CCL5),ENSSSCG00000003451(PDPN),ENSSSCG00000003035(-),ENSSSCG00000008959(CXCL2),ENSSSCG00000029852(WNT5A),ENSSSCG00000028525(-),ENSSSCG00000012277(TIMP1),ENSSSCG00000011727(PTX3),ENSSSCG00000013655(ICAM1),ENSSSCG00000005096(HIF1A),ENSSSCG00000000293(ITGA5),ENSSSCG00000005385(NR4A3),ENSSSCG00000017920(CXCL16),ENSSSCG00000004425(-),ENSSSCG00000006862(VCAM1),ENSSSCG00000016254(CCL2…	ENSSSCG00000010587(TRIM8),ENSSSCG00000015283(PIK3C2B),ENSSSCG00000010915(NAV1),ENSSSCG00000015955(ITGA6),ENSSSCG00000027856(SEMA6B),ENSSSCG00000002620(EFHC1),ENSSSCG00000017578(ITGA3),ENSSSCG00000025822(SFRP1),ENSSSCG00000016658(ANLN),ENSSSCG00000016002(CCDC141),ENSSSCG00000021562(PLXNA4),ENSSSCG00000004209(PTPRK),ENSSSCG00000026516(EPHB3),ENSSSCG00000009565(GAS6),ENSSSCG00000025969(PTPRR),ENSSSC…	1.99615	6.79445e-08	1.12193e-05
GO:0015293	symporter activity	molecular_function	8	4	4	706	110	19309	ENSSSCG00000022925(-),ENSSSCG00000011218(SLC4A7),ENSSSCG00000026635(-),ENSSSCG00000003669(MFSD2A),	ENSSSCG00000027527(-),ENSSSCG00000005610(-),ENSSSCG00000000936(SLC6A15),ENSSSCG00000028282(SLC1A4),	1.98908	0.0508634	0.271751
GO:0042102	positive regulation of T cell proliferation	biological_process	4	4	0	706	55	19309	ENSSSCG00000017705(CCL5),ENSSSCG00000015037(IL18),ENSSSCG00000002135(PNP),ENSSSCG00000006862(VCAM1),	-	1.98908	0.120706	0.52799
GO:0015918	sterol transport	biological_process	4	3	1	706	55	19309	ENSSSCG00000021464(SOAT1),ENSSSCG00000004509(LIPG),ENSSSCG00000001952(NFKBIA),	ENSSSCG00000024028(STARD3NL),	1.98908	0.120706	0.52799
GO:0015914	phospholipid transport	biological_process	4	2	2	706	55	19309	ENSSSCG00000003669(MFSD2A),ENSSSCG00000027225(-),	ENSSSCG00000012862(OSBPL5),ENSSSCG00000004830(ATP10A),	1.98908	0.120706	0.52799
GO:0043393	regulation of protein binding	biological_process	8	1	7	706	110	19309	ENSSSCG00000015487(TNFSF18),	ENSSSCG00000026181(AKTIP),ENSSSCG00000022504(CDON),ENSSSCG00000008701(LRPAP1),ENSSSCG00000016634(CAV1),ENSSSCG00000020736(ADD2),ENSSSCG00000007208(TRIB3),ENSSSCG00000010453(IFIT1),	1.98908	0.0508634	0.271751
GO:0031016	pancreas development	biological_process	4	1	3	706	55	19309	ENSSSCG00000029852(WNT5A),	ENSSSCG00000003702(GATA6),ENSSSCG00000011768(CCDC39),ENSSSCG00000025578(ALDH1A2),	1.98908	0.120706	0.52799
GO:0005871	kinesin complex	cellular_component	4	0	4	706	55	19309	-	ENSSSCG00000016401(KIF1A),ENSSSCG00000010879(KIF26B),ENSSSCG00000000779(KIF21A),ENSSSCG00000001840(-),	1.98908	0.120706	0.52799
GO:0019079	viral genome replication	biological_process	4	1	3	706	55	19309	ENSSSCG00000017705(CCL5),	ENSSSCG00000010070(SMARCB1),ENSSSCG00000009565(GAS6),ENSSSCG00000010453(IFIT1),	1.98908	0.120706	0.52799
GO:0006928	movement of cell or subcellular component	biological_process	84	31	53	706	1157	19309	ENSSSCG00000003035(-),ENSSSCG00000008959(CXCL2),ENSSSCG00000029852(WNT5A),ENSSSCG00000028525(-),ENSSSCG00000017705(CCL5),ENSSSCG00000003451(PDPN),ENSSSCG00000013655(ICAM1),ENSSSCG00000005096(HIF1A),ENSSSCG00000012277(TIMP1),ENSSSCG00000006862(VCAM1),ENSSSCG00000016254(CCL20),ENSSSCG00000005385(NR4A3),ENSSSCG00000000293(ITGA5),ENSSSCG00000017920(CXCL16),ENSSSCG00000004425(-),ENSSSCG00000016887(ITG…	ENSSSCG00000010915(NAV1),ENSSSCG00000015283(PIK3C2B),ENSSSCG00000016658(ANLN),ENSSSCG00000015955(ITGA6),ENSSSCG00000027856(SEMA6B),ENSSSCG00000002620(EFHC1),ENSSSCG00000000779(KIF21A),ENSSSCG00000016974(MAP1B),ENSSSCG00000025822(SFRP1),ENSSSCG00000017578(ITGA3),ENSSSCG00000009565(GAS6),ENSSSCG00000025969(PTPRR),ENSSSCG00000026516(EPHB3),ENSSSCG00000001873(-),ENSSSCG00000030160(COL18A1),ENSSSCG000…	1.98564	2.24953e-08	5.94326e-06
GO:0030308	negative regulation of cell growth	biological_process	9	4	5	706	124	19309	ENSSSCG00000022331(FGF13),ENSSSCG00000029852(WNT5A),ENSSSCG00000021865(INHBA),ENSSSCG00000003035(-),	ENSSSCG00000025822(SFRP1),ENSSSCG00000008408(RTN4),ENSSSCG00000027856(SEMA6B),ENSSSCG00000022168(APBB2),ENSSSCG00000008749(SLIT2),	1.98507	0.0416064	0.236142
GO:0050770	regulation of axonogenesis	biological_process	9	2	7	706	124	19309	ENSSSCG00000029852(WNT5A),ENSSSCG00000022331(FGF13),	ENSSSCG00000016974(MAP1B),ENSSSCG00000008408(RTN4),ENSSSCG00000008749(SLIT2),ENSSSCG00000026516(EPHB3),ENSSSCG00000024134(MGLL),ENSSSCG00000021562(PLXNA4),ENSSSCG00000027856(SEMA6B),	1.98507	0.0416064	0.236142
GO:0030031	cell projection assembly	biological_process	19	4	15	706	262	19309	ENSSSCG00000013655(ICAM1),ENSSSCG00000011927(UBE2B),ENSSSCG00000028760(KLF5),ENSSSCG00000016794(MYO10),	ENSSSCG00000008842(KIT),ENSSSCG00000015955(ITGA6),ENSSSCG00000008738(CC2D2A),ENSSSCG00000017245(CDC42EP4),ENSSSCG00000008749(SLIT2),ENSSSCG00000011768(CCDC39),ENSSSCG00000014091(F2RL1),ENSSSCG00000017676(BCAS3),ENSSSCG00000011867(MYLK),ENSSSCG00000016634(CAV1),ENSSSCG00000024754(-),ENSSSCG00000023377(EMP3),ENSSSCG00000010651(ABLIM1),ENSSSCG00000004058(EZR),ENSSSCG00000021205(STK26),	1.98339	0.00543602	0.058382
GO:0016202	regulation of striated muscle tissue development	biological_process	5	1	4	706	69	19309	ENSSSCG00000003035(-),	ENSSSCG00000003702(GATA6),ENSSSCG00000010698(FGFR2),ENSSSCG00000027017(NR1D2),ENSSSCG00000022504(CDON),	1.98187	0.0984473	0.448058
GO:0003779	actin binding	molecular_function	20	4	16	706	276	19309	ENSSSCG00000012974(CFL1),ENSSSCG00000011265(XIRP1),ENSSSCG00000023010(TMOD1),ENSSSCG00000025114(-),	ENSSSCG00000020736(ADD2),ENSSSCG00000007288(MYH7B),ENSSSCG00000005110(SYNE2),ENSSSCG00000006169(ZFHX4),ENSSSCG00000011022(SVIL),ENSSSCG00000005316(TPM2),ENSSSCG00000023897(-),ENSSSCG00000004082(-),ENSSSCG00000004058(EZR),ENSSSCG00000010651(ABLIM1),ENSSSCG00000016658(ANLN),ENSSSCG00000008799(-),ENSSSCG00000021273(-),ENSSSCG00000004571(-),ENSSSCG00000003826(HOOK1),ENSSSCG00000014112(JMY),	1.98187	0.0044931	0.0505139
GO:0003777	microtubule motor activity	molecular_function	5	0	5	706	69	19309	-	ENSSSCG00000016401(KIF1A),ENSSSCG00000010879(KIF26B),ENSSSCG00000023502(-),ENSSSCG00000001840(-),ENSSSCG00000000779(KIF21A),	1.98187	0.0984473	0.448058
GO:1901800	positive regulation of proteasomal protein catabolic process	biological_process	5	3	2	706	69	19309	ENSSSCG00000025206(RNF19B),ENSSSCG00000001076(RNF144B),ENSSSCG00000003729(RNF125),	ENSSSCG00000000488(MDM2),ENSSSCG00000007208(TRIB3),	1.98187	0.0984473	0.448058
GO:0002764	immune response-regulating signaling pathway	biological_process	14	7	7	706	194	19309	ENSSSCG00000005385(NR4A3),ENSSSCG00000008742(CD38),ENSSSCG00000001952(NFKBIA),ENSSSCG00000015650(MAPKAPK2),ENSSSCG00000024996(-),ENSSSCG00000022486(CBLB),ENSSSCG00000004154(TNFAIP3),	ENSSSCG00000016634(CAV1),ENSSSCG00000008842(KIT),ENSSSCG00000004058(EZR),ENSSSCG00000022500(IL20RB),ENSSSCG00000015801(TLR3),ENSSSCG00000014091(F2RL1),ENSSSCG00000004744(TYRO3),	1.9737	0.0154797	0.12082
GO:0007420	brain development	biological_process	30	10	20	706	416	19309	ENSSSCG00000013366(LDHA),ENSSSCG00000021220(CKB),ENSSSCG00000005096(HIF1A),ENSSSCG00000022331(FGF13),ENSSSCG00000028322(BTG2),ENSSSCG00000015814(TACC1),ENSSSCG00000029852(WNT5A),ENSSSCG00000005385(NR4A3),ENSSSCG00000011218(SLC4A7),ENSSSCG00000021865(INHBA),	ENSSSCG00000006780(WNT2B),ENSSSCG00000004744(TYRO3),ENSSSCG00000006274(PRKDC),ENSSSCG00000003201(ATF5),ENSSSCG00000008749(SLIT2),ENSSSCG00000030898(MAFB),ENSSSCG00000001840(-),ENSSSCG00000002620(EFHC1),ENSSSCG00000024312(ID4),ENSSSCG00000011333(-),ENSSSCG00000022504(CDON),ENSSSCG00000010698(FGFR2),ENSSSCG00000026516(EPHB3),ENSSSCG00000006052(FZD6),ENSSSCG00000008408(RTN4),ENSSSCG00000025578(ALDH1…	1.97235	0.000685887	0.0137803
GO:0048863	stem cell differentiation	biological_process	15	6	9	706	208	19309	ENSSSCG00000005096(HIF1A),ENSSSCG00000010911(ZNF281),ENSSSCG00000010280(C10orf54),ENSSSCG00000029852(WNT5A),ENSSSCG00000012974(CFL1),ENSSSCG00000009996(LIF),	ENSSSCG00000026460(TAL1),ENSSSCG00000010698(FGFR2),ENSSSCG00000008842(KIT),ENSSSCG00000027856(SEMA6B),ENSSSCG00000025578(ALDH1A2),ENSSSCG00000003702(GATA6),ENSSSCG00000025561(VASN),ENSSSCG00000025822(SFRP1),ENSSSCG00000008408(RTN4),	1.97235	0.0127394	0.104852
GO:0048732	gland development	biological_process	20	8	12	706	278	19309	ENSSSCG00000013297(CD44),ENSSSCG00000012051(RUNX1),ENSSSCG00000029876(SOD2),ENSSSCG00000004154(TNFAIP3),ENSSSCG00000005096(HIF1A),ENSSSCG00000023522(TGM2),ENSSSCG00000029852(WNT5A),ENSSSCG00000008963(AREG),	ENSSSCG00000003702(GATA6),ENSSSCG00000009217(PKD2),ENSSSCG00000025822(SFRP1),ENSSSCG00000030898(MAFB),ENSSSCG00000011768(CCDC39),ENSSSCG00000008749(SLIT2),ENSSSCG00000016634(CAV1),ENSSSCG00000015862(LIMS2),ENSSSCG00000010698(FGFR2),ENSSSCG00000004894(SERPINB5),ENSSSCG00000026516(EPHB3),ENSSSCG00000008137(-),	1.96762	0.00486522	0.053558
GO:0042127	regulation of cell proliferation	biological_process	67	34	33	706	933	19309	ENSSSCG00000010280(C10orf54),ENSSSCG00000005096(HIF1A),ENSSSCG00000004154(TNFAIP3),ENSSSCG00000023351(PLA2G4A),ENSSSCG00000029876(SOD2),ENSSSCG00000017755(NOS2),ENSSSCG00000002135(PNP),ENSSSCG00000009996(LIF),ENSSSCG00000028322(BTG2),ENSSSCG00000014362(HBEGF),ENSSSCG00000012277(TIMP1),ENSSSCG00000024970(ETV3),ENSSSCG00000008959(CXCL2),ENSSSCG00000015487(TNFSF18),ENSSSCG00000016729(IGFBP3),ENSSSCG…	ENSSSCG00000008749(SLIT2),ENSSSCG00000022504(CDON),ENSSSCG00000014927(NOX4),ENSSSCG00000020672(F2R),ENSSSCG00000009217(PKD2),ENSSSCG00000025822(SFRP1),ENSSSCG00000022500(IL20RB),ENSSSCG00000011333(-),ENSSSCG00000009240(PLAC8),ENSSSCG00000004485(CD109),ENSSSCG00000004290(TBX18),ENSSSCG00000026460(TAL1),ENSSSCG00000003201(ATF5),ENSSSCG00000016614(PTPRZ1),ENSSSCG00000010070(SMARCB1),ENSSSCG000000062…	1.96403	7.77572e-07	6.84781e-05
GO:0060322	head development	biological_process	32	11	21	706	446	19309	ENSSSCG00000029852(WNT5A),ENSSSCG00000005385(NR4A3),ENSSSCG00000011218(SLC4A7),ENSSSCG00000021865(INHBA),ENSSSCG00000013366(LDHA),ENSSSCG00000021220(CKB),ENSSSCG00000005096(HIF1A),ENSSSCG00000022331(FGF13),ENSSSCG00000028322(BTG2),ENSSSCG00000027646(TIPARP),ENSSSCG00000015814(TACC1),	ENSSSCG00000010698(FGFR2),ENSSSCG00000026516(EPHB3),ENSSSCG00000008408(RTN4),ENSSSCG00000006052(FZD6),ENSSSCG00000025578(ALDH1A2),ENSSSCG00000021208(SEPP1),ENSSSCG00000016002(CCDC141),ENSSSCG00000005601(HSPA5),ENSSSCG00000021562(PLXNA4),ENSSSCG00000006780(WNT2B),ENSSSCG00000002669(CRISPLD2),ENSSSCG00000004744(TYRO3),ENSSSCG00000006274(PRKDC),ENSSSCG00000003201(ATF5),ENSSSCG00000008749(SLIT2),ENSS…	1.96232	0.00050983	0.010819
GO:0009888	tissue development	biological_process	89	36	53	706	1242	19309	ENSSSCG00000007401(SDC4),ENSSSCG00000013297(CD44),ENSSSCG00000027646(TIPARP),ENSSSCG00000009642(STC1),ENSSSCG00000013735(JUNB),ENSSSCG00000030165(MAFF),ENSSSCG00000008963(AREG),ENSSSCG00000011218(SLC4A7),ENSSSCG00000012974(CFL1),ENSSSCG00000015770(VEGFC),ENSSSCG00000013236(MYBPC3),ENSSSCG00000016554(MEST),ENSSSCG00000028304(ZFP36L1),ENSSSCG00000014362(HBEGF),ENSSSCG00000022284(DUSP6),ENSSSCG00000…	ENSSSCG00000026460(TAL1),ENSSSCG00000008833(SGCB),ENSSSCG00000014091(F2RL1),ENSSSCG00000011103(PARD3),ENSSSCG00000006274(PRKDC),ENSSSCG00000005680(PRRX2),ENSSSCG00000000488(MDM2),ENSSSCG00000008842(KIT),ENSSSCG00000005055(LGALS3),ENSSSCG00000004894(SERPINB5),ENSSSCG00000022739(DSG2),ENSSSCG00000010698(FGFR2),ENSSSCG00000016634(CAV1),ENSSSCG00000010142(RYR2),ENSSSCG00000008408(RTN4),ENSSSCG0000002…	1.95985	1.5642e-08	4.35013e-06
GO:0001838	embryonic epithelial tube formation	biological_process	7	4	3	706	98	19309	ENSSSCG00000029852(WNT5A),ENSSSCG00000005096(HIF1A),ENSSSCG00000012974(CFL1),ENSSSCG00000007401(SDC4),	ENSSSCG00000025822(SFRP1),ENSSSCG00000006052(FZD6),ENSSSCG00000017070(HAND1),	1.95356	0.0685941	0.341935
GO:0040014	regulation of multicellular organism growth	biological_process	4	0	4	706	56	19309	-	ENSSSCG00000009240(PLAC8),ENSSSCG00000004058(EZR),ENSSSCG00000010698(FGFR2),ENSSSCG00000016983(STC2),	1.95356	0.127835	0.54917
GO:0033077	T cell differentiation in thymus	biological_process	4	2	2	706	56	19309	ENSSSCG00000016140(FZD5),ENSSSCG00000028304(ZFP36L1),	ENSSSCG00000006274(PRKDC),ENSSSCG00000030898(MAFB),	1.95356	0.127835	0.54917
GO:0001558	regulation of cell growth	biological_process	17	7	10	706	238	19309	ENSSSCG00000003035(-),ENSSSCG00000029852(WNT5A),ENSSSCG00000016729(IGFBP3),ENSSSCG00000021865(INHBA),ENSSSCG00000017920(CXCL16),ENSSSCG00000012583(ACSL4),ENSSSCG00000022331(FGF13),	ENSSSCG00000024134(MGLL),ENSSSCG00000008749(SLIT2),ENSSSCG00000022168(APBB2),ENSSSCG00000005946(WISP1),ENSSSCG00000027856(SEMA6B),ENSSSCG00000021562(PLXNA4),ENSSSCG00000007379(WISP2),ENSSSCG00000016974(MAP1B),ENSSSCG00000025822(SFRP1),ENSSSCG00000008408(RTN4),	1.95356	0.00937491	0.0831158
GO:1902115	regulation of organelle assembly	biological_process	6	2	4	706	84	19309	ENSSSCG00000007401(SDC4),ENSSSCG00000016925(PLK2),	ENSSSCG00000025980(CHMP4C),ENSSSCG00000003506(PINK1),ENSSSCG00000004058(EZR),ENSSSCG00000029362(CHMP2A),	1.95356	0.0843428	0.397208
GO:1903169	regulation of calcium ion transmembrane transport	biological_process	5	0	5	706	70	19309	-	ENSSSCG00000027969(AHNAK),ENSSSCG00000009217(PKD2),ENSSSCG00000020672(F2R),ENSSSCG00000010142(RYR2),ENSSSCG00000006745(CASQ2),	1.95356	0.103831	0.468124
GO:0001841	neural tube formation	biological_process	6	4	2	706	84	19309	ENSSSCG00000029852(WNT5A),ENSSSCG00000012974(CFL1),ENSSSCG00000005096(HIF1A),ENSSSCG00000007401(SDC4),	ENSSSCG00000025822(SFRP1),ENSSSCG00000006052(FZD6),	1.95356	0.0843428	0.397208
GO:0048675	axon extension	biological_process	7	1	6	706	98	19309	ENSSSCG00000029852(WNT5A),	ENSSSCG00000008408(RTN4),ENSSSCG00000016974(MAP1B),ENSSSCG00000021562(PLXNA4),ENSSSCG00000027856(SEMA6B),ENSSSCG00000024134(MGLL),ENSSSCG00000008749(SLIT2),	1.95356	0.0685941	0.341935
GO:0042278	purine nucleoside metabolic process	biological_process	15	12	3	706	210	19309	ENSSSCG00000018069(ND2),ENSSSCG00000005096(HIF1A),ENSSSCG00000018075(COX1),ENSSSCG00000018086(ND4L),ENSSSCG00000018087(ND4),ENSSSCG00000013366(LDHA),ENSSSCG00000002135(PNP),ENSSSCG00000027607(IER3),ENSSSCG00000018094(CYTB),ENSSSCG00000018081(ATP6),ENSSSCG00000018091(ND5),ENSSSCG00000018080(ATP8),	ENSSSCG00000003506(PINK1),ENSSSCG00000016432(PRKAG2),ENSSSCG00000015336(SLC25A13),	1.95356	0.013831	0.111577
GO:0015629	actin cytoskeleton	cellular_component	22	5	17	706	308	19309	ENSSSCG00000012974(CFL1),ENSSSCG00000027378(SH3PXD2B),ENSSSCG00000016794(MYO10),ENSSSCG00000006862(VCAM1),ENSSSCG00000023010(TMOD1),	ENSSSCG00000011867(MYLK),ENSSSCG00000017448(KRT19),ENSSSCG00000001711(CLIC5),ENSSSCG00000010651(ABLIM1),ENSSSCG00000004058(EZR),ENSSSCG00000029646(-),ENSSSCG00000015570(IVNS1ABP),ENSSSCG00000007288(MYH7B),ENSSSCG00000020736(ADD2),ENSSSCG00000004570(TPM1),ENSSSCG00000027992(MST1R),ENSSSCG00000009217(PKD2),ENSSSCG00000009111(SYNPO2),ENSSSCG00000016658(ANLN),ENSSSCG00000017245(CDC42EP4),ENSSSCG00000…	1.95356	0.00359359	0.0437524
GO:0031401	positive regulation of protein modification process	biological_process	55	26	29	706	771	19309	ENSSSCG00000026041(-),ENSSSCG00000013655(ICAM1),ENSSSCG00000022331(FGF13),ENSSSCG00000009996(LIF),ENSSSCG00000010088(UBE2L3),ENSSSCG00000007864(GPRC5B),ENSSSCG00000015037(IL18),ENSSSCG00000029852(WNT5A),ENSSSCG00000028525(-),ENSSSCG00000016729(IGFBP3),ENSSSCG00000015487(TNFSF18),ENSSSCG00000002921(CLIP3),ENSSSCG00000003035(-),ENSSSCG00000024759(CX3CL1),ENSSSCG00000017705(CCL5),ENSSSCG00000009482(…	ENSSSCG00000021134(PELI2),ENSSSCG00000011507(ARL6IP5),ENSSSCG00000011333(-),ENSSSCG00000009217(PKD2),ENSSSCG00000012110(MID1),ENSSSCG00000020672(F2R),ENSSSCG00000004322(ANKRD6),ENSSSCG00000016665(BMPER),ENSSSCG00000014927(NOX4),ENSSSCG00000022504(CDON),ENSSSCG00000024817(RASSF2),ENSSSCG00000021205(STK26),ENSSSCG00000026181(AKTIP),ENSSSCG00000006883(RWDD3),ENSSSCG00000015801(TLR3),ENSSSCG000000015…	1.95103	8.39785e-06	0.000448225
GO:0051247	positive regulation of protein metabolic process	biological_process	74	39	35	706	1038	19309	ENSSSCG00000008090(IL1A),ENSSSCG00000009482(SPRY2),ENSSSCG00000022447(F3),ENSSSCG00000016140(FZD5),ENSSSCG00000016254(CCL20),ENSSSCG00000000293(ITGA5),ENSSSCG00000001952(NFKBIA),ENSSSCG00000021865(INHBA),ENSSSCG00000022486(CBLB),ENSSSCG00000026041(-),ENSSSCG00000013655(ICAM1),ENSSSCG00000009996(LIF),ENSSSCG00000001076(RNF144B),ENSSSCG00000015650(MAPKAPK2),ENSSSCG00000003035(-),ENSSSCG00000015037(…	ENSSSCG00000027757(FIS1),ENSSSCG00000027992(MST1R),ENSSSCG00000009565(GAS6),ENSSSCG00000016432(PRKAG2),ENSSSCG00000007208(TRIB3),ENSSSCG00000002860(PDCD5),ENSSSCG00000004058(EZR),ENSSSCG00000011507(ARL6IP5),ENSSSCG00000020906(TNFSF10),ENSSSCG00000014927(NOX4),ENSSSCG00000011333(-),ENSSSCG00000012110(MID1),ENSSSCG00000009217(PKD2),ENSSSCG00000024817(RASSF2),ENSSSCG00000010483(PLCE1),ENSSSCG0000001…	1.9498	2.82422e-07	3.39163e-05
GO:0060429	epithelium development	biological_process	55	22	33	706	772	19309	ENSSSCG00000005096(HIF1A),ENSSSCG00000013655(ICAM1),ENSSSCG00000023010(TMOD1),ENSSSCG00000009996(LIF),ENSSSCG00000028304(ZFP36L1),ENSSSCG00000014362(HBEGF),ENSSSCG00000029852(WNT5A),ENSSSCG00000023522(TGM2),ENSSSCG00000007401(SDC4),ENSSSCG00000028760(KLF5),ENSSSCG00000009482(SPRY2),ENSSSCG00000013297(CD44),ENSSSCG00000016140(FZD5),ENSSSCG00000012051(RUNX1),ENSSSCG00000009642(STC1),ENSSSCG00000030…	ENSSSCG00000017387(WNK4),ENSSSCG00000011768(CCDC39),ENSSSCG00000008749(SLIT2),ENSSSCG00000010879(KIF26B),ENSSSCG00000006780(WNT2B),ENSSSCG00000016665(BMPER),ENSSSCG00000025822(SFRP1),ENSSSCG00000009217(PKD2),ENSSSCG00000004322(ANKRD6),ENSSSCG00000017589(DLX3),ENSSSCG00000004485(CD109),ENSSSCG00000006717(PHGDH),ENSSSCG00000006052(FZD6),ENSSSCG00000001711(CLIC5),ENSSSCG00000004290(TBX18),ENSSSCG000…	1.9485	8.69969e-06	0.000459692
GO:0008092	cytoskeletal protein binding	molecular_function	43	9	34	706	604	19309	ENSSSCG00000023010(TMOD1),ENSSSCG00000013236(MYBPC3),ENSSSCG00000022331(FGF13),ENSSSCG00000025114(-),ENSSSCG00000002921(CLIP3),ENSSSCG00000011265(XIRP1),ENSSSCG00000006160(STMN2),ENSSSCG00000016794(MYO10),ENSSSCG00000012974(CFL1),	ENSSSCG00000021273(-),ENSSSCG00000003826(HOOK1),ENSSSCG00000004571(-),ENSSSCG00000010879(KIF26B),ENSSSCG00000008799(-),ENSSSCG00000016658(ANLN),ENSSSCG00000000779(KIF21A),ENSSSCG00000014112(JMY),ENSSSCG00000016974(MAP1B),ENSSSCG00000012110(MID1),ENSSSCG00000009217(PKD2),ENSSSCG00000004570(TPM1),ENSSSCG00000020736(ADD2),ENSSSCG00000005110(SYNE2),ENSSSCG00000007288(MYH7B),ENSSSCG00000006023(SYBU),E…	1.94709	7.75603e-05	0.00259385
GO:0009607	response to biotic stimulus	biological_process	39	21	18	706	549	19309	ENSSSCG00000004154(TNFAIP3),ENSSSCG00000017755(NOS2),ENSSSCG00000003079(PVR),ENSSSCG00000011727(PTX3),ENSSSCG00000015650(MAPKAPK2),ENSSSCG00000008959(CXCL2),ENSSSCG00000015037(IL18),ENSSSCG00000012027(ADAMTS5),ENSSSCG00000029852(WNT5A),ENSSSCG00000003178(IRF3),ENSSSCG00000008957(AMCF-II),ENSSSCG00000017705(CCL5),ENSSSCG00000016140(FZD5),ENSSSCG00000027607(IER3),ENSSSCG00000013735(JUNB),ENSSSCG000…	ENSSSCG00000000252(KRT8),ENSSSCG00000013755(CCDC130),ENSSSCG00000020672(F2R),ENSSSCG00000011333(-),ENSSSCG00000013931(GMIP),ENSSSCG00000022482(DDIT3),ENSSSCG00000015801(TLR3),ENSSSCG00000009240(PLAC8),ENSSSCG00000011867(MYLK),ENSSSCG00000005601(HSPA5),ENSSSCG00000010453(IFIT1),ENSSSCG00000014091(F2RL1),ENSSSCG00000027992(MST1R),ENSSSCG00000010447(ACTA2),ENSSSCG00000011538(LMCD1),ENSSSCG0000001331…	1.94289	0.000167694	0.00476396
GO:0033673	negative regulation of kinase activity	biological_process	11	4	7	706	155	19309	ENSSSCG00000004154(TNFAIP3),ENSSSCG00000009482(SPRY2),ENSSSCG00000022284(DUSP6),ENSSSCG00000010624(DUSP5),	ENSSSCG00000011853(RUBCN),ENSSSCG00000016432(PRKAG2),ENSSSCG00000006163(PKIA),ENSSSCG00000025822(SFRP1),ENSSSCG00000010026(PIK3IP1),ENSSSCG00000016634(CAV1),ENSSSCG00000017335(HEXIM2),	1.94096	0.0318111	0.195909
GO:1902531	regulation of intracellular signal transduction	biological_process	79	32	47	706	1114	19309	ENSSSCG00000017723(CCL2),ENSSSCG00000017091(TNIP1),ENSSSCG00000016925(PLK2),ENSSSCG00000013297(CD44),ENSSSCG00000017277(PECAM1),ENSSSCG00000024759(CX3CL1),ENSSSCG00000022284(DUSP6),ENSSSCG00000016729(IGFBP3),ENSSSCG00000015487(TNFSF18),ENSSSCG00000007864(GPRC5B),ENSSSCG00000014362(HBEGF),ENSSSCG00000011927(UBE2B),ENSSSCG00000004154(TNFAIP3),ENSSSCG00000001952(NFKBIA),ENSSSCG00000021865(INHBA),ENS…	ENSSSCG00000016634(CAV1),ENSSSCG00000020796(SPOP),ENSSSCG00000014264(HINT1),ENSSSCG00000009947(CMKLR1),ENSSSCG00000010698(FGFR2),ENSSSCG00000000488(MDM2),ENSSSCG00000008842(KIT),ENSSSCG00000010169(SIPA1L2),ENSSSCG00000024818(RCAN3),ENSSSCG00000014091(F2RL1),ENSSSCG00000003506(PINK1),ENSSSCG00000017041(ADRA1B),ENSSSCG00000010026(PIK3IP1),ENSSSCG00000007227(ID1),ENSSSCG00000015801(TLR3),ENSSSCG0000…	1.93953	1.41642e-07	1.96956e-05
GO:0051051	negative regulation of transport	biological_process	19	6	13	706	268	19309	ENSSSCG00000015823(RAB11FIP1),ENSSSCG00000001952(NFKBIA),ENSSSCG00000009642(STC1),ENSSSCG00000027607(IER3),ENSSSCG00000012583(ACSL4),ENSSSCG00000009996(LIF),	ENSSSCG00000009565(GAS6),ENSSSCG00000004058(EZR),ENSSSCG00000006163(PKIA),ENSSSCG00000016634(CAV1),ENSSSCG00000006745(CASQ2),ENSSSCG00000011853(RUBCN),ENSSSCG00000017387(WNK4),ENSSSCG00000014091(F2RL1),ENSSSCG00000009217(PKD2),ENSSSCG00000025822(SFRP1),ENSSSCG00000016974(MAP1B),ENSSSCG00000005055(LGALS3),ENSSSCG00000020672(F2R),	1.93898	0.00689347	0.0682118
GO:1900180	regulation of protein localization to nucleus	biological_process	9	4	5	706	127	19309	ENSSSCG00000015846(RBPMS),ENSSSCG00000001952(NFKBIA),ENSSSCG00000009996(LIF),ENSSSCG00000015037(IL18),	ENSSSCG00000009565(GAS6),ENSSSCG00000015801(TLR3),ENSSSCG00000009217(PKD2),ENSSSCG00000006163(PKIA),ENSSSCG00000010587(TRIM8),	1.93818	0.0476678	0.260742
GO:0007162	negative regulation of cell adhesion	biological_process	9	5	4	706	127	19309	ENSSSCG00000022486(CBLB),ENSSSCG00000015487(TNFSF18),ENSSSCG00000010054(-),ENSSSCG00000010280(C10orf54),ENSSSCG00000000181(RND1),	ENSSSCG00000005701(ASS1),ENSSSCG00000003741(-),ENSSSCG00000022500(IL20RB),ENSSSCG00000017676(BCAS3),	1.93818	0.0476678	0.260742
GO:0072089	stem cell proliferation	biological_process	8	3	5	706	113	19309	ENSSSCG00000005096(HIF1A),ENSSSCG00000029852(WNT5A),ENSSSCG00000022331(FGF13),	ENSSSCG00000005680(PRRX2),ENSSSCG00000004290(TBX18),ENSSSCG00000006780(WNT2B),ENSSSCG00000024312(ID4),ENSSSCG00000010698(FGFR2),	1.93627	0.0585008	0.299824
GO:0007155	cell adhesion	biological_process	65	31	34	706	919	19309	ENSSSCG00000002135(PNP),ENSSSCG00000028304(ZFP36L1),ENSSSCG00000013655(ICAM1),ENSSSCG00000010280(C10orf54),ENSSSCG00000010054(-),ENSSSCG00000003079(PVR),ENSSSCG00000017705(CCL5),ENSSSCG00000023522(TGM2),ENSSSCG00000003451(PDPN),ENSSSCG00000024759(CX3CL1),ENSSSCG00000027055(NUAK1),ENSSSCG00000009361(POSTN),ENSSSCG00000015487(TNFSF18),ENSSSCG00000015037(IL18),ENSSSCG00000029852(WNT5A),ENSSSCG000000…	ENSSSCG00000023611(TNXB),ENSSSCG00000013382(PLEKHA7),ENSSSCG00000015955(ITGA6),ENSSSCG00000017578(ITGA3),ENSSSCG00000003741(-),ENSSSCG00000022500(IL20RB),ENSSSCG00000008749(SLIT2),ENSSSCG00000014557(RIC8A),ENSSSCG00000010879(KIF26B),ENSSSCG00000004744(TYRO3),ENSSSCG00000004290(TBX18),ENSSSCG00000002037(CDH24),ENSSSCG00000005701(ASS1),ENSSSCG00000008842(KIT),ENSSSCG00000005055(LGALS3),ENSSSCG00000…	1.93443	1.81805e-06	0.000137237
GO:2001242	regulation of intrinsic apoptotic signaling pathway	biological_process	7	2	5	706	99	19309	ENSSSCG00000013297(CD44),ENSSSCG00000005096(HIF1A),	ENSSSCG00000003506(PINK1),ENSSSCG00000027757(FIS1),ENSSSCG00000020796(SPOP),ENSSSCG00000015570(IVNS1ABP),ENSSSCG00000016634(CAV1),	1.93383	0.0719321	0.355889
GO:0051098	regulation of binding	biological_process	13	2	11	706	184	19309	ENSSSCG00000009996(LIF),ENSSSCG00000015487(TNFSF18),	ENSSSCG00000007227(ID1),ENSSSCG00000022504(CDON),ENSSSCG00000016634(CAV1),ENSSSCG00000020736(ADD2),ENSSSCG00000006115(RUNX1T1),ENSSSCG00000010453(IFIT1),ENSSSCG00000007208(TRIB3),ENSSSCG00000017070(HAND1),ENSSSCG00000022482(DDIT3),ENSSSCG00000008701(LRPAP1),ENSSSCG00000026181(AKTIP),	1.93233	0.0222531	0.153305
GO:0060562	epithelial tube morphogenesis	biological_process	18	7	11	706	255	19309	ENSSSCG00000007401(SDC4),ENSSSCG00000005096(HIF1A),ENSSSCG00000008963(AREG),ENSSSCG00000009482(SPRY2),ENSSSCG00000029852(WNT5A),ENSSSCG00000013297(CD44),ENSSSCG00000012974(CFL1),	ENSSSCG00000008749(SLIT2),ENSSSCG00000017387(WNK4),ENSSSCG00000011768(CCDC39),ENSSSCG00000006780(WNT2B),ENSSSCG00000010698(FGFR2),ENSSSCG00000010879(KIF26B),ENSSSCG00000017070(HAND1),ENSSSCG00000010142(RYR2),ENSSSCG00000025822(SFRP1),ENSSSCG00000006052(FZD6),ENSSSCG00000009217(PKD2),	1.93058	0.00869332	0.0782547
GO:0098779	mitophagy in response to mitochondrial depolarization	biological_process	6	0	6	706	85	19309	-	ENSSSCG00000013931(GMIP),ENSSSCG00000028282(SLC1A4),ENSSSCG00000011867(MYLK),ENSSSCG00000011538(LMCD1),ENSSSCG00000003506(PINK1),ENSSSCG00000013311(KIAA1549L),	1.93058	0.0886221	0.410052
GO:0001763	morphogenesis of a branching structure	biological_process	12	6	6	706	170	19309	ENSSSCG00000023522(TGM2),ENSSSCG00000013297(CD44),ENSSSCG00000016140(FZD5),ENSSSCG00000008963(AREG),ENSSSCG00000009482(SPRY2),ENSSSCG00000029852(WNT5A),	ENSSSCG00000009217(PKD2),ENSSSCG00000025822(SFRP1),ENSSSCG00000008408(RTN4),ENSSSCG00000008749(SLIT2),ENSSSCG00000006780(WNT2B),ENSSSCG00000010698(FGFR2),	1.93058	0.0271582	0.176729
GO:0014033	neural crest cell differentiation	biological_process	5	2	3	706	71	19309	ENSSSCG00000005096(HIF1A),ENSSSCG00000012974(CFL1),	ENSSSCG00000027856(SEMA6B),ENSSSCG00000025822(SFRP1),ENSSSCG00000025578(ALDH1A2),	1.92605	0.10939	0.487776
GO:0031966	mitochondrial membrane	cellular_component	23	12	11	706	327	19309	ENSSSCG00000018080(ATP8),ENSSSCG00000001076(RNF144B),ENSSSCG00000018082(COX3),ENSSSCG00000018078(COX2),ENSSSCG00000029876(SOD2),ENSSSCG00000018075(COX1),ENSSSCG00000018069(ND2),ENSSSCG00000018091(ND5),ENSSSCG00000018081(ATP6),ENSSSCG00000018065(ND1),ENSSSCG00000018087(ND4),ENSSSCG00000018084(ND3),	ENSSSCG00000023277(NDUFA1),ENSSSCG00000005055(LGALS3),ENSSSCG00000004672(GATM),ENSSSCG00000018092(ND6),ENSSSCG00000006848(SLC25A24),ENSSSCG00000012257(MAOA),ENSSSCG00000003506(PINK1),ENSSSCG00000010258(AIFM2),ENSSSCG00000012174(APOO),ENSSSCG00000003343(-),ENSSSCG00000010368(GLUD1),	1.92369	0.00359086	0.0438201
GO:0005938	cell cortex	cellular_component	9	3	6	706	128	19309	ENSSSCG00000023010(TMOD1),ENSSSCG00000017755(NOS2),ENSSSCG00000012974(CFL1),	ENSSSCG00000016658(ANLN),ENSSSCG00000011103(PARD3),ENSSSCG00000010698(FGFR2),ENSSSCG00000016634(CAV1),ENSSSCG00000017448(KRT19),ENSSSCG00000009217(PKD2),	1.92304	0.0498227	0.268636
GO:0051402	neuron apoptotic process	biological_process	9	3	6	706	128	19309	ENSSSCG00000005096(HIF1A),ENSSSCG00000017723(CCL2),ENSSSCG00000005385(NR4A3),	ENSSSCG00000003506(PINK1),ENSSSCG00000004744(TYRO3),ENSSSCG00000010276(UNC5B),ENSSSCG00000022482(DDIT3),ENSSSCG00000020672(F2R),ENSSSCG00000016792(FAM134B),	1.92304	0.0498227	0.268636
GO:0007052	mitotic spindle organization	biological_process	4	1	3	706	57	19309	ENSSSCG00000016925(PLK2),	ENSSSCG00000025980(CHMP4C),ENSSSCG00000027105(TUBGCP5),ENSSSCG00000029362(CHMP2A),	1.91929	0.135195	0.571494
GO:0071345	cellular response to cytokine stimulus	biological_process	27	15	12	706	385	19309	ENSSSCG00000022447(F3),ENSSSCG00000017755(NOS2),ENSSSCG00000005096(HIF1A),ENSSSCG00000008090(IL1A),ENSSSCG00000017723(CCL2),ENSSSCG00000008957(AMCF-II),ENSSSCG00000017705(CCL5),ENSSSCG00000029852(WNT5A),ENSSSCG00000008959(CXCL2),ENSSSCG00000015487(TNFSF18),ENSSSCG00000016254(CCL20),ENSSSCG00000024970(ETV3),ENSSSCG00000024759(CX3CL1),ENSSSCG00000003178(IRF3),ENSSSCG00000003035(-),	ENSSSCG00000025822(SFRP1),ENSSSCG00000011333(-),ENSSSCG00000022500(IL20RB),ENSSSCG00000008842(KIT),ENSSSCG00000010453(IFIT1),ENSSSCG00000000252(KRT8),ENSSSCG00000014091(F2RL1),ENSSSCG00000008749(SLIT2),ENSSSCG00000007251(COMMD7),ENSSSCG00000016634(CAV1),ENSSSCG00000005601(HSPA5),ENSSSCG00000009565(GAS6),	1.91804	0.00181083	0.027106
GO:0051707	response to other organism	biological_process	36	20	16	706	514	19309	ENSSSCG00000013735(JUNB),ENSSSCG00000006359(ADAMTS4),ENSSSCG00000001952(NFKBIA),ENSSSCG00000017920(CXCL16),ENSSSCG00000012974(CFL1),ENSSSCG00000001526(HMGA1),ENSSSCG00000017723(CCL2),ENSSSCG00000016140(FZD5),ENSSSCG00000027607(IER3),ENSSSCG00000003178(IRF3),ENSSSCG00000008959(CXCL2),ENSSSCG00000015037(IL18),ENSSSCG00000029852(WNT5A),ENSSSCG00000012027(ADAMTS5),ENSSSCG00000017705(CCL5),ENSSSCG0000…	ENSSSCG00000011538(LMCD1),ENSSSCG00000010447(ACTA2),ENSSSCG00000009055(ELMOD2),ENSSSCG00000016634(CAV1),ENSSSCG00000013311(KIAA1549L),ENSSSCG00000014091(F2RL1),ENSSSCG00000010453(IFIT1),ENSSSCG00000027992(MST1R),ENSSSCG00000009240(PLAC8),ENSSSCG00000011867(MYLK),ENSSSCG00000015801(TLR3),ENSSSCG00000000252(KRT8),ENSSSCG00000013755(CCDC130),ENSSSCG00000013931(GMIP),ENSSSCG00000020672(F2R),ENSSSCG00…	1.91555	0.000374737	0.0086847
GO:0042157	lipoprotein metabolic process	biological_process	7	4	3	706	100	19309	ENSSSCG00000003561(ZDHHC18),ENSSSCG00000004509(LIPG),ENSSSCG00000002921(CLIP3),ENSSSCG00000023191(LYPLA2),	ENSSSCG00000006982(ZDHHC2),ENSSSCG00000027142(-),ENSSSCG00000010635(-),	1.91449	0.0753779	0.365745
GO:0005615	extracellular space	cellular_component	63	34	29	706	900	19309	ENSSSCG00000021865(INHBA),ENSSSCG00000015770(VEGFC),ENSSSCG00000017920(CXCL16),ENSSSCG00000012974(CFL1),ENSSSCG00000006359(ADAMTS4),ENSSSCG00000004890(SERPINB2),ENSSSCG00000017723(CCL2),ENSSSCG00000006862(VCAM1),ENSSSCG00000022742(PRDX6),ENSSSCG00000000246(-),ENSSSCG00000016254(CCL20),ENSSSCG00000008963(AREG),ENSSSCG00000013599(ANGPTL4),ENSSSCG00000009642(STC1),ENSSSCG00000023796(IL18BP),ENSSSCG0…	ENSSSCG00000021208(SEPP1),ENSSSCG00000002368(LTBP2),ENSSSCG00000025561(VASN),ENSSSCG00000004058(EZR),ENSSSCG00000007379(WISP2),ENSSSCG00000011538(LMCD1),ENSSSCG00000030160(COL18A1),ENSSSCG00000009565(GAS6),ENSSSCG00000025969(PTPRR),ENSSSCG00000017391(PLEKHH3),ENSSSCG00000004894(SERPINB5),ENSSSCG00000016432(PRKAG2),ENSSSCG00000010447(ACTA2),ENSSSCG00000016983(STC2),ENSSSCG00000025308(IL17D),ENSSSC…	1.91449	3.54768e-06	0.000220541
GO:0015078	hydrogen ion transmembrane transporter activity	molecular_function	7	7	0	706	100	19309	ENSSSCG00000018082(COX3),ENSSSCG00000018080(ATP8),ENSSSCG00000018081(ATP6),ENSSSCG00000018094(CYTB),ENSSSCG00000018078(COX2),ENSSSCG00000008056(ATP6V0C),ENSSSCG00000018075(COX1),	-	1.91449	0.0753779	0.365745
GO:0043207	response to external biotic stimulus	biological_process	36	20	16	706	515	19309	ENSSSCG00000013735(JUNB),ENSSSCG00000006359(ADAMTS4),ENSSSCG00000001952(NFKBIA),ENSSSCG00000017920(CXCL16),ENSSSCG00000012974(CFL1),ENSSSCG00000001526(HMGA1),ENSSSCG00000017723(CCL2),ENSSSCG00000016140(FZD5),ENSSSCG00000027607(IER3),ENSSSCG00000003178(IRF3),ENSSSCG00000008959(CXCL2),ENSSSCG00000015037(IL18),ENSSSCG00000029852(WNT5A),ENSSSCG00000012027(ADAMTS5),ENSSSCG00000017705(CCL5),ENSSSCG0000…	ENSSSCG00000011538(LMCD1),ENSSSCG00000010447(ACTA2),ENSSSCG00000009055(ELMOD2),ENSSSCG00000016634(CAV1),ENSSSCG00000013311(KIAA1549L),ENSSSCG00000014091(F2RL1),ENSSSCG00000010453(IFIT1),ENSSSCG00000027992(MST1R),ENSSSCG00000009240(PLAC8),ENSSSCG00000011867(MYLK),ENSSSCG00000015801(TLR3),ENSSSCG00000000252(KRT8),ENSSSCG00000013755(CCDC130),ENSSSCG00000013931(GMIP),ENSSSCG00000020672(F2R),ENSSSCG00…	1.91183	0.000388169	0.00884089
GO:0009791	post-embryonic development	biological_process	6	3	3	706	86	19309	ENSSSCG00000029876(SOD2),ENSSSCG00000027646(TIPARP),ENSSSCG00000016140(FZD5),	ENSSSCG00000010698(FGFR2),ENSSSCG00000003201(ATF5),ENSSSCG00000021208(SEPP1),	1.90813	0.0930385	0.429358
GO:0040008	regulation of growth	biological_process	27	10	17	706	387	19309	ENSSSCG00000012583(ACSL4),ENSSSCG00000022331(FGF13),ENSSSCG00000005096(HIF1A),ENSSSCG00000017920(CXCL16),ENSSSCG00000021865(INHBA),ENSSSCG00000003035(-),ENSSSCG00000022284(DUSP6),ENSSSCG00000016729(IGFBP3),ENSSSCG00000030300(-),ENSSSCG00000029852(WNT5A),	ENSSSCG00000027856(SEMA6B),ENSSSCG00000025822(SFRP1),ENSSSCG00000003702(GATA6),ENSSSCG00000016974(MAP1B),ENSSSCG00000008749(SLIT2),ENSSSCG00000022168(APBB2),ENSSSCG00000009240(PLAC8),ENSSSCG00000021562(PLXNA4),ENSSSCG00000007379(WISP2),ENSSSCG00000008408(RTN4),ENSSSCG00000004058(EZR),ENSSSCG00000021731(WWC2),ENSSSCG00000024134(MGLL),ENSSSCG00000016983(STC2),ENSSSCG00000010698(FGFR2),ENSSSCG000000…	1.90813	0.00194696	0.0284979
GO:0055074	calcium ion homeostasis	biological_process	15	5	10	706	215	19309	ENSSSCG00000011825(ATP13A3),ENSSSCG00000005037(ERO1A),ENSSSCG00000017705(CCL5),ENSSSCG00000023522(TGM2),ENSSSCG00000009642(STC1),	ENSSSCG00000022482(DDIT3),ENSSSCG00000014091(F2RL1),ENSSSCG00000027757(FIS1),ENSSSCG00000016983(STC2),ENSSSCG00000017041(ADRA1B),ENSSSCG00000006745(CASQ2),ENSSSCG00000016634(CAV1),ENSSSCG00000020672(F2R),ENSSSCG00000010142(RYR2),ENSSSCG00000009217(PKD2),	1.90813	0.0168911	0.127686
GO:0055001	muscle cell development	biological_process	8	3	5	706	115	19309	ENSSSCG00000003035(-),ENSSSCG00000013236(MYBPC3),ENSSSCG00000023010(TMOD1),	ENSSSCG00000004570(TPM1),ENSSSCG00000017448(KRT19),ENSSSCG00000006745(CASQ2),ENSSSCG00000008833(SGCB),ENSSSCG00000004366(BVES),	1.9026	0.0640167	0.322156
GO:0046395	carboxylic acid catabolic process	biological_process	8	1	7	706	115	19309	ENSSSCG00000017755(NOS2),	ENSSSCG00000016156(ACADL),ENSSSCG00000009937(ACACB),ENSSSCG00000007098(DTD1),ENSSSCG00000028123(ACAD8),ENSSSCG00000007359(LPIN3),ENSSSCG00000000839(ALDH1L2),ENSSSCG00000023354(ACAD9),	1.9026	0.0640167	0.322156
GO:0008283	cell proliferation	biological_process	82	42	40	706	1179	19309	ENSSSCG00000029876(SOD2),ENSSSCG00000004154(TNFAIP3),ENSSSCG00000017755(NOS2),ENSSSCG00000010088(UBE2L3),ENSSSCG00000028304(ZFP36L1),ENSSSCG00000014362(HBEGF),ENSSSCG00000022331(FGF13),ENSSSCG00000024458(PDXK),ENSSSCG00000016729(IGFBP3),ENSSSCG00000000843(TXNRD1),ENSSSCG00000015487(TNFSF18),ENSSSCG00000008957(AMCF-II),ENSSSCG00000008742(CD38),ENSSSCG00000009642(STC1),ENSSSCG00000013735(JUNB),ENSS…	ENSSSCG00000008749(SLIT2),ENSSSCG00000022504(CDON),ENSSSCG00000016665(BMPER),ENSSSCG00000020672(F2R),ENSSSCG00000022500(IL20RB),ENSSSCG00000009240(PLAC8),ENSSSCG00000004485(CD109),ENSSSCG00000006052(FZD6),ENSSSCG00000026460(TAL1),ENSSSCG00000003201(ATF5),ENSSSCG00000014091(F2RL1),ENSSSCG00000010070(SMARCB1),ENSSSCG00000006274(PRKDC),ENSSSCG00000005680(PRRX2),ENSSSCG00000008842(KIT),ENSSSCG0000000…	1.9022	1.79147e-07	2.36654e-05
GO:0051050	positive regulation of transport	biological_process	36	19	17	706	518	19309	ENSSSCG00000016140(FZD5),ENSSSCG00000009642(STC1),ENSSSCG00000007401(SDC4),ENSSSCG00000008090(IL1A),ENSSSCG00000001952(NFKBIA),ENSSSCG00000005385(NR4A3),ENSSSCG00000017723(CCL2),ENSSSCG00000015846(RBPMS),ENSSSCG00000010088(UBE2L3),ENSSSCG00000022780(UGCG),ENSSSCG00000011727(PTX3),ENSSSCG00000004509(LIPG),ENSSSCG00000005096(HIF1A),ENSSSCG00000017705(CCL5),ENSSSCG00000003035(-),ENSSSCG00000014304(S…	ENSSSCG00000005055(LGALS3),ENSSSCG00000014091(F2RL1),ENSSSCG00000023371(EHD2),ENSSSCG00000027757(FIS1),ENSSSCG00000003506(PINK1),ENSSSCG00000029362(CHMP2A),ENSSSCG00000017676(BCAS3),ENSSSCG00000024418(RHOU),ENSSSCG00000016634(CAV1),ENSSSCG00000002860(PDCD5),ENSSSCG00000010142(RYR2),ENSSSCG00000004058(EZR),ENSSSCG00000009565(GAS6),ENSSSCG00000020672(F2R),ENSSSCG00000009217(PKD2),ENSSSCG00000011867…	1.90076	0.000431095	0.00957104
GO:0051251	positive regulation of lymphocyte activation	biological_process	10	7	3	706	144	19309	ENSSSCG00000006862(VCAM1),ENSSSCG00000015037(IL18),ENSSSCG00000002135(PNP),ENSSSCG00000008742(CD38),ENSSSCG00000017705(CCL5),ENSSSCG00000021576(CD83),ENSSSCG00000017723(CCL2),	ENSSSCG00000009565(GAS6),ENSSSCG00000016634(CAV1),ENSSSCG00000007675(EPHB4),	1.8993	0.0442383	0.247099
GO:0009749	response to glucose	biological_process	5	3	2	706	72	19309	ENSSSCG00000013655(ICAM1),ENSSSCG00000006862(VCAM1),ENSSSCG00000005096(HIF1A),	ENSSSCG00000014927(NOX4),ENSSSCG00000017279(ERN1),	1.8993	0.115125	0.507357
GO:0010594	regulation of endothelial cell migration	biological_process	5	2	3	706	72	19309	ENSSSCG00000009642(STC1),ENSSSCG00000029852(WNT5A),	ENSSSCG00000017676(BCAS3),ENSSSCG00000016665(BMPER),ENSSSCG00000008749(SLIT2),	1.8993	0.115125	0.507357
GO:0004620	phospholipase activity	molecular_function	5	4	1	706	72	19309	ENSSSCG00000022742(PRDX6),ENSSSCG00000004509(LIPG),ENSSSCG00000017705(CCL5),ENSSSCG00000023351(PLA2G4A),	ENSSSCG00000010483(PLCE1),	1.8993	0.115125	0.507357
GO:0043130	ubiquitin binding	molecular_function	5	2	3	706	72	19309	ENSSSCG00000022099(TP53INP2),ENSSSCG00000004154(TNFAIP3),	ENSSSCG00000026158(RAD18),ENSSSCG00000011940(DZIP3),ENSSSCG00000009376(VPS36),	1.8993	0.115125	0.507357
GO:0015631	tubulin binding	molecular_function	15	3	12	706	216	19309	ENSSSCG00000006160(STMN2),ENSSSCG00000002921(CLIP3),ENSSSCG00000022331(FGF13),	ENSSSCG00000016401(KIF1A),ENSSSCG00000003201(ATF5),ENSSSCG00000003738(MAPRE2),ENSSSCG00000010879(KIF26B),ENSSSCG00000002860(PDCD5),ENSSSCG00000017676(BCAS3),ENSSSCG00000016974(MAP1B),ENSSSCG00000004058(EZR),ENSSSCG00000012110(MID1),ENSSSCG00000027105(TUBGCP5),ENSSSCG00000001840(-),ENSSSCG00000000779(KIF21A),	1.8993	0.0175633	0.13108
GO:0016032	viral process	biological_process	12	5	7	706	173	19309	ENSSSCG00000011727(PTX3),ENSSSCG00000013655(ICAM1),ENSSSCG00000021965(-),ENSSSCG00000017705(CCL5),ENSSSCG00000023088(-),	ENSSSCG00000009565(GAS6),ENSSSCG00000025980(CHMP4C),ENSSSCG00000010070(SMARCB1),ENSSSCG00000010453(IFIT1),ENSSSCG00000029362(CHMP2A),ENSSSCG00000016634(CAV1),ENSSSCG00000010587(TRIM8),	1.8971	0.030714	0.192747
GO:0006626	protein targeting to mitochondrion	biological_process	7	3	4	706	101	19309	ENSSSCG00000010088(UBE2L3),ENSSSCG00000016140(FZD5),ENSSSCG00000022780(UGCG),	ENSSSCG00000002860(PDCD5),ENSSSCG00000024418(RHOU),ENSSSCG00000003506(PINK1),ENSSSCG00000027757(FIS1),	1.89553	0.0789324	0.377789
GO:0042593	glucose homeostasis	biological_process	9	5	4	706	130	19309	ENSSSCG00000012202(GK),ENSSSCG00000007864(GPRC5B),ENSSSCG00000006862(VCAM1),ENSSSCG00000013655(ICAM1),ENSSSCG00000005096(HIF1A),	ENSSSCG00000020796(SPOP),ENSSSCG00000017041(ADRA1B),ENSSSCG00000017279(ERN1),ENSSSCG00000014927(NOX4),	1.89345	0.0543406	0.283731
GO:0008017	microtubule binding	molecular_function	11	2	9	706	159	19309	ENSSSCG00000022331(FGF13),ENSSSCG00000002921(CLIP3),	ENSSSCG00000027105(TUBGCP5),ENSSSCG00000001840(-),ENSSSCG00000000779(KIF21A),ENSSSCG00000016974(MAP1B),ENSSSCG00000012110(MID1),ENSSSCG00000004058(EZR),ENSSSCG00000016401(KIF1A),ENSSSCG00000003738(MAPRE2),ENSSSCG00000010879(KIF26B),	1.89213	0.0376046	0.223011
GO:0061138	morphogenesis of a branching epithelium	biological_process	11	6	5	706	159	19309	ENSSSCG00000016140(FZD5),ENSSSCG00000023522(TGM2),ENSSSCG00000013297(CD44),ENSSSCG00000008963(AREG),ENSSSCG00000009482(SPRY2),ENSSSCG00000029852(WNT5A),	ENSSSCG00000025822(SFRP1),ENSSSCG00000009217(PKD2),ENSSSCG00000006780(WNT2B),ENSSSCG00000010698(FGFR2),ENSSSCG00000008749(SLIT2),	1.89213	0.0376046	0.223011
GO:0032270	positive regulation of cellular protein metabolic process	biological_process	67	33	34	706	970	19309	ENSSSCG00000001076(RNF144B),ENSSSCG00000022331(FGF13),ENSSSCG00000010088(UBE2L3),ENSSSCG00000009996(LIF),ENSSSCG00000004154(TNFAIP3),ENSSSCG00000014924(CTSC),ENSSSCG00000013655(ICAM1),ENSSSCG00000026041(-),ENSSSCG00000017705(CCL5),ENSSSCG00000016729(IGFBP3),ENSSSCG00000015487(TNFSF18),ENSSSCG00000002921(CLIP3),ENSSSCG00000007864(GPRC5B),ENSSSCG00000015037(IL18),ENSSSCG00000028525(-),ENSSSCG000000…	ENSSSCG00000004322(ANKRD6),ENSSSCG00000020672(F2R),ENSSSCG00000009217(PKD2),ENSSSCG00000012110(MID1),ENSSSCG00000011333(-),ENSSSCG00000022504(CDON),ENSSSCG00000014927(NOX4),ENSSSCG00000016665(BMPER),ENSSSCG00000021134(PELI2),ENSSSCG00000020906(TNFSF10),ENSSSCG00000011507(ARL6IP5),ENSSSCG00000006883(RWDD3),ENSSSCG00000015801(TLR3),ENSSSCG00000001523(GRM4),ENSSSCG00000010483(PLCE1),ENSSSCG000000170…	1.88911	2.74614e-06	0.000181383
GO:0046649	lymphocyte activation	biological_process	29	16	13	706	420	19309	ENSSSCG00000017723(CCL2),ENSSSCG00000022486(CBLB),ENSSSCG00000017705(CCL5),ENSSSCG00000015037(IL18),ENSSSCG00000015487(TNFSF18),ENSSSCG00000006862(VCAM1),ENSSSCG00000021576(CD83),ENSSSCG00000028304(ZFP36L1),ENSSSCG00000016140(FZD5),ENSSSCG00000008742(CD38),ENSSSCG00000002135(PNP),ENSSSCG00000010054(-),ENSSSCG00000004125(STX11),ENSSSCG00000004154(TNFAIP3),ENSSSCG00000013655(ICAM1),ENSSSCG000000102…	ENSSSCG00000016634(CAV1),ENSSSCG00000011049(DCLRE1C),ENSSSCG00000009565(GAS6),ENSSSCG00000022500(IL20RB),ENSSSCG00000025822(SFRP1),ENSSSCG00000007675(EPHB4),ENSSSCG00000003741(-),ENSSSCG00000030898(MAFB),ENSSSCG00000005055(LGALS3),ENSSSCG00000008842(KIT),ENSSSCG00000004744(TYRO3),ENSSSCG00000006274(PRKDC),ENSSSCG00000014091(F2RL1),	1.88844	0.00159516	0.0251607
GO:0050715	positive regulation of cytokine secretion	biological_process	4	2	2	706	58	19309	ENSSSCG00000008090(IL1A),ENSSSCG00000029852(WNT5A),	ENSSSCG00000014091(F2RL1),ENSSSCG00000020672(F2R),	1.8862	0.142784	0.598313
GO:0055114	oxidation-reduction process	biological_process	56	28	28	706	812	19309	ENSSSCG00000010554(SCD),ENSSSCG00000018094(CYTB),ENSSSCG00000018084(ND3),ENSSSCG00000013780(TECR),ENSSSCG00000000843(TXNRD1),ENSSSCG00000005037(ERO1A),ENSSSCG00000003154(GYS1),ENSSSCG00000018069(ND2),ENSSSCG00000030456(-),ENSSSCG00000026807(NDUFB4),ENSSSCG00000005096(HIF1A),ENSSSCG00000029876(SOD2),ENSSSCG00000018082(COX3),ENSSSCG00000017755(NOS2),ENSSSCG00000005385(NR4A3),ENSSSCG00000018091(ND5)…	ENSSSCG00000006717(PHGDH),ENSSSCG00000017041(ADRA1B),ENSSSCG00000006873(FRRS1),ENSSSCG00000026229(PCBD2),ENSSSCG00000009937(ACACB),ENSSSCG00000022794(HHIPL1),ENSSSCG00000018092(ND6),ENSSSCG00000000839(ALDH1L2),ENSSSCG00000014927(NOX4),ENSSSCG00000009684(MSRA),ENSSSCG00000008289(-),ENSSSCG00000023354(ACAD9),ENSSSCG00000016156(ACADL),ENSSSCG00000028123(ACAD8),ENSSSCG00000028501(-),ENSSSCG0000002815…	1.8862	1.76361e-05	0.000789737
GO:0031256	leading edge membrane	cellular_component	4	1	3	706	58	19309	ENSSSCG00000000293(ITGA5),	ENSSSCG00000004209(PTPRK),ENSSSCG00000004570(TPM1),ENSSSCG00000005110(SYNE2),	1.8862	0.142784	0.598313
GO:0018107	peptidyl-threonine phosphorylation	biological_process	4	3	1	706	58	19309	ENSSSCG00000029852(WNT5A),ENSSSCG00000009482(SPRY2),ENSSSCG00000003035(-),	ENSSSCG00000016432(PRKAG2),	1.8862	0.142784	0.598313
GO:2001243	negative regulation of intrinsic apoptotic signaling pathway	biological_process	4	2	2	706	58	19309	ENSSSCG00000013297(CD44),ENSSSCG00000005096(HIF1A),	ENSSSCG00000015570(IVNS1ABP),ENSSSCG00000003506(PINK1),	1.8862	0.142784	0.598313
GO:0060021	palate development	biological_process	4	3	1	706	58	19309	ENSSSCG00000029852(WNT5A),ENSSSCG00000027646(TIPARP),ENSSSCG00000021865(INHBA),	ENSSSCG00000026516(EPHB3),	1.8862	0.142784	0.598313
GO:0017015	regulation of transforming growth factor beta receptor signaling pathway	biological_process	4	0	4	706	58	19309	-	ENSSSCG00000017578(ITGA3),ENSSSCG00000025561(VASN),ENSSSCG00000005601(HSPA5),ENSSSCG00000004485(CD109),	1.8862	0.142784	0.598313
GO:0043039	tRNA aminoacylation	biological_process	4	0	4	706	58	19309	-	ENSSSCG00000028320(-),ENSSSCG00000002516(WARS),ENSSSCG00000028778(-),ENSSSCG00000021848(-),	1.8862	0.142784	0.598313
GO:0015992	proton transport	biological_process	10	9	1	706	145	19309	ENSSSCG00000018075(COX1),ENSSSCG00000026635(-),ENSSSCG00000008056(ATP6V0C),ENSSSCG00000018078(COX2),ENSSSCG00000018082(COX3),ENSSSCG00000022925(-),ENSSSCG00000018081(ATP6),ENSSSCG00000018094(CYTB),ENSSSCG00000018080(ATP8),	ENSSSCG00000005610(-),	1.8862	0.046128	0.254692
GO:0007411	axon guidance	biological_process	11	2	9	706	160	19309	ENSSSCG00000029852(WNT5A),ENSSSCG00000005385(NR4A3),	ENSSSCG00000026516(EPHB3),ENSSSCG00000008749(SLIT2),ENSSSCG00000010276(UNC5B),ENSSSCG00000022168(APBB2),ENSSSCG00000027856(SEMA6B),ENSSSCG00000021562(PLXNA4),ENSSSCG00000024591(ETV1),ENSSSCG00000010651(ABLIM1),ENSSSCG00000011946(ALCAM),	1.8803	0.0391686	0.227436
GO:0004721	phosphoprotein phosphatase activity	molecular_function	11	4	7	706	160	19309	ENSSSCG00000012743(MTMR1),ENSSSCG00000022284(DUSP6),ENSSSCG00000010755(PTPRE),ENSSSCG00000010624(DUSP5),	ENSSSCG00000005194(-),ENSSSCG00000005195(PTPRD),ENSSSCG00000016614(PTPRZ1),ENSSSCG00000025969(PTPRR),ENSSSCG00000002425(PTPN21),ENSSSCG00000011434(PPM1M),ENSSSCG00000004209(PTPRK),	1.8803	0.0391686	0.227436
GO:0009653	anatomical structure morphogenesis	biological_process	126	44	82	706	1839	19309	ENSSSCG00000006862(VCAM1),ENSSSCG00000021865(INHBA),ENSSSCG00000005385(NR4A3),ENSSSCG00000000293(ITGA5),ENSSSCG00000016887(ITGA2),ENSSSCG00000008090(IL1A),ENSSSCG00000022447(F3),ENSSSCG00000009482(SPRY2),ENSSSCG00000028760(KLF5),ENSSSCG00000016140(FZD5),ENSSSCG00000013599(ANGPTL4),ENSSSCG00000012051(RUNX1),ENSSSCG00000003035(-),ENSSSCG00000029852(WNT5A),ENSSSCG00000015037(IL18),ENSSSCG00000023522…	ENSSSCG00000030160(COL18A1),ENSSSCG00000024134(MGLL),ENSSSCG00000008137(-),ENSSSCG00000026516(EPHB3),ENSSSCG00000009593(ROR2),ENSSSCG00000010447(ACTA2),ENSSSCG00000024418(RHOU),ENSSSCG00000021562(PLXNA4),ENSSSCG00000004058(EZR),ENSSSCG00000004012(THBS2),ENSSSCG00000025578(ALDH1A2),ENSSSCG00000023371(EHD2),ENSSSCG00000016614(PTPRZ1),ENSSSCG00000017070(HAND1),ENSSSCG00000001025(DSP),ENSSSCG00000027…	1.87389	2.91964e-10	3.08547e-07
GO:0019752	carboxylic acid metabolic process	biological_process	42	12	30	706	613	19309	ENSSSCG00000010554(SCD),ENSSSCG00000003451(PDPN),ENSSSCG00000005037(ERO1A),ENSSSCG00000013780(TECR),ENSSSCG00000005096(HIF1A),ENSSSCG00000017755(NOS2),ENSSSCG00000012202(GK),ENSSSCG00000023351(PLA2G4A),ENSSSCG00000005385(NR4A3),ENSSSCG00000005688(PTGES),ENSSSCG00000027607(IER3),ENSSSCG00000013366(LDHA),	ENSSSCG00000002516(WARS),ENSSSCG00000006717(PHGDH),ENSSSCG00000007359(LPIN3),ENSSSCG00000012846(PDDC1),ENSSSCG00000003400(-),ENSSSCG00000015340(ASNS),ENSSSCG00000009937(ACACB),ENSSSCG00000028320(-),ENSSSCG00000005701(ASS1),ENSSSCG00000004672(GATM),ENSSSCG00000002847(GPT2),ENSSSCG00000000839(ALDH1L2),ENSSSCG00000021848(-),ENSSSCG00000014927(NOX4),ENSSSCG00000023611(TNXB),ENSSSCG00000005287(PSAT1),…	1.87389	0.000206619	0.0056277
GO:0006497	protein lipidation	biological_process	5	2	3	706	73	19309	ENSSSCG00000003561(ZDHHC18),ENSSSCG00000002921(CLIP3),	ENSSSCG00000027142(-),ENSSSCG00000006982(ZDHHC2),ENSSSCG00000010635(-),	1.87328	0.121037	0.526821
GO:0019208	phosphatase regulator activity	molecular_function	5	3	2	706	73	19309	ENSSSCG00000013016(PPP2R5B),ENSSSCG00000027722(BMP2K),ENSSSCG00000016729(IGFBP3),	ENSSSCG00000023897(-),ENSSSCG00000024818(RCAN3),	1.87328	0.121037	0.526821
GO:0097485	neuron projection guidance	biological_process	11	2	9	706	161	19309	ENSSSCG00000005385(NR4A3),ENSSSCG00000029852(WNT5A),	ENSSSCG00000021562(PLXNA4),ENSSSCG00000027856(SEMA6B),ENSSSCG00000024591(ETV1),ENSSSCG00000010651(ABLIM1),ENSSSCG00000011946(ALCAM),ENSSSCG00000026516(EPHB3),ENSSSCG00000010276(UNC5B),ENSSSCG00000022168(APBB2),ENSSSCG00000008749(SLIT2),	1.86862	0.0407806	0.234733
GO:0044770	cell cycle phase transition	biological_process	15	6	9	706	220	19309	ENSSSCG00000010088(UBE2L3),ENSSSCG00000016925(PLK2),ENSSSCG00000002855(CCNE1),ENSSSCG00000027607(IER3),ENSSSCG00000021865(INHBA),ENSSSCG00000003451(PDPN),	ENSSSCG00000000488(MDM2),ENSSSCG00000024418(RHOU),ENSSSCG00000002429(FOXN3),ENSSSCG00000006163(PKIA),ENSSSCG00000009217(PKD2),ENSSSCG00000024312(ID4),ENSSSCG00000003201(ATF5),ENSSSCG00000010070(SMARCB1),ENSSSCG00000006274(PRKDC),	1.86476	0.020468	0.144012
GO:0007417	central nervous system development	biological_process	37	12	25	706	543	19309	ENSSSCG00000009996(LIF),ENSSSCG00000028322(BTG2),ENSSSCG00000022331(FGF13),ENSSSCG00000021220(CKB),ENSSSCG00000005096(HIF1A),ENSSSCG00000029852(WNT5A),ENSSSCG00000012051(RUNX1),ENSSSCG00000015814(TACC1),ENSSSCG00000013366(LDHA),ENSSSCG00000011218(SLC4A7),ENSSSCG00000005385(NR4A3),ENSSSCG00000021865(INHBA),	ENSSSCG00000022504(CDON),ENSSSCG00000002620(EFHC1),ENSSSCG00000011333(-),ENSSSCG00000009217(PKD2),ENSSSCG00000008749(SLIT2),ENSSSCG00000006780(WNT2B),ENSSSCG00000004744(TYRO3),ENSSSCG00000006717(PHGDH),ENSSSCG00000005601(HSPA5),ENSSSCG00000006052(FZD6),ENSSSCG00000030898(MAFB),ENSSSCG00000001840(-),ENSSSCG00000024312(ID4),ENSSSCG00000016614(PTPRZ1),ENSSSCG00000003201(ATF5),ENSSSCG00000026460(TAL1…	1.86362	0.000520891	0.0110096
GO:0007169	transmembrane receptor protein tyrosine kinase signaling pathway	biological_process	26	15	11	706	382	19309	ENSSSCG00000015770(VEGFC),ENSSSCG00000029852(WNT5A),ENSSSCG00000016729(IGFBP3),ENSSSCG00000008963(AREG),ENSSSCG00000010755(PTPRE),ENSSSCG00000022284(DUSP6),ENSSSCG00000003035(-),ENSSSCG00000024996(-),ENSSSCG00000028873(-),ENSSSCG00000015650(MAPKAPK2),ENSSSCG00000014362(HBEGF),ENSSSCG00000027646(TIPARP),ENSSSCG00000022447(F3),ENSSSCG00000009482(SPRY2),ENSSSCG00000005096(HIF1A),	ENSSSCG00000025924(IGFBP5),ENSSSCG00000010698(FGFR2),ENSSSCG00000009593(ROR2),ENSSSCG00000024817(RASSF2),ENSSSCG00000013564(INSR),ENSSSCG00000026516(EPHB3),ENSSSCG00000025969(PTPRR),ENSSSCG00000007675(EPHB4),ENSSSCG00000008842(KIT),ENSSSCG00000027992(MST1R),ENSSSCG00000011785(-),	1.86151	0.00323459	0.0401211
GO:0052547	regulation of peptidase activity	biological_process	20	6	14	706	294	19309	ENSSSCG00000004890(SERPINB2),ENSSSCG00000015322(TFPI2),ENSSSCG00000014924(CTSC),ENSSSCG00000022447(F3),ENSSSCG00000012277(TIMP1),ENSSSCG00000013297(CD44),	ENSSSCG00000009716(SH3RF1),ENSSSCG00000004894(SERPINB5),ENSSSCG00000009565(GAS6),ENSSSCG00000014170(CAST),ENSSSCG00000000155(TIMP3),ENSSSCG00000002860(PDCD5),ENSSSCG00000016634(CAV1),ENSSSCG00000004485(CD109),ENSSSCG00000027757(FIS1),ENSSSCG00000020906(TNFSF10),ENSSSCG00000011507(ARL6IP5),ENSSSCG00000020672(F2R),ENSSSCG00000008504(CRIM1),ENSSSCG00000011333(-),	1.86053	0.00888545	0.0795775
GO:0005740	mitochondrial envelope	cellular_component	24	12	12	706	353	19309	ENSSSCG00000018065(ND1),ENSSSCG00000018087(ND4),ENSSSCG00000018084(ND3),ENSSSCG00000018091(ND5),ENSSSCG00000018081(ATP6),ENSSSCG00000018082(COX3),ENSSSCG00000029876(SOD2),ENSSSCG00000018078(COX2),ENSSSCG00000018075(COX1),ENSSSCG00000018069(ND2),ENSSSCG00000018080(ATP8),ENSSSCG00000001076(RNF144B),	ENSSSCG00000010368(GLUD1),ENSSSCG00000003343(-),ENSSSCG00000012257(MAOA),ENSSSCG00000011893(COX17),ENSSSCG00000006848(SLC25A24),ENSSSCG00000003506(PINK1),ENSSSCG00000010258(AIFM2),ENSSSCG00000012174(APOO),ENSSSCG00000023277(NDUFA1),ENSSSCG00000005055(LGALS3),ENSSSCG00000004672(GATM),ENSSSCG00000018092(ND6),	1.85948	0.0045738	0.051095
GO:0007224	smoothened signaling pathway	biological_process	7	0	7	706	103	19309	-	ENSSSCG00000005680(PRRX2),ENSSSCG00000001840(-),ENSSSCG00000008738(CC2D2A),ENSSSCG00000008706(-),ENSSSCG00000025822(SFRP1),ENSSSCG00000010698(FGFR2),ENSSSCG00000009593(ROR2),	1.85873	0.0863725	0.404245
GO:0006874	cellular calcium ion homeostasis	biological_process	14	5	9	706	206	19309	ENSSSCG00000005037(ERO1A),ENSSSCG00000011825(ATP13A3),ENSSSCG00000009642(STC1),ENSSSCG00000017705(CCL5),ENSSSCG00000023522(TGM2),	ENSSSCG00000027757(FIS1),ENSSSCG00000014091(F2RL1),ENSSSCG00000022482(DDIT3),ENSSSCG00000009217(PKD2),ENSSSCG00000010142(RYR2),ENSSSCG00000020672(F2R),ENSSSCG00000006745(CASQ2),ENSSSCG00000016634(CAV1),ENSSSCG00000017041(ADRA1B),	1.85873	0.0249865	0.166493
GO:0042990	regulation of transcription factor import into nucleus	biological_process	4	2	2	706	59	19309	ENSSSCG00000001952(NFKBIA),ENSSSCG00000015037(IL18),	ENSSSCG00000009217(PKD2),ENSSSCG00000015801(TLR3),	1.85423	0.150603	0.624146
GO:0019221	cytokine-mediated signaling pathway	biological_process	21	11	10	706	310	19309	ENSSSCG00000008957(AMCF-II),ENSSSCG00000017705(CCL5),ENSSSCG00000017723(CCL2),ENSSSCG00000003178(IRF3),ENSSSCG00000024759(CX3CL1),ENSSSCG00000029852(WNT5A),ENSSSCG00000008959(CXCL2),ENSSSCG00000015487(TNFSF18),ENSSSCG00000016254(CCL20),ENSSSCG00000008090(IL1A),ENSSSCG00000022447(F3),	ENSSSCG00000016634(CAV1),ENSSSCG00000007251(COMMD7),ENSSSCG00000009565(GAS6),ENSSSCG00000008842(KIT),ENSSSCG00000022500(IL20RB),ENSSSCG00000011333(-),ENSSSCG00000014091(F2RL1),ENSSSCG00000008749(SLIT2),ENSSSCG00000010453(IFIT1),ENSSSCG00000000252(KRT8),	1.85273	0.00786078	0.0729989
GO:0051224	negative regulation of protein transport	biological_process	9	2	7	706	133	19309	ENSSSCG00000015823(RAB11FIP1),ENSSSCG00000001952(NFKBIA),	ENSSSCG00000014091(F2RL1),ENSSSCG00000009565(GAS6),ENSSSCG00000025822(SFRP1),ENSSSCG00000009217(PKD2),ENSSSCG00000004058(EZR),ENSSSCG00000006163(PKIA),ENSSSCG00000020672(F2R),	1.85074	0.0616533	0.313246
GO:0050671	positive regulation of lymphocyte proliferation	biological_process	5	5	0	706	74	19309	ENSSSCG00000008742(CD38),ENSSSCG00000006862(VCAM1),ENSSSCG00000002135(PNP),ENSSSCG00000017705(CCL5),ENSSSCG00000015037(IL18),	-	1.84796	0.127126	0.547461
GO:0032946	positive regulation of mononuclear cell proliferation	biological_process	5	5	0	706	74	19309	ENSSSCG00000015037(IL18),ENSSSCG00000006862(VCAM1),ENSSSCG00000008742(CD38),ENSSSCG00000002135(PNP),ENSSSCG00000017705(CCL5),	-	1.84796	0.127126	0.547461
GO:0045860	positive regulation of protein kinase activity	biological_process	21	7	14	706	311	19309	ENSSSCG00000016140(FZD5),ENSSSCG00000022331(FGF13),ENSSSCG00000026041(-),ENSSSCG00000009482(SPRY2),ENSSSCG00000017705(CCL5),ENSSSCG00000029852(WNT5A),ENSSSCG00000007864(GPRC5B),	ENSSSCG00000027992(MST1R),ENSSSCG00000014927(NOX4),ENSSSCG00000008842(KIT),ENSSSCG00000020672(F2R),ENSSSCG00000009217(PKD2),ENSSSCG00000014091(F2RL1),ENSSSCG00000010483(PLCE1),ENSSSCG00000005601(HSPA5),ENSSSCG00000017279(ERN1),ENSSSCG00000001523(GRM4),ENSSSCG00000009565(GAS6),ENSSSCG00000021205(STK26),ENSSSCG00000024817(RASSF2),ENSSSCG00000016432(PRKAG2),	1.84678	0.00814238	0.0753491
GO:0006082	organic acid metabolic process	biological_process	46	14	32	706	684	19309	ENSSSCG00000002135(PNP),ENSSSCG00000023351(PLA2G4A),ENSSSCG00000017755(NOS2),ENSSSCG00000012202(GK),ENSSSCG00000005096(HIF1A),ENSSSCG00000012766(BGN),ENSSSCG00000003451(PDPN),ENSSSCG00000010554(SCD),ENSSSCG00000013780(TECR),ENSSSCG00000005037(ERO1A),ENSSSCG00000027607(IER3),ENSSSCG00000005688(PTGES),ENSSSCG00000013366(LDHA),ENSSSCG00000005385(NR4A3),	ENSSSCG00000005287(PSAT1),ENSSSCG00000010210(SLC16A9),ENSSSCG00000023611(TNXB),ENSSSCG00000002847(GPT2),ENSSSCG00000004672(GATM),ENSSSCG00000014927(NOX4),ENSSSCG00000021848(-),ENSSSCG00000000839(ALDH1L2),ENSSSCG00000016156(ACADL),ENSSSCG00000028123(ACAD8),ENSSSCG00000023354(ACAD9),ENSSSCG00000008289(-),ENSSSCG00000007359(LPIN3),ENSSSCG00000006717(PHGDH),ENSSSCG00000002516(WARS),ENSSSCG00000010200…	1.83932	0.000161656	0.00466771
GO:0048762	mesenchymal cell differentiation	biological_process	9	3	6	706	134	19309	ENSSSCG00000012974(CFL1),ENSSSCG00000029852(WNT5A),ENSSSCG00000005096(HIF1A),	ENSSSCG00000025561(VASN),ENSSSCG00000008408(RTN4),ENSSSCG00000025822(SFRP1),ENSSSCG00000025578(ALDH1A2),ENSSSCG00000027856(SEMA6B),ENSSSCG00000010698(FGFR2),	1.83693	0.0642378	0.322655
GO:0042633	hair cycle	biological_process	5	2	3	706	75	19309	ENSSSCG00000021865(INHBA),ENSSSCG00000012051(RUNX1),	ENSSSCG00000004485(CD109),ENSSSCG00000010698(FGFR2),ENSSSCG00000006052(FZD6),	1.82332	0.133392	0.567963
GO:0032147	activation of protein kinase activity	biological_process	12	4	8	706	180	19309	ENSSSCG00000022331(FGF13),ENSSSCG00000026041(-),ENSSSCG00000007864(GPRC5B),ENSSSCG00000029852(WNT5A),	ENSSSCG00000017279(ERN1),ENSSSCG00000008842(KIT),ENSSSCG00000010483(PLCE1),ENSSSCG00000001523(GRM4),ENSSSCG00000020672(F2R),ENSSSCG00000021205(STK26),ENSSSCG00000014091(F2RL1),ENSSSCG00000016432(PRKAG2),	1.82332	0.0403818	0.232945
GO:0052548	regulation of endopeptidase activity	biological_process	18	6	12	706	270	19309	ENSSSCG00000014924(CTSC),ENSSSCG00000022447(F3),ENSSSCG00000012277(TIMP1),ENSSSCG00000013297(CD44),ENSSSCG00000004890(SERPINB2),ENSSSCG00000015322(TFPI2),	ENSSSCG00000027757(FIS1),ENSSSCG00000020906(TNFSF10),ENSSSCG00000011507(ARL6IP5),ENSSSCG00000020672(F2R),ENSSSCG00000008504(CRIM1),ENSSSCG00000011333(-),ENSSSCG00000009716(SH3RF1),ENSSSCG00000004894(SERPINB5),ENSSSCG00000009565(GAS6),ENSSSCG00000000155(TIMP3),ENSSSCG00000004485(CD109),ENSSSCG00000002860(PDCD5),	1.82332	0.0151275	0.118772
GO:0018105	peptidyl-serine phosphorylation	biological_process	14	8	6	706	210	19309	ENSSSCG00000015650(MAPKAPK2),ENSSSCG00000024996(-),ENSSSCG00000009996(LIF),ENSSSCG00000013297(CD44),ENSSSCG00000028525(-),ENSSSCG00000029852(WNT5A),ENSSSCG00000009482(SPRY2),ENSSSCG00000003035(-),	ENSSSCG00000016634(CAV1),ENSSSCG00000017279(ERN1),ENSSSCG00000006274(PRKDC),ENSSSCG00000009565(GAS6),ENSSSCG00000003898(MKNK1),ENSSSCG00000024817(RASSF2),	1.82332	0.0290057	0.185328
GO:0046632	alpha-beta T cell differentiation	biological_process	4	3	1	706	60	19309	ENSSSCG00000002135(PNP),ENSSSCG00000021576(CD83),ENSSSCG00000015487(TNFSF18),	ENSSSCG00000003741(-),	1.82332	0.158648	0.652372
GO:0007565	female pregnancy	biological_process	4	4	0	706	60	19309	ENSSSCG00000009996(LIF),ENSSSCG00000012277(TIMP1),ENSSSCG00000013735(JUNB),ENSSSCG00000012583(ACSL4),	-	1.82332	0.158648	0.652372
GO:0006952	defense response	biological_process	55	33	22	706	825	19309	ENSSSCG00000004125(STX11),ENSSSCG00000025206(RNF19B),ENSSSCG00000022447(F3),ENSSSCG00000008090(IL1A),ENSSSCG00000021576(CD83),ENSSSCG00000027607(IER3),ENSSSCG00000013297(CD44),ENSSSCG00000016254(CCL20),ENSSSCG00000017723(CCL2),ENSSSCG00000017920(CXCL16),ENSSSCG00000001952(NFKBIA),ENSSSCG00000006359(ADAMTS4),ENSSSCG00000010054(-),ENSSSCG00000017755(NOS2),ENSSSCG00000003079(PVR),ENSSSCG00000004154(…	ENSSSCG00000010453(IFIT1),ENSSSCG00000014091(F2RL1),ENSSSCG00000008842(KIT),ENSSSCG00000025308(IL17D),ENSSSCG00000011538(LMCD1),ENSSSCG00000013311(KIAA1549L),ENSSSCG00000009055(ELMOD2),ENSSSCG00000016634(CAV1),ENSSSCG00000004744(TYRO3),ENSSSCG00000027017(NR1D2),ENSSSCG00000003042(RPS19),ENSSSCG00000003741(-),ENSSSCG00000022500(IL20RB),ENSSSCG00000011333(-),ENSSSCG00000020672(F2R),ENSSSCG000000139…	1.82332	5.02318e-05	0.00178138
GO:0019899	enzyme binding	molecular_function	75	29	46	706	1125	19309	ENSSSCG00000017091(TNIP1),ENSSSCG00000025206(RNF19B),ENSSSCG00000003729(RNF125),ENSSSCG00000008056(ATP6V0C),ENSSSCG00000015558(SMG7),ENSSSCG00000024996(-),ENSSSCG00000010088(UBE2L3),ENSSSCG00000003154(GYS1),ENSSSCG00000004154(TNFAIP3),ENSSSCG00000011927(UBE2B),ENSSSCG00000021220(CKB),ENSSSCG00000001526(HMGA1),ENSSSCG00000005385(NR4A3),ENSSSCG00000006359(ADAMTS4),ENSSSCG00000002855(CCNE1),ENSSSCG0…	ENSSSCG00000020796(SPOP),ENSSSCG00000010142(RYR2),ENSSSCG00000016634(CAV1),ENSSSCG00000017676(BCAS3),ENSSSCG00000008860(YBX1),ENSSSCG00000008842(KIT),ENSSSCG00000026158(RAD18),ENSSSCG00000000488(MDM2),ENSSSCG00000006274(PRKDC),ENSSSCG00000011103(PARD3),ENSSSCG00000003506(PINK1),ENSSSCG00000026460(TAL1),ENSSSCG00000003201(ATF5),ENSSSCG00000006052(FZD6),ENSSSCG00000017211(GGA3),ENSSSCG00000006163(P…	1.82332	2.53221e-06	0.000173769
GO:0007610	behavior	biological_process	35	19	16	706	526	19309	ENSSSCG00000017705(CCL5),ENSSSCG00000008957(AMCF-II),ENSSSCG00000007864(GPRC5B),ENSSSCG00000029852(WNT5A),ENSSSCG00000008959(CXCL2),ENSSSCG00000015487(TNFSF18),ENSSSCG00000028322(BTG2),ENSSSCG00000022331(FGF13),ENSSSCG00000005096(HIF1A),ENSSSCG00000010054(-),ENSSSCG00000029876(SOD2),ENSSSCG00000023010(TMOD1),ENSSSCG00000015770(VEGFC),ENSSSCG00000014310(CXCL14),ENSSSCG00000000293(ITGA5),ENSSSCG000…	ENSSSCG00000017041(ADRA1B),ENSSSCG00000001523(GRM4),ENSSSCG00000000268(AAAS),ENSSSCG00000027856(SEMA6B),ENSSSCG00000017578(ITGA3),ENSSSCG00000024591(ETV1),ENSSSCG00000014557(RIC8A),ENSSSCG00000008749(SLIT2),ENSSSCG00000021208(SEPP1),ENSSSCG00000021562(PLXNA4),ENSSSCG00000009947(CMKLR1),ENSSSCG00000009565(GAS6),ENSSSCG00000014091(F2RL1),ENSSSCG00000016614(PTPRZ1),ENSSSCG00000026460(TAL1),ENSSSCG00…	1.81986	0.00108321	0.0191428
GO:0048588	developmental cell growth	biological_process	9	3	6	706	136	19309	ENSSSCG00000022331(FGF13),ENSSSCG00000003035(-),ENSSSCG00000029852(WNT5A),	ENSSSCG00000021562(PLXNA4),ENSSSCG00000027856(SEMA6B),ENSSSCG00000008408(RTN4),ENSSSCG00000016974(MAP1B),ENSSSCG00000008749(SLIT2),ENSSSCG00000024134(MGLL),	1.80992	0.0696329	0.34646
GO:0010876	lipid localization	biological_process	16	9	7	706	242	19309	ENSSSCG00000027225(-),ENSSSCG00000021865(INHBA),ENSSSCG00000016554(MEST),ENSSSCG00000012583(ACSL4),ENSSSCG00000001952(NFKBIA),ENSSSCG00000023351(PLA2G4A),ENSSSCG00000003669(MFSD2A),ENSSSCG00000021464(SOAT1),ENSSSCG00000004509(LIPG),	ENSSSCG00000024028(STARD3NL),ENSSSCG00000023133(OSBPL6),ENSSSCG00000016634(CAV1),ENSSSCG00000012862(OSBPL5),ENSSSCG00000009937(ACACB),ENSSSCG00000004830(ATP10A),ENSSSCG00000002263(SLCO3A1),	1.80826	0.0224534	0.154484
GO:1902600	hydrogen ion transmembrane transport	biological_process	7	7	0	706	106	19309	ENSSSCG00000018075(COX1),ENSSSCG00000018078(COX2),ENSSSCG00000018094(CYTB),ENSSSCG00000008056(ATP6V0C),ENSSSCG00000018081(ATP6),ENSSSCG00000018080(ATP8),ENSSSCG00000018082(COX3),	-	1.80612	0.0983746	0.4485
GO:0050714	positive regulation of protein secretion	biological_process	7	4	3	706	106	19309	ENSSSCG00000029852(WNT5A),ENSSSCG00000014304(SEC24A),ENSSSCG00000005096(HIF1A),ENSSSCG00000008090(IL1A),	ENSSSCG00000004058(EZR),ENSSSCG00000020672(F2R),ENSSSCG00000014091(F2RL1),	1.80612	0.0983746	0.4485
GO:0008081	phosphoric diester hydrolase activity	molecular_function	6	3	3	706	91	19309	ENSSSCG00000017705(CCL5),ENSSSCG00000003805(PDE4B),ENSSSCG00000030262(GDPD1),	ENSSSCG00000010483(PLCE1),ENSSSCG00000021819(-),ENSSSCG00000023924(PDE1A),	1.80329	0.117207	0.514387
GO:0032787	monocarboxylic acid metabolic process	biological_process	22	10	12	706	334	19309	ENSSSCG00000027607(IER3),ENSSSCG00000005688(PTGES),ENSSSCG00000005096(HIF1A),ENSSSCG00000012202(GK),ENSSSCG00000013366(LDHA),ENSSSCG00000005385(NR4A3),ENSSSCG00000010554(SCD),ENSSSCG00000003451(PDPN),ENSSSCG00000013780(TECR),ENSSSCG00000005037(ERO1A),	ENSSSCG00000023611(TNXB),ENSSSCG00000023354(ACAD9),ENSSSCG00000016156(ACADL),ENSSSCG00000028123(ACAD8),ENSSSCG00000006717(PHGDH),ENSSSCG00000016634(CAV1),ENSSSCG00000007359(LPIN3),ENSSSCG00000025578(ALDH1A2),ENSSSCG00000012846(PDDC1),ENSSSCG00000009937(ACACB),ENSSSCG00000007208(TRIB3),ENSSSCG00000016432(PRKAG2),	1.80149	0.00912918	0.0814841
GO:0009966	regulation of signal transduction	biological_process	116	45	71	706	1762	19309	ENSSSCG00000012277(TIMP1),ENSSSCG00000009996(LIF),ENSSSCG00000010624(DUSP5),ENSSSCG00000010054(-),ENSSSCG00000010280(C10orf54),ENSSSCG00000013655(ICAM1),ENSSSCG00000026041(-),ENSSSCG00000005096(HIF1A),ENSSSCG00000008388(REL),ENSSSCG00000017705(CCL5),ENSSSCG00000028525(-),ENSSSCG00000029852(WNT5A),ENSSSCG00000015037(IL18),ENSSSCG00000003035(-),ENSSSCG00000027055(NUAK1),ENSSSCG00000009361(POSTN),EN…	ENSSSCG00000009217(PKD2),ENSSSCG00000025822(SFRP1),ENSSSCG00000012110(MID1),ENSSSCG00000011333(-),ENSSSCG00000005291(TLE1),ENSSSCG00000017578(ITGA3),ENSSSCG00000015955(ITGA6),ENSSSCG00000014927(NOX4),ENSSSCG00000006780(WNT2B),ENSSSCG00000020906(TNFSF10),ENSSSCG00000011507(ARL6IP5),ENSSSCG00000007509(PMEPA1),ENSSSCG00000010587(TRIM8),ENSSSCG00000001523(GRM4),ENSSSCG00000010483(PLCE1),ENSSSCG000000…	1.80056	1.1459e-08	3.56172e-06
GO:0030801	positive regulation of cyclic nucleotide metabolic process	biological_process	5	4	1	706	76	19309	ENSSSCG00000003035(-),ENSSSCG00000029852(WNT5A),ENSSSCG00000017755(NOS2),ENSSSCG00000010054(-),	ENSSSCG00000009745(ADGRD1),	1.79933	0.139834	0.588752
GO:0050691	regulation of defense response to virus by host	biological_process	5	0	5	706	76	19309	-	ENSSSCG00000013931(GMIP),ENSSSCG00000011867(MYLK),ENSSSCG00000011538(LMCD1),ENSSSCG00000013311(KIAA1549L),ENSSSCG00000010453(IFIT1),	1.79933	0.139834	0.588752
GO:0005911	cell-cell junction	cellular_component	19	6	13	706	289	19309	ENSSSCG00000012974(CFL1),ENSSSCG00000000293(ITGA5),ENSSSCG00000022331(FGF13),ENSSSCG00000022961(CLMP),ENSSSCG00000016140(FZD5),ENSSSCG00000003079(PVR),	ENSSSCG00000004209(PTPRK),ENSSSCG00000011867(MYLK),ENSSSCG00000022739(DSG2),ENSSSCG00000002037(CDH24),ENSSSCG00000009217(PKD2),ENSSSCG00000004366(BVES),ENSSSCG00000013382(PLEKHA7),ENSSSCG00000008842(KIT),ENSSSCG00000001025(DSP),ENSSSCG00000000252(KRT8),ENSSSCG00000027969(AHNAK),ENSSSCG00000011103(PARD3),ENSSSCG00000017387(WNK4),	1.79809	0.0147772	0.116541
GO:0009605	response to external stimulus	biological_process	87	35	52	706	1324	19309	ENSSSCG00000017705(CCL5),ENSSSCG00000008959(CXCL2),ENSSSCG00000029852(WNT5A),ENSSSCG00000012027(ADAMTS5),ENSSSCG00000028525(-),ENSSSCG00000015037(IL18),ENSSSCG00000027055(NUAK1),ENSSSCG00000015650(MAPKAPK2),ENSSSCG00000010054(-),ENSSSCG00000011727(PTX3),ENSSSCG00000005096(HIF1A),ENSSSCG00000001526(HMGA1),ENSSSCG00000005385(NR4A3),ENSSSCG00000006359(ADAMTS4),ENSSSCG00000001952(NFKBIA),ENSSSCG00000…	ENSSSCG00000001711(CLIC5),ENSSSCG00000009937(ACACB),ENSSSCG00000022482(DDIT3),ENSSSCG00000015283(PIK3C2B),ENSSSCG00000020984(LXN),ENSSSCG00000011333(-),ENSSSCG00000025822(SFRP1),ENSSSCG00000009217(PKD2),ENSSSCG00000015955(ITGA6),ENSSSCG00000027856(SEMA6B),ENSSSCG00000006780(WNT2B),ENSSSCG00000011853(RUBCN),ENSSSCG00000000252(KRT8),ENSSSCG00000013311(KIAA1549L),ENSSSCG00000021562(PLXNA4),ENSSSCG00…	1.79716	7.52658e-07	6.74075e-05
GO:0004866	endopeptidase inhibitor activity	molecular_function	9	3	6	706	137	19309	ENSSSCG00000004890(SERPINB2),ENSSSCG00000015322(TFPI2),ENSSSCG00000012277(TIMP1),	ENSSSCG00000009565(GAS6),ENSSSCG00000004894(SERPINB5),ENSSSCG00000020984(LXN),ENSSSCG00000004485(CD109),ENSSSCG00000000155(TIMP3),ENSSSCG00000008504(CRIM1),	1.79671	0.0724454	0.355103
GO:0031965	nuclear membrane	cellular_component	9	1	8	706	137	19309	ENSSSCG00000026807(NDUFB4),	ENSSSCG00000005110(SYNE2),ENSSSCG00000007208(TRIB3),ENSSSCG00000000268(AAAS),ENSSSCG00000008860(YBX1),ENSSSCG00000017041(ADRA1B),ENSSSCG00000022553(TNRC18),ENSSSCG00000023133(OSBPL6),ENSSSCG00000017279(ERN1),	1.79671	0.0724454	0.355103
GO:0006468	protein phosphorylation	biological_process	94	39	55	706	1431	19309	ENSSSCG00000021865(INHBA),ENSSSCG00000002855(CCNE1),ENSSSCG00000000293(ITGA5),ENSSSCG00000016254(CCL20),ENSSSCG00000016140(FZD5),ENSSSCG00000008090(IL1A),ENSSSCG00000009482(SPRY2),ENSSSCG00000017705(CCL5),ENSSSCG00000004520(MAPK4),ENSSSCG00000027055(NUAK1),ENSSSCG00000003035(-),ENSSSCG00000029852(WNT5A),ENSSSCG00000028525(-),ENSSSCG00000015037(IL18),ENSSSCG00000010624(DUSP5),ENSSSCG00000009996(LI…	ENSSSCG00000004058(EZR),ENSSSCG00000013564(INSR),ENSSSCG00000009565(GAS6),ENSSSCG00000025969(PTPRR),ENSSSCG00000026516(EPHB3),ENSSSCG00000007208(TRIB3),ENSSSCG00000009593(ROR2),ENSSSCG00000016432(PRKAG2),ENSSSCG00000027992(MST1R),ENSSSCG00000007542(-),ENSSSCG00000017279(ERN1),ENSSSCG00000010483(PLCE1),ENSSSCG00000001523(GRM4),ENSSSCG00000024817(RASSF2),ENSSSCG00000005269(TRPM6),ENSSSCG00000015283…	1.79657	2.83503e-07	3.32895e-05
GO:0045859	regulation of protein kinase activity	biological_process	32	11	21	706	488	19309	ENSSSCG00000022284(DUSP6),ENSSSCG00000029852(WNT5A),ENSSSCG00000007864(GPRC5B),ENSSSCG00000002855(CCNE1),ENSSSCG00000017705(CCL5),ENSSSCG00000026041(-),ENSSSCG00000004154(TNFAIP3),ENSSSCG00000009482(SPRY2),ENSSSCG00000010624(DUSP5),ENSSSCG00000016140(FZD5),ENSSSCG00000022331(FGF13),	ENSSSCG00000009565(GAS6),ENSSSCG00000021205(STK26),ENSSSCG00000024817(RASSF2),ENSSSCG00000007208(TRIB3),ENSSSCG00000016432(PRKAG2),ENSSSCG00000010483(PLCE1),ENSSSCG00000005601(HSPA5),ENSSSCG00000016634(CAV1),ENSSSCG00000017279(ERN1),ENSSSCG00000017335(HEXIM2),ENSSSCG00000006163(PKIA),ENSSSCG00000001523(GRM4),ENSSSCG00000014091(F2RL1),ENSSSCG00000007542(-),ENSSSCG00000027992(MST1R),ENSSSCG00000023…	1.79343	0.00215289	0.0309126
GO:0032680	regulation of tumor necrosis factor production	biological_process	4	2	2	706	61	19309	ENSSSCG00000015650(MAPKAPK2),ENSSSCG00000004154(TNFAIP3),	ENSSSCG00000015801(TLR3),ENSSSCG00000009565(GAS6),	1.79343	0.166919	0.678985
GO:0007569	cell aging	biological_process	4	2	2	706	61	19309	ENSSSCG00000027055(NUAK1),ENSSSCG00000001526(HMGA1),	ENSSSCG00000014927(NOX4),ENSSSCG00000010627(PDCD4),	1.79343	0.166919	0.678985
GO:0007596	blood coagulation	biological_process	8	1	7	706	122	19309	ENSSSCG00000022447(F3),	ENSSSCG00000020672(F2R),ENSSSCG00000004744(TYRO3),ENSSSCG00000006052(FZD6),ENSSSCG00000015283(PIK3C2B),ENSSSCG00000009565(GAS6),ENSSSCG00000014091(F2RL1),ENSSSCG00000016634(CAV1),	1.79343	0.0861351	0.403849
GO:0014031	mesenchymal cell development	biological_process	8	3	5	706	122	19309	ENSSSCG00000029852(WNT5A),ENSSSCG00000005096(HIF1A),ENSSSCG00000012974(CFL1),	ENSSSCG00000025561(VASN),ENSSSCG00000008408(RTN4),ENSSSCG00000025822(SFRP1),ENSSSCG00000025578(ALDH1A2),ENSSSCG00000027856(SEMA6B),	1.79343	0.0861351	0.403849
GO:0001158	enhancer sequence-specific DNA binding	molecular_function	4	2	2	706	61	19309	ENSSSCG00000008388(REL),ENSSSCG00000001049(HIVEP1),	ENSSSCG00000010070(SMARCB1),ENSSSCG00000026460(TAL1),	1.79343	0.166919	0.678985
GO:0006955	immune response	biological_process	54	39	15	706	825	19309	ENSSSCG00000001952(NFKBIA),ENSSSCG00000005385(NR4A3),ENSSSCG00000014310(CXCL14),ENSSSCG00000017920(CXCL16),ENSSSCG00000022486(CBLB),ENSSSCG00000017723(CCL2),ENSSSCG00000016254(CCL20),ENSSSCG00000000246(-),ENSSSCG00000008742(CD38),ENSSSCG00000016140(FZD5),ENSSSCG00000021576(CD83),ENSSSCG00000008090(IL1A),ENSSSCG00000023796(IL18BP),ENSSSCG00000025206(RNF19B),ENSSSCG00000004125(STX11),ENSSSCG0000000…	ENSSSCG00000016634(CAV1),ENSSSCG00000004058(EZR),ENSSSCG00000009565(GAS6),ENSSSCG00000008842(KIT),ENSSSCG00000014091(F2RL1),ENSSSCG00000010453(IFIT1),ENSSSCG00000010587(TRIM8),ENSSSCG00000015801(TLR3),ENSSSCG00000015283(PIK3C2B),ENSSSCG00000022500(IL20RB),ENSSSCG00000011333(-),ENSSSCG00000003741(-),ENSSSCG00000003042(RPS19),ENSSSCG00000004744(TYRO3),ENSSSCG00000020906(TNFSF10),	1.79017	9.22047e-05	0.00297079
GO:0070997	neuron death	biological_process	10	4	6	706	153	19309	ENSSSCG00000017723(CCL2),ENSSSCG00000005385(NR4A3),ENSSSCG00000017705(CCL5),ENSSSCG00000005096(HIF1A),	ENSSSCG00000020672(F2R),ENSSSCG00000016792(FAM134B),ENSSSCG00000003506(PINK1),ENSSSCG00000004744(TYRO3),ENSSSCG00000022482(DDIT3),ENSSSCG00000010276(UNC5B),	1.78757	0.0634163	0.32005
GO:0033993	response to lipid	biological_process	29	16	13	706	444	19309	ENSSSCG00000017755(NOS2),ENSSSCG00000004154(TNFAIP3),ENSSSCG00000015650(MAPKAPK2),ENSSSCG00000010088(UBE2L3),ENSSSCG00000015037(IL18),ENSSSCG00000029852(WNT5A),ENSSSCG00000008963(AREG),ENSSSCG00000008959(CXCL2),ENSSSCG00000013735(JUNB),ENSSSCG00000003178(IRF3),ENSSSCG00000017723(CCL2),ENSSSCG00000008957(AMCF-II),ENSSSCG00000017705(CCL5),ENSSSCG00000017920(CXCL16),ENSSSCG00000001952(NFKBIA),ENSSSC…	ENSSSCG00000027017(NR1D2),ENSSSCG00000020886(-),ENSSSCG00000008749(SLIT2),ENSSSCG00000028481(CALCOCO1),ENSSSCG00000011333(-),ENSSSCG00000003702(GATA6),ENSSSCG00000025822(SFRP1),ENSSSCG00000020672(F2R),ENSSSCG00000003551(PAQR7),ENSSSCG00000025578(ALDH1A2),ENSSSCG00000017676(BCAS3),ENSSSCG00000016634(CAV1),ENSSSCG00000017448(KRT19),	1.78636	0.00354916	0.0434115
GO:0005635	nuclear envelope	cellular_component	16	1	15	706	245	19309	ENSSSCG00000026807(NDUFB4),	ENSSSCG00000004082(-),ENSSSCG00000008860(YBX1),ENSSSCG00000008408(RTN4),ENSSSCG00000011333(-),ENSSSCG00000002722(DDX19B),ENSSSCG00000017041(ADRA1B),ENSSSCG00000017279(ERN1),ENSSSCG00000022553(TNRC18),ENSSSCG00000023133(OSBPL6),ENSSSCG00000021273(-),ENSSSCG00000000728(PARP11),ENSSSCG00000007208(TRIB3),ENSSSCG00000004744(TYRO3),ENSSSCG00000005110(SYNE2),ENSSSCG00000000268(AAAS),	1.78611	0.0249302	0.166327
GO:0016049	cell growth	biological_process	19	7	12	706	291	19309	ENSSSCG00000016729(IGFBP3),ENSSSCG00000029852(WNT5A),ENSSSCG00000003035(-),ENSSSCG00000017920(CXCL16),ENSSSCG00000021865(INHBA),ENSSSCG00000022331(FGF13),ENSSSCG00000012583(ACSL4),	ENSSSCG00000005946(WISP1),ENSSSCG00000024134(MGLL),ENSSSCG00000008408(RTN4),ENSSSCG00000023377(EMP3),ENSSSCG00000007379(WISP2),ENSSSCG00000017041(ADRA1B),ENSSSCG00000021562(PLXNA4),ENSSSCG00000022168(APBB2),ENSSSCG00000008749(SLIT2),ENSSSCG00000025822(SFRP1),ENSSSCG00000016974(MAP1B),ENSSSCG00000027856(SEMA6B),	1.78573	0.0158077	0.122475
GO:0032386	regulation of intracellular transport	biological_process	25	8	17	706	383	19309	ENSSSCG00000001952(NFKBIA),ENSSSCG00000015037(IL18),ENSSSCG00000015846(RBPMS),ENSSSCG00000003035(-),ENSSSCG00000027607(IER3),ENSSSCG00000016140(FZD5),ENSSSCG00000022780(UGCG),ENSSSCG00000010088(UBE2L3),	ENSSSCG00000004058(EZR),ENSSSCG00000015801(TLR3),ENSSSCG00000010142(RYR2),ENSSSCG00000006163(PKIA),ENSSSCG00000002860(PDCD5),ENSSSCG00000016634(CAV1),ENSSSCG00000024418(RHOU),ENSSSCG00000006745(CASQ2),ENSSSCG00000017676(BCAS3),ENSSSCG00000009565(GAS6),ENSSSCG00000009217(PKD2),ENSSSCG00000016974(MAP1B),ENSSSCG00000004366(BVES),ENSSSCG00000020672(F2R),ENSSSCG00000003506(PINK1),ENSSSCG00000027757(FI…	1.78524	0.0064571	0.0649892
GO:0050688	regulation of defense response to virus	biological_process	6	0	6	706	92	19309	-	ENSSSCG00000009055(ELMOD2),ENSSSCG00000011538(LMCD1),ENSSSCG00000011867(MYLK),ENSSSCG00000013931(GMIP),ENSSSCG00000010453(IFIT1),ENSSSCG00000013311(KIAA1549L),	1.78369	0.122463	0.531275
GO:0002757	immune response-activating signal transduction	biological_process	12	7	5	706	184	19309	ENSSSCG00000004154(TNFAIP3),ENSSSCG00000005385(NR4A3),ENSSSCG00000008742(CD38),ENSSSCG00000001952(NFKBIA),ENSSSCG00000022486(CBLB),ENSSSCG00000015650(MAPKAPK2),ENSSSCG00000024996(-),	ENSSSCG00000014091(F2RL1),ENSSSCG00000004744(TYRO3),ENSSSCG00000016634(CAV1),ENSSSCG00000004058(EZR),ENSSSCG00000015801(TLR3),	1.78369	0.0468405	0.25755
GO:0051347	positive regulation of transferase activity	biological_process	24	9	15	706	368	19309	ENSSSCG00000017705(CCL5),ENSSSCG00000007864(GPRC5B),ENSSSCG00000029852(WNT5A),ENSSSCG00000003035(-),ENSSSCG00000022331(FGF13),ENSSSCG00000010088(UBE2L3),ENSSSCG00000016140(FZD5),ENSSSCG00000009482(SPRY2),ENSSSCG00000026041(-),	ENSSSCG00000001523(GRM4),ENSSSCG00000010483(PLCE1),ENSSSCG00000017279(ERN1),ENSSSCG00000005601(HSPA5),ENSSSCG00000016432(PRKAG2),ENSSSCG00000007208(TRIB3),ENSSSCG00000009565(GAS6),ENSSSCG00000021205(STK26),ENSSSCG00000024817(RASSF2),ENSSSCG00000020672(F2R),ENSSSCG00000009217(PKD2),ENSSSCG00000027992(MST1R),ENSSSCG00000014927(NOX4),ENSSSCG00000008842(KIT),ENSSSCG00000014091(F2RL1),	1.78369	0.0075681	0.0719242
GO:0050707	regulation of cytokine secretion	biological_process	6	2	4	706	92	19309	ENSSSCG00000029852(WNT5A),ENSSSCG00000008090(IL1A),	ENSSSCG00000004058(EZR),ENSSSCG00000020672(F2R),ENSSSCG00000014091(F2RL1),ENSSSCG00000009565(GAS6),	1.78369	0.122463	0.531275
GO:0010629	negative regulation of gene expression	biological_process	65	23	42	706	999	19309	ENSSSCG00000029852(WNT5A),ENSSSCG00000028525(-),ENSSSCG00000024970(ETV3),ENSSSCG00000003178(IRF3),ENSSSCG00000017705(CCL5),ENSSSCG00000010580(NFKB2),ENSSSCG00000008388(REL),ENSSSCG00000017755(NOS2),ENSSSCG00000011927(UBE2B),ENSSSCG00000004154(TNFAIP3),ENSSSCG00000010911(ZNF281),ENSSSCG00000028322(BTG2),ENSSSCG00000015859(SAP130),ENSSSCG00000005288(TLE4),ENSSSCG00000013735(JUNB),ENSSSCG00000028190…	ENSSSCG00000014567(TRIM66),ENSSSCG00000003862(-),ENSSSCG00000009937(ACACB),ENSSSCG00000021731(WWC2),ENSSSCG00000011776(YEATS2),ENSSSCG00000013427(CIRBP),ENSSSCG00000022482(DDIT3),ENSSSCG00000006883(RWDD3),ENSSSCG00000006052(FZD6),ENSSSCG00000006163(PKIA),ENSSSCG00000007251(COMMD7),ENSSSCG00000010587(TRIM8),ENSSSCG00000007227(ID1),ENSSSCG00000017335(HEXIM2),ENSSSCG00000026495(SAMD11),ENSSSCG000000…	1.77952	2.30058e-05	0.000935098
GO:0002250	adaptive immune response	biological_process	13	11	2	706	200	19309	ENSSSCG00000013655(ICAM1),ENSSSCG00000010280(C10orf54),ENSSSCG00000023796(IL18BP),ENSSSCG00000004154(TNFAIP3),ENSSSCG00000015487(TNFSF18),ENSSSCG00000003079(PVR),ENSSSCG00000014924(CTSC),ENSSSCG00000004125(STX11),ENSSSCG00000015037(IL18),ENSSSCG00000010580(NFKB2),ENSSSCG00000016140(FZD5),	ENSSSCG00000015283(PIK3C2B),ENSSSCG00000022500(IL20RB),	1.77774	0.0410317	0.234898
GO:0042158	lipoprotein biosynthetic process	biological_process	5	2	3	706	77	19309	ENSSSCG00000003561(ZDHHC18),ENSSSCG00000002921(CLIP3),	ENSSSCG00000006982(ZDHHC2),ENSSSCG00000027142(-),ENSSSCG00000010635(-),	1.77596	0.146453	0.608857
GO:0072091	regulation of stem cell proliferation	biological_process	5	2	3	706	77	19309	ENSSSCG00000029852(WNT5A),ENSSSCG00000005096(HIF1A),	ENSSSCG00000004290(TBX18),ENSSSCG00000010698(FGFR2),ENSSSCG00000005680(PRRX2),	1.77596	0.146453	0.608857
GO:0051640	organelle localization	biological_process	19	6	13	706	293	19309	ENSSSCG00000011927(UBE2B),ENSSSCG00000004125(STX11),ENSSSCG00000009482(SPRY2),ENSSSCG00000005096(HIF1A),ENSSSCG00000015814(TACC1),ENSSSCG00000005385(NR4A3),	ENSSSCG00000025980(CHMP4C),ENSSSCG00000002412(STON2),ENSSSCG00000011103(PARD3),ENSSSCG00000029362(CHMP2A),ENSSSCG00000021113(CACFD1),ENSSSCG00000010931(KLHL12),ENSSSCG00000016974(MAP1B),ENSSSCG00000024837(SYT12),ENSSSCG00000008842(KIT),ENSSSCG00000005110(SYNE2),ENSSSCG00000010698(FGFR2),ENSSSCG00000004058(EZR),ENSSSCG00000016002(CCDC141),	1.77354	0.0168957	0.127539
GO:0072655	establishment of protein localization to mitochondrion	biological_process	7	3	4	706	108	19309	ENSSSCG00000022780(UGCG),ENSSSCG00000016140(FZD5),ENSSSCG00000010088(UBE2L3),	ENSSSCG00000027757(FIS1),ENSSSCG00000003506(PINK1),ENSSSCG00000024418(RHOU),ENSSSCG00000002860(PDCD5),	1.77268	0.106947	0.480944
GO:0007051	spindle organization	biological_process	7	1	6	706	108	19309	ENSSSCG00000016925(PLK2),	ENSSSCG00000002904(HAUS5),ENSSSCG00000024383(HAUS4),ENSSSCG00000029362(CHMP2A),ENSSSCG00000004058(EZR),ENSSSCG00000025980(CHMP4C),ENSSSCG00000027105(TUBGCP5),	1.77268	0.106947	0.480944
GO:0009615	response to virus	biological_process	15	4	11	706	232	19309	ENSSSCG00000001526(HMGA1),ENSSSCG00000012974(CFL1),ENSSSCG00000017705(CCL5),ENSSSCG00000003178(IRF3),	ENSSSCG00000013311(KIAA1549L),ENSSSCG00000015801(TLR3),ENSSSCG00000027992(MST1R),ENSSSCG00000013931(GMIP),ENSSSCG00000011867(MYLK),ENSSSCG00000009055(ELMOD2),ENSSSCG00000010453(IFIT1),ENSSSCG00000013755(CCDC130),ENSSSCG00000010447(ACTA2),ENSSSCG00000011538(LMCD1),ENSSSCG00000014091(F2RL1),	1.76831	0.031504	0.194244
GO:0016491	oxidoreductase activity	molecular_function	46	24	22	706	712	19309	ENSSSCG00000017755(NOS2),ENSSSCG00000018082(COX3),ENSSSCG00000029876(SOD2),ENSSSCG00000026807(NDUFB4),ENSSSCG00000018069(ND2),ENSSSCG00000030456(-),ENSSSCG00000005037(ERO1A),ENSSSCG00000000843(TXNRD1),ENSSSCG00000013780(TECR),ENSSSCG00000018084(ND3),ENSSSCG00000018094(CYTB),ENSSSCG00000010554(SCD),ENSSSCG00000013366(LDHA),ENSSSCG00000018078(COX2),ENSSSCG00000025066(-),ENSSSCG00000018075(COX1),ENS…	ENSSSCG00000028123(ACAD8),ENSSSCG00000028501(-),ENSSSCG00000016156(ACADL),ENSSSCG00000023354(ACAD9),ENSSSCG00000008289(-),ENSSSCG00000009684(MSRA),ENSSSCG00000000839(ALDH1L2),ENSSSCG00000014927(NOX4),ENSSSCG00000018092(ND6),ENSSSCG00000022794(HHIPL1),ENSSSCG00000026229(PCBD2),ENSSSCG00000006717(PHGDH),ENSSSCG00000002449(NDUFB1),ENSSSCG00000012257(MAOA),ENSSSCG00000017567(RSAD1),ENSSSCG00000010258…	1.76699	0.000381962	0.00881349
GO:0045892	negative regulation of transcription, DNA-templated	biological_process	53	19	34	706	821	19309	ENSSSCG00000001049(HIVEP1),ENSSSCG00000008742(CD38),ENSSSCG00000028760(KLF5),ENSSSCG00000001526(HMGA1),ENSSSCG00000028190(HOMEZ),ENSSSCG00000001952(NFKBIA),ENSSSCG00000005385(NR4A3),ENSSSCG00000005288(TLE4),ENSSSCG00000015859(SAP130),ENSSSCG00000013735(JUNB),ENSSSCG00000011927(UBE2B),ENSSSCG00000004154(TNFAIP3),ENSSSCG00000010911(ZNF281),ENSSSCG00000008388(REL),ENSSSCG00000010580(NFKB2),ENSSSCG00…	ENSSSCG00000008860(YBX1),ENSSSCG00000024312(ID4),ENSSSCG00000003702(GATA6),ENSSSCG00000000488(MDM2),ENSSSCG00000006038(ZFPM2),ENSSSCG00000017070(HAND1),ENSSSCG00000023880(RRP8),ENSSSCG00000026460(TAL1),ENSSSCG00000003201(ATF5),ENSSSCG00000004209(PTPRK),ENSSSCG00000020796(SPOP),ENSSSCG00000004058(EZR),ENSSSCG00000016634(CAV1),ENSSSCG00000010698(FGFR2),ENSSSCG00000009947(CMKLR1),ENSSSCG00000009565(…	1.76558	0.000148359	0.00445414
GO:0007160	cell-matrix adhesion	biological_process	8	3	5	706	124	19309	ENSSSCG00000015770(VEGFC),ENSSSCG00000016887(ITGA2),ENSSSCG00000006862(VCAM1),	ENSSSCG00000017676(BCAS3),ENSSSCG00000015955(ITGA6),ENSSSCG00000023611(TNXB),ENSSSCG00000008137(-),ENSSSCG00000004209(PTPRK),	1.76451	0.0932905	0.429771
GO:0016298	lipase activity	molecular_function	6	4	2	706	93	19309	ENSSSCG00000004509(LIPG),ENSSSCG00000022742(PRDX6),ENSSSCG00000017705(CCL5),ENSSSCG00000023351(PLA2G4A),	ENSSSCG00000010483(PLCE1),ENSSSCG00000024134(MGLL),	1.76451	0.12786	0.548387
GO:0001936	regulation of endothelial cell proliferation	biological_process	4	2	2	706	62	19309	ENSSSCG00000022447(F3),ENSSSCG00000029852(WNT5A),	ENSSSCG00000025578(ALDH1A2),ENSSSCG00000016634(CAV1),	1.76451	0.175413	0.704318
GO:0038127	ERBB signaling pathway	biological_process	4	2	2	706	62	19309	ENSSSCG00000008963(AREG),ENSSSCG00000014362(HBEGF),	ENSSSCG00000025969(PTPRR),ENSSSCG00000024817(RASSF2),	1.76451	0.175413	0.704318
GO:0019888	protein phosphatase regulator activity	molecular_function	4	2	2	706	62	19309	ENSSSCG00000013016(PPP2R5B),ENSSSCG00000016729(IGFBP3),	ENSSSCG00000024818(RCAN3),ENSSSCG00000023897(-),	1.76451	0.175413	0.704318
GO:0032640	tumor necrosis factor production	biological_process	4	2	2	706	62	19309	ENSSSCG00000004154(TNFAIP3),ENSSSCG00000015650(MAPKAPK2),	ENSSSCG00000009565(GAS6),ENSSSCG00000015801(TLR3),	1.76451	0.175413	0.704318
GO:0005882	intermediate filament	cellular_component	6	0	6	706	93	19309	-	ENSSSCG00000017448(KRT19),ENSSSCG00000021232(SYNC),ENSSSCG00000029613(SYNM),ENSSSCG00000001025(DSP),ENSSSCG00000000252(KRT8),ENSSSCG00000027527(-),	1.76451	0.12786	0.548387
GO:0005516	calmodulin binding	molecular_function	4	3	1	706	62	19309	ENSSSCG00000024996(-),ENSSSCG00000015650(MAPKAPK2),ENSSSCG00000017755(NOS2),	ENSSSCG00000003898(MKNK1),	1.76451	0.175413	0.704318
GO:0007599	hemostasis	biological_process	8	1	7	706	124	19309	ENSSSCG00000022447(F3),	ENSSSCG00000004744(TYRO3),ENSSSCG00000006052(FZD6),ENSSSCG00000020672(F2R),ENSSSCG00000016634(CAV1),ENSSSCG00000014091(F2RL1),ENSSSCG00000009565(GAS6),ENSSSCG00000015283(PIK3C2B),	1.76451	0.0932905	0.429771
GO:0001775	cell activation	biological_process	37	20	17	706	574	19309	ENSSSCG00000029852(WNT5A),ENSSSCG00000015037(IL18),ENSSSCG00000015487(TNFSF18),ENSSSCG00000010580(NFKB2),ENSSSCG00000017705(CCL5),ENSSSCG00000010054(-),ENSSSCG00000004154(TNFAIP3),ENSSSCG00000010280(C10orf54),ENSSSCG00000013655(ICAM1),ENSSSCG00000028304(ZFP36L1),ENSSSCG00000002135(PNP),ENSSSCG00000010755(PTPRE),ENSSSCG00000006862(VCAM1),ENSSSCG00000017723(CCL2),ENSSSCG00000022486(CBLB),ENSSSCG000…	ENSSSCG00000011049(DCLRE1C),ENSSSCG00000015283(PIK3C2B),ENSSSCG00000006052(FZD6),ENSSSCG00000004744(TYRO3),ENSSSCG00000025822(SFRP1),ENSSSCG00000003741(-),ENSSSCG00000022500(IL20RB),ENSSSCG00000020672(F2R),ENSSSCG00000016665(BMPER),ENSSSCG00000009565(GAS6),ENSSSCG00000016634(CAV1),ENSSSCG00000006274(PRKDC),ENSSSCG00000014091(F2RL1),ENSSSCG00000007675(EPHB4),ENSSSCG00000030898(MAFB),ENSSSCG0000000…	1.76297	0.00138974	0.0228055
GO:0031589	cell-substrate adhesion	biological_process	13	4	9	706	202	19309	ENSSSCG00000006862(VCAM1),ENSSSCG00000016887(ITGA2),ENSSSCG00000000293(ITGA5),ENSSSCG00000015770(VEGFC),	ENSSSCG00000004744(TYRO3),ENSSSCG00000009565(GAS6),ENSSSCG00000008137(-),ENSSSCG00000026516(EPHB3),ENSSSCG00000004209(PTPRK),ENSSSCG00000004366(BVES),ENSSSCG00000023611(TNXB),ENSSSCG00000015955(ITGA6),ENSSSCG00000017676(BCAS3),	1.76014	0.0440308	0.2462
GO:0042578	phosphoric ester hydrolase activity	molecular_function	22	8	14	706	342	19309	ENSSSCG00000003805(PDE4B),ENSSSCG00000010624(DUSP5),ENSSSCG00000017705(CCL5),ENSSSCG00000030262(GDPD1),ENSSSCG00000012743(MTMR1),ENSSSCG00000011444(NT5DC2),ENSSSCG00000022284(DUSP6),ENSSSCG00000010755(PTPRE),	ENSSSCG00000011001(APTX),ENSSSCG00000027176(-),ENSSSCG00000023924(PDE1A),ENSSSCG00000021819(-),ENSSSCG00000016614(PTPRZ1),ENSSSCG00000011434(PPM1M),ENSSSCG00000007359(LPIN3),ENSSSCG00000004209(PTPRK),ENSSSCG00000010483(PLCE1),ENSSSCG00000005194(-),ENSSSCG00000007748(PSPH),ENSSSCG00000025969(PTPRR),ENSSSCG00000005195(PTPRD),ENSSSCG00000002425(PTPN21),	1.75935	0.0118459	0.099041
GO:0009259	ribonucleotide metabolic process	biological_process	22	15	7	706	342	19309	ENSSSCG00000018080(ATP8),ENSSSCG00000027607(IER3),ENSSSCG00000017755(NOS2),ENSSSCG00000010054(-),ENSSSCG00000013366(LDHA),ENSSSCG00000018069(ND2),ENSSSCG00000018075(COX1),ENSSSCG00000005096(HIF1A),ENSSSCG00000018094(CYTB),ENSSSCG00000018081(ATP6),ENSSSCG00000018091(ND5),ENSSSCG00000018087(ND4),ENSSSCG00000018086(ND4L),ENSSSCG00000029852(WNT5A),ENSSSCG00000003035(-),	ENSSSCG00000009745(ADGRD1),ENSSSCG00000015336(SLC25A13),ENSSSCG00000009217(PKD2),ENSSSCG00000017101(ADCY2),ENSSSCG00000003506(PINK1),ENSSSCG00000014264(HINT1),ENSSSCG00000016432(PRKAG2),	1.75935	0.0118459	0.099041
GO:0016853	isomerase activity	molecular_function	9	4	5	706	140	19309	ENSSSCG00000010330(-),ENSSSCG00000005688(PTGES),ENSSSCG00000005037(ERO1A),ENSSSCG00000026162(-),	ENSSSCG00000003940(HYI),ENSSSCG00000000061(PMM1),ENSSSCG00000020701(TTC9),ENSSSCG00000015999(FKBP7),ENSSSCG00000004998(-),	1.75821	0.0813524	0.388668
GO:0008134	transcription factor binding	molecular_function	23	7	16	706	358	19309	ENSSSCG00000012051(RUNX1),ENSSSCG00000005096(HIF1A),ENSSSCG00000001526(HMGA1),ENSSSCG00000005385(NR4A3),ENSSSCG00000001952(NFKBIA),ENSSSCG00000005288(TLE4),ENSSSCG00000013735(JUNB),	ENSSSCG00000030898(MAFB),ENSSSCG00000024312(ID4),ENSSSCG00000003702(GATA6),ENSSSCG00000005291(TLE1),ENSSSCG00000006038(ZFPM2),ENSSSCG00000010070(SMARCB1),ENSSSCG00000017070(HAND1),ENSSSCG00000006274(PRKDC),ENSSSCG00000026460(TAL1),ENSSSCG00000022168(APBB2),ENSSSCG00000007251(COMMD7),ENSSSCG00000020796(SPOP),ENSSSCG00000017676(BCAS3),ENSSSCG00000011582(CAND2),ENSSSCG00000022482(DDIT3),ENSSSCG00000…	1.75711	0.0104144	0.0896249
GO:0005743	mitochondrial inner membrane	cellular_component	15	8	7	706	234	19309	ENSSSCG00000018082(COX3),ENSSSCG00000018078(COX2),ENSSSCG00000029876(SOD2),ENSSSCG00000018075(COX1),ENSSSCG00000018069(ND2),ENSSSCG00000018091(ND5),ENSSSCG00000018080(ATP8),ENSSSCG00000018081(ATP6),	ENSSSCG00000006848(SLC25A24),ENSSSCG00000003506(PINK1),ENSSSCG00000012174(APOO),ENSSSCG00000010368(GLUD1),ENSSSCG00000003343(-),ENSSSCG00000005055(LGALS3),ENSSSCG00000004672(GATM),	1.7532	0.0337215	0.20434
GO:0001085	RNA polymerase II transcription factor binding	molecular_function	5	0	5	706	78	19309	-	ENSSSCG00000006038(ZFPM2),ENSSSCG00000026460(TAL1),ENSSSCG00000020796(SPOP),ENSSSCG00000024312(ID4),ENSSSCG00000003702(GATA6),	1.7532	0.153248	0.632131
GO:0009116	nucleoside metabolic process	biological_process	15	12	3	706	234	19309	ENSSSCG00000018069(ND2),ENSSSCG00000005096(HIF1A),ENSSSCG00000018075(COX1),ENSSSCG00000018086(ND4L),ENSSSCG00000018087(ND4),ENSSSCG00000013366(LDHA),ENSSSCG00000002135(PNP),ENSSSCG00000027607(IER3),ENSSSCG00000018094(CYTB),ENSSSCG00000018081(ATP6),ENSSSCG00000018091(ND5),ENSSSCG00000018080(ATP8),	ENSSSCG00000003506(PINK1),ENSSSCG00000016432(PRKAG2),ENSSSCG00000015336(SLC25A13),	1.7532	0.0337215	0.20434
GO:0006875	cellular metal ion homeostasis	biological_process	18	7	11	706	281	19309	ENSSSCG00000005037(ERO1A),ENSSSCG00000017705(CCL5),ENSSSCG00000023522(TGM2),ENSSSCG00000011825(ATP13A3),ENSSSCG00000005096(HIF1A),ENSSSCG00000009623(SLC39A14),ENSSSCG00000009642(STC1),	ENSSSCG00000022482(DDIT3),ENSSSCG00000006745(CASQ2),ENSSSCG00000016634(CAV1),ENSSSCG00000017041(ADRA1B),ENSSSCG00000010142(RYR2),ENSSSCG00000014091(F2RL1),ENSSSCG00000023380(-),ENSSSCG00000027757(FIS1),ENSSSCG00000008434(TTC7A),ENSSSCG00000009217(PKD2),ENSSSCG00000020672(F2R),	1.75195	0.0219494	0.152206
GO:0003774	motor activity	molecular_function	8	1	7	706	125	19309	ENSSSCG00000016794(MYO10),	ENSSSCG00000016401(KIF1A),ENSSSCG00000029646(-),ENSSSCG00000023502(-),ENSSSCG00000007288(MYH7B),ENSSSCG00000010879(KIF26B),ENSSSCG00000000779(KIF21A),ENSSSCG00000001840(-),	1.75039	0.0970118	0.443434
[truncated: 640 more rows]
