# Supplementary material for: Glaesserella parasuis Infection Modulates the Transcriptome of Porcine Peritoneal Mesothelial Primary Cells: Implications for Understanding Peritoneal Invasion Mechanisms
Source: Biology (Basel). 2026 Apr 1;15(7):565. doi: 10.3390/biology15070565 (PMC13072060; doi:10.3390/biology15070565)
Supplement: Supplementary file 1 [file biology-15-00565-s001.zip › Table S4 Full KEGG enrichment results.xlsx]

## Sheet: all.counts.GPS _Control.edg
pathway_ID	PATHWAY_DES	diff_gene_in_this_pathway	UP_GENES	DOWN_GENES	diff_gene_in_all_pathway	all_gene_in_this_pathway	all_gene_in_all_pathway	all_gene_list	gene_UP_list	gene_DOWN_list	rich_factor	Pvalue	Qvalue
ssc00760	Nicotinate and nicotinamide metabolism	5	3	2	218	17	5158	ENSSSCG00000008742(CD38),ENSSSCG00000015435(NAMPT),ENSSSCG00000005272(NMRK1),ENSSSCG00000002135(PNP),ENSSSCG00000003400(-),	ENSSSCG00000008742(CD38),ENSSSCG00000015435(NAMPT),ENSSSCG00000002135(PNP),	ENSSSCG00000005272(NMRK1),ENSSSCG00000003400(-),	6.95899	0.000223824	0.00615517
ssc00061	Fatty acid biosynthesis	2	1	1	218	8	5158	ENSSSCG00000012583(ACSL4),ENSSSCG00000009937(ACACB),	ENSSSCG00000012583(ACSL4),	ENSSSCG00000009937(ACACB),	5.91514	0.0102533	0.0805615
ssc05020	Prion diseases	6	5	1	218	26	5158	ENSSSCG00000027850(IL6),ENSSSCG00000021620(-),ENSSSCG00000005601(HSPA5),ENSSSCG00000020970(IL-6),ENSSSCG00000008090(IL1A),ENSSSCG00000017705(CCL5),	ENSSSCG00000027850(IL6),ENSSSCG00000021620(-),ENSSSCG00000020970(IL-6),ENSSSCG00000008090(IL1A),ENSSSCG00000017705(CCL5),	ENSSSCG00000005601(HSPA5),	5.46013	0.000325126	0.00715278
ssc05143	African trypanosomiasis	6	5	1	218	26	5158	ENSSSCG00000027850(IL6),ENSSSCG00000014091(F2RL1),ENSSSCG00000015037(IL18),ENSSSCG00000020970(IL-6),ENSSSCG00000013655(ICAM1),ENSSSCG00000006862(VCAM1),	ENSSSCG00000027850(IL6),ENSSSCG00000015037(IL18),ENSSSCG00000020970(IL-6),ENSSSCG00000013655(ICAM1),ENSSSCG00000006862(VCAM1),	ENSSSCG00000014091(F2RL1),	5.46013	0.000325126	0.00715278
ssc00220	Arginine biosynthesis	4	1	3	218	18	5158	ENSSSCG00000002847(GPT2),ENSSSCG00000005701(ASS1),ENSSSCG00000017755(NOS2),ENSSSCG00000010368(GLUD1),	ENSSSCG00000017755(NOS2),	ENSSSCG00000002847(GPT2),ENSSSCG00000005701(ASS1),ENSSSCG00000010368(GLUD1),	5.2579	0.00238766	0.0375204
ssc05410	Hypertrophic cardiomyopathy (HCM)	12	5	7	218	55	5158	ENSSSCG00000013236(MYBPC3),ENSSSCG00000027850(IL6),ENSSSCG00000010142(RYR2),ENSSSCG00000030516(-),ENSSSCG00000005316(TPM2),ENSSSCG00000008833(SGCB),ENSSSCG00000000293(ITGA5),ENSSSCG00000020970(IL-6),ENSSSCG00000016887(ITGA2),ENSSSCG00000017578(ITGA3),ENSSSCG00000004570(TPM1),ENSSSCG00000016432(PRKAG2),	ENSSSCG00000013236(MYBPC3),ENSSSCG00000027850(IL6),ENSSSCG00000000293(ITGA5),ENSSSCG00000020970(IL-6),ENSSSCG00000016887(ITGA2),	ENSSSCG00000010142(RYR2),ENSSSCG00000030516(-),ENSSSCG00000005316(TPM2),ENSSSCG00000008833(SGCB),ENSSSCG00000017578(ITGA3),ENSSSCG00000004570(TPM1),ENSSSCG00000016432(PRKAG2),	5.1623	2.88683e-06	0.000317551
ssc04621	NOD-like receptor signaling pathway	7	7	0	218	35	5158	ENSSSCG00000027850(IL6),ENSSSCG00000017723(CCL2),ENSSSCG00000015037(IL18),ENSSSCG00000020970(IL-6),ENSSSCG00000001952(NFKBIA),ENSSSCG00000017705(CCL5),ENSSSCG00000004154(TNFAIP3),	ENSSSCG00000027850(IL6),ENSSSCG00000017723(CCL2),ENSSSCG00000015037(IL18),ENSSSCG00000020970(IL-6),ENSSSCG00000001952(NFKBIA),ENSSSCG00000017705(CCL5),ENSSSCG00000004154(TNFAIP3),	-	4.73211	0.000346147	0.00634602
ssc05414	Dilated cardiomyopathy	10	3	7	218	53	5158	ENSSSCG00000013236(MYBPC3),ENSSSCG00000010142(RYR2),ENSSSCG00000030516(-),ENSSSCG00000005316(TPM2),ENSSSCG00000008833(SGCB),ENSSSCG00000017101(ADCY2),ENSSSCG00000000293(ITGA5),ENSSSCG00000016887(ITGA2),ENSSSCG00000017578(ITGA3),ENSSSCG00000004570(TPM1),	ENSSSCG00000013236(MYBPC3),ENSSSCG00000000293(ITGA5),ENSSSCG00000016887(ITGA2),	ENSSSCG00000010142(RYR2),ENSSSCG00000030516(-),ENSSSCG00000005316(TPM2),ENSSSCG00000008833(SGCB),ENSSSCG00000017101(ADCY2),ENSSSCG00000017578(ITGA3),ENSSSCG00000004570(TPM1),	4.46425	5.66461e-05	0.00249243
ssc05144	Malaria	8	7	1	218	43	5158	ENSSSCG00000027850(IL6),ENSSSCG00000017723(CCL2),ENSSSCG00000015037(IL18),ENSSSCG00000020970(IL-6),ENSSSCG00000017277(PECAM1),ENSSSCG00000013655(ICAM1),ENSSSCG00000004012(THBS2),ENSSSCG00000006862(VCAM1),	ENSSSCG00000027850(IL6),ENSSSCG00000017723(CCL2),ENSSSCG00000015037(IL18),ENSSSCG00000020970(IL-6),ENSSSCG00000017277(PECAM1),ENSSSCG00000013655(ICAM1),ENSSSCG00000006862(VCAM1),	ENSSSCG00000004012(THBS2),	4.40196	0.000270026	0.00660064
ssc04668	TNF signaling pathway	14	14	0	218	76	5158	ENSSSCG00000027850(IL6),ENSSSCG00000014986(MMP3),ENSSSCG00000008959(CXCL2),ENSSSCG00000024759(CX3CL1),ENSSSCG00000017723(CCL2),ENSSSCG00000016254(CCL20),ENSSSCG00000020970(IL-6),ENSSSCG00000009996(LIF),ENSSSCG00000001952(NFKBIA),ENSSSCG00000013655(ICAM1),ENSSSCG00000017705(CCL5),ENSSSCG00000006862(VCAM1),ENSSSCG00000000246(-),ENSSSCG00000004154(TNFAIP3),	ENSSSCG00000027850(IL6),ENSSSCG00000014986(MMP3),ENSSSCG00000008959(CXCL2),ENSSSCG00000024759(CX3CL1),ENSSSCG00000017723(CCL2),ENSSSCG00000016254(CCL20),ENSSSCG00000020970(IL-6),ENSSSCG00000009996(LIF),ENSSSCG00000001952(NFKBIA),ENSSSCG00000013655(ICAM1),ENSSSCG00000017705(CCL5),ENSSSCG00000006862(VCAM1),ENSSSCG00000000246(-),ENSSSCG00000004154(TNFAIP3),	-	4.35852	4.32057e-06	0.000237631
ssc00250	Alanine, aspartate and glutamate metabolism	5	0	5	218	30	5158	ENSSSCG00000002847(GPT2),ENSSSCG00000005701(ASS1),ENSSSCG00000000665(-),ENSSSCG00000015340(ASNS),ENSSSCG00000010368(GLUD1),	-	ENSSSCG00000002847(GPT2),ENSSSCG00000005701(ASS1),ENSSSCG00000000665(-),ENSSSCG00000015340(ASNS),ENSSSCG00000010368(GLUD1),	3.94343	0.00420572	0.0486979
ssc00670	One carbon pool by folate	2	0	2	218	12	5158	ENSSSCG00000008289(-),ENSSSCG00000000839(ALDH1L2),	-	ENSSSCG00000008289(-),ENSSSCG00000000839(ALDH1L2),	3.94343	0.0305066	0.163694
ssc00620	Pyruvate metabolism	4	1	3	218	25	5158	ENSSSCG00000013366(LDHA),ENSSSCG00000009937(ACACB),ENSSSCG00000009889(ALDH2),ENSSSCG00000004454(ME1),	ENSSSCG00000013366(LDHA),	ENSSSCG00000009937(ACACB),ENSSSCG00000009889(ALDH2),ENSSSCG00000004454(ME1),	3.78569	0.00964505	0.081612
ssc05412	Arrhythmogenic right ventricular cardiomyopathy (ARVC)	7	2	5	218	45	5158	ENSSSCG00000010142(RYR2),ENSSSCG00000030516(-),ENSSSCG00000001025(DSP),ENSSSCG00000008833(SGCB),ENSSSCG00000000293(ITGA5),ENSSSCG00000016887(ITGA2),ENSSSCG00000017578(ITGA3),	ENSSSCG00000000293(ITGA5),ENSSSCG00000016887(ITGA2),	ENSSSCG00000010142(RYR2),ENSSSCG00000030516(-),ENSSSCG00000001025(DSP),ENSSSCG00000008833(SGCB),ENSSSCG00000017578(ITGA3),	3.68053	0.00176769	0.0299148
ssc00190	Oxidative phosphorylation	18	14	4	218	116	5158	ENSSSCG00000018094(CYTB),ENSSSCG00000008056(ATP6V0C),ENSSSCG00000026807(NDUFB4),ENSSSCG00000018075(COX1),ENSSSCG00000018082(COX3),ENSSSCG00000023277(NDUFA1),ENSSSCG00000018081(ATP6),ENSSSCG00000018091(ND5),ENSSSCG00000011893(COX17),ENSSSCG00000018078(COX2),ENSSSCG00000018092(ND6),ENSSSCG00000018084(ND3),ENSSSCG00000018065(ND1),ENSSSCG00000018086(ND4L),ENSSSCG00000002449(NDUFB1),ENSSSCG00000018080…	ENSSSCG00000018094(CYTB),ENSSSCG00000008056(ATP6V0C),ENSSSCG00000026807(NDUFB4),ENSSSCG00000018075(COX1),ENSSSCG00000018082(COX3),ENSSSCG00000018081(ATP6),ENSSSCG00000018091(ND5),ENSSSCG00000018078(COX2),ENSSSCG00000018084(ND3),ENSSSCG00000018065(ND1),ENSSSCG00000018086(ND4L),ENSSSCG00000018080(ATP8),ENSSSCG00000018087(ND4),ENSSSCG00000018069(ND2),	ENSSSCG00000023277(NDUFA1),ENSSSCG00000011893(COX17),ENSSSCG00000018092(ND6),ENSSSCG00000002449(NDUFB1),	3.67146	3.40916e-06	0.000250005
ssc05323	Rheumatoid arthritis	11	11	0	218	71	5158	ENSSSCG00000008056(ATP6V0C),ENSSSCG00000027850(IL6),ENSSSCG00000014986(MMP3),ENSSSCG00000017723(CCL2),ENSSSCG00000016254(CCL20),ENSSSCG00000015037(IL18),ENSSSCG00000020970(IL-6),ENSSSCG00000008090(IL1A),ENSSSCG00000013655(ICAM1),ENSSSCG00000017705(CCL5),ENSSSCG00000008957(AMCF-II),	ENSSSCG00000008056(ATP6V0C),ENSSSCG00000027850(IL6),ENSSSCG00000014986(MMP3),ENSSSCG00000017723(CCL2),ENSSSCG00000016254(CCL20),ENSSSCG00000015037(IL18),ENSSSCG00000020970(IL-6),ENSSSCG00000008090(IL1A),ENSSSCG00000013655(ICAM1),ENSSSCG00000017705(CCL5),ENSSSCG00000008957(AMCF-II),	-	3.66572	0.00017607	0.00553364
ssc05012	Parkinson's disease	19	16	3	218	123	5158	ENSSSCG00000018094(CYTB),ENSSSCG00000026807(NDUFB4),ENSSSCG00000018075(COX1),ENSSSCG00000018082(COX3),ENSSSCG00000010330(-),ENSSSCG00000023277(NDUFA1),ENSSSCG00000018081(ATP6),ENSSSCG00000018091(ND5),ENSSSCG00000018078(COX2),ENSSSCG00000018092(ND6),ENSSSCG00000010054(-),ENSSSCG00000018084(ND3),ENSSSCG00000018065(ND1),ENSSSCG00000018086(ND4L),ENSSSCG00000002449(NDUFB1),ENSSSCG00000010088(UBE2L3),E…	ENSSSCG00000018094(CYTB),ENSSSCG00000026807(NDUFB4),ENSSSCG00000018075(COX1),ENSSSCG00000018082(COX3),ENSSSCG00000010330(-),ENSSSCG00000018081(ATP6),ENSSSCG00000018091(ND5),ENSSSCG00000018078(COX2),ENSSSCG00000010054(-),ENSSSCG00000018084(ND3),ENSSSCG00000018065(ND1),ENSSSCG00000018086(ND4L),ENSSSCG00000010088(UBE2L3),ENSSSCG00000018080(ATP8),ENSSSCG00000018087(ND4),ENSSSCG00000018069(ND2),	ENSSSCG00000023277(NDUFA1),ENSSSCG00000018092(ND6),ENSSSCG00000002449(NDUFB1),	3.65488	2.10756e-06	0.000463663
ssc04932	Non-alcoholic fatty liver disease (NAFLD)	16	9	7	218	119	5158	ENSSSCG00000003035(-),ENSSSCG00000018094(CYTB),ENSSSCG00000027850(IL6),ENSSSCG00000026807(NDUFB4),ENSSSCG00000018075(COX1),ENSSSCG00000018082(COX3),ENSSSCG00000023277(NDUFA1),ENSSSCG00000013564(INSR),ENSSSCG00000020970(IL-6),ENSSSCG00000018078(COX2),ENSSSCG00000008090(IL1A),ENSSSCG00000022482(DDIT3),ENSSSCG00000002449(NDUFB1),ENSSSCG00000017279(ERN1),ENSSSCG00000009794(MLXIP),ENSSSCG00000016432(P…	ENSSSCG00000003035(-),ENSSSCG00000018094(CYTB),ENSSSCG00000027850(IL6),ENSSSCG00000026807(NDUFB4),ENSSSCG00000018075(COX1),ENSSSCG00000018082(COX3),ENSSSCG00000020970(IL-6),ENSSSCG00000018078(COX2),ENSSSCG00000008090(IL1A),	ENSSSCG00000023277(NDUFA1),ENSSSCG00000013564(INSR),ENSSSCG00000022482(DDIT3),ENSSSCG00000002449(NDUFB1),ENSSSCG00000017279(ERN1),ENSSSCG00000009794(MLXIP),ENSSSCG00000016432(PRKAG2),	3.18125	6.07942e-05	0.00222912
ssc05134	Legionellosis	6	6	0	218	45	5158	ENSSSCG00000027850(IL6),ENSSSCG00000008959(CXCL2),ENSSSCG00000015037(IL18),ENSSSCG00000020970(IL-6),ENSSSCG00000001952(NFKBIA),ENSSSCG00000000246(-),	ENSSSCG00000027850(IL6),ENSSSCG00000008959(CXCL2),ENSSSCG00000015037(IL18),ENSSSCG00000020970(IL-6),ENSSSCG00000001952(NFKBIA),ENSSSCG00000000246(-),	-	3.15474	0.00746255	0.0713809
ssc04640	Hematopoietic cell lineage	8	6	2	218	60	5158	ENSSSCG00000027850(IL6),ENSSSCG00000013297(CD44),ENSSSCG00000000293(ITGA5),ENSSSCG00000020970(IL-6),ENSSSCG00000008090(IL1A),ENSSSCG00000008842(KIT),ENSSSCG00000016887(ITGA2),ENSSSCG00000017578(ITGA3),	ENSSSCG00000027850(IL6),ENSSSCG00000013297(CD44),ENSSSCG00000000293(ITGA5),ENSSSCG00000020970(IL-6),ENSSSCG00000008090(IL1A),ENSSSCG00000016887(ITGA2),	ENSSSCG00000008842(KIT),ENSSSCG00000017578(ITGA3),	3.15474	0.00281465	0.0387014
ssc00260	Glycine, serine and threonine metabolism	4	0	4	218	31	5158	ENSSSCG00000012257(MAOA),ENSSSCG00000004672(GATM),ENSSSCG00000006717(PHGDH),ENSSSCG00000007748(PSPH),	-	ENSSSCG00000012257(MAOA),ENSSSCG00000004672(GATM),ENSSSCG00000006717(PHGDH),ENSSSCG00000007748(PSPH),	3.05297	0.0229369	0.136381
ssc00561	Glycerolipid metabolism	5	2	3	218	40	5158	ENSSSCG00000004509(LIPG),ENSSSCG00000007359(LPIN3),ENSSSCG00000009889(ALDH2),ENSSSCG00000012202(GK),ENSSSCG00000024134(MGLL),	ENSSSCG00000004509(LIPG),ENSSSCG00000012202(GK),	ENSSSCG00000007359(LPIN3),ENSSSCG00000009889(ALDH2),ENSSSCG00000024134(MGLL),	2.95757	0.0164809	0.106641
ssc04512	ECM-receptor interaction	6	3	3	218	48	5158	ENSSSCG00000030516(-),ENSSSCG00000013297(CD44),ENSSSCG00000000293(ITGA5),ENSSSCG00000004012(THBS2),ENSSSCG00000016887(ITGA2),ENSSSCG00000017578(ITGA3),	ENSSSCG00000013297(CD44),ENSSSCG00000000293(ITGA5),ENSSSCG00000016887(ITGA2),	ENSSSCG00000030516(-),ENSSSCG00000004012(THBS2),ENSSSCG00000017578(ITGA3),	2.95757	0.0104991	0.0769935
ssc04260	Cardiac muscle contraction	7	4	3	218	58	5158	ENSSSCG00000018094(CYTB),ENSSSCG00000010142(RYR2),ENSSSCG00000005316(TPM2),ENSSSCG00000018075(COX1),ENSSSCG00000018082(COX3),ENSSSCG00000018078(COX2),ENSSSCG00000004570(TPM1),	ENSSSCG00000018094(CYTB),ENSSSCG00000018075(COX1),ENSSSCG00000018082(COX3),ENSSSCG00000018078(COX2),	ENSSSCG00000010142(RYR2),ENSSSCG00000005316(TPM2),ENSSSCG00000004570(TPM1),	2.85558	0.00825365	0.0756585
ssc05332	Graft-versus-host disease	3	3	0	218	25	5158	ENSSSCG00000027850(IL6),ENSSSCG00000020970(IL-6),ENSSSCG00000008090(IL1A),	ENSSSCG00000027850(IL6),ENSSSCG00000020970(IL-6),ENSSSCG00000008090(IL1A),	-	2.83927	0.0466274	0.213709
ssc05132	Salmonella infection	7	7	0	218	59	5158	ENSSSCG00000027850(IL6),ENSSSCG00000008959(CXCL2),ENSSSCG00000015037(IL18),ENSSSCG00000020970(IL-6),ENSSSCG00000008090(IL1A),ENSSSCG00000017755(NOS2),ENSSSCG00000000246(-),	ENSSSCG00000027850(IL6),ENSSSCG00000008959(CXCL2),ENSSSCG00000015037(IL18),ENSSSCG00000020970(IL-6),ENSSSCG00000008090(IL1A),ENSSSCG00000017755(NOS2),ENSSSCG00000000246(-),	-	2.80718	0.00911573	0.0802184
ssc05217	Basal cell carcinoma	4	2	2	218	34	5158	ENSSSCG00000029852(WNT5A),ENSSSCG00000016140(FZD5),ENSSSCG00000006780(WNT2B),ENSSSCG00000006052(FZD6),	ENSSSCG00000029852(WNT5A),ENSSSCG00000016140(FZD5),	ENSSSCG00000006780(WNT2B),ENSSSCG00000006052(FZD6),	2.78359	0.032808	0.171852
ssc05133	Pertussis	7	7	0	218	60	5158	ENSSSCG00000027850(IL6),ENSSSCG00000000293(ITGA5),ENSSSCG00000003178(IRF3),ENSSSCG00000020970(IL-6),ENSSSCG00000008090(IL1A),ENSSSCG00000017755(NOS2),ENSSSCG00000008957(AMCF-II),	ENSSSCG00000027850(IL6),ENSSSCG00000000293(ITGA5),ENSSSCG00000003178(IRF3),ENSSSCG00000020970(IL-6),ENSSSCG00000008090(IL1A),ENSSSCG00000017755(NOS2),ENSSSCG00000008957(AMCF-II),	-	2.7604	0.0100451	0.0818487
ssc04623	Cytosolic DNA-sensing pathway	6	6	0	218	53	5158	ENSSSCG00000027850(IL6),ENSSSCG00000015037(IL18),ENSSSCG00000003178(IRF3),ENSSSCG00000020970(IL-6),ENSSSCG00000001952(NFKBIA),ENSSSCG00000017705(CCL5),	ENSSSCG00000027850(IL6),ENSSSCG00000015037(IL18),ENSSSCG00000003178(IRF3),ENSSSCG00000020970(IL-6),ENSSSCG00000001952(NFKBIA),ENSSSCG00000017705(CCL5),	-	2.67855	0.0174914	0.109946
ssc00340	Histidine metabolism	2	0	2	218	18	5158	ENSSSCG00000012257(MAOA),ENSSSCG00000009889(ALDH2),	-	ENSSSCG00000012257(MAOA),ENSSSCG00000009889(ALDH2),	2.62895	0.0854269	0.313232
ssc04066	HIF-1 signaling pathway	7	5	2	218	63	5158	ENSSSCG00000027850(IL6),ENSSSCG00000003898(MKNK1),ENSSSCG00000013564(INSR),ENSSSCG00000020970(IL-6),ENSSSCG00000017755(NOS2),ENSSSCG00000012277(TIMP1),ENSSSCG00000005096(HIF1A),	ENSSSCG00000027850(IL6),ENSSSCG00000020970(IL-6),ENSSSCG00000017755(NOS2),ENSSSCG00000012277(TIMP1),ENSSSCG00000005096(HIF1A),	ENSSSCG00000003898(MKNK1),ENSSSCG00000013564(INSR),	2.62895	0.0132695	0.094171
ssc04923	Regulation of lipolysis in adipocytes	4	0	4	218	37	5158	ENSSSCG00000017101(ADCY2),ENSSSCG00000009250(PRKG2),ENSSSCG00000013564(INSR),ENSSSCG00000024134(MGLL),	-	ENSSSCG00000017101(ADCY2),ENSSSCG00000009250(PRKG2),ENSSSCG00000013564(INSR),ENSSSCG00000024134(MGLL),	2.5579	0.04515	0.215935
ssc00330	Arginine and proline metabolism	4	1	3	218	37	5158	ENSSSCG00000012257(MAOA),ENSSSCG00000004672(GATM),ENSSSCG00000009889(ALDH2),ENSSSCG00000017755(NOS2),	ENSSSCG00000017755(NOS2),	ENSSSCG00000012257(MAOA),ENSSSCG00000004672(GATM),ENSSSCG00000009889(ALDH2),	2.5579	0.04515	0.215935
ssc04913	Ovarian steroidogenesis	3	1	2	218	28	5158	ENSSSCG00000017101(ADCY2),ENSSSCG00000013564(INSR),ENSSSCG00000023351(PLA2G4A),	ENSSSCG00000023351(PLA2G4A),	ENSSSCG00000017101(ADCY2),ENSSSCG00000013564(INSR),	2.53506	0.0664535	0.265814
ssc05202	Transcriptional misregulation in cancer	11	7	4	218	105	5158	ENSSSCG00000027850(IL6),ENSSSCG00000006115(RUNX1T1),ENSSSCG00000014986(MMP3),ENSSSCG00000024591(ETV1),ENSSSCG00000022270(KLF3),ENSSSCG00000005385(NR4A3),ENSSSCG00000020970(IL-6),ENSSSCG00000008388(REL),ENSSSCG00000022482(DDIT3),ENSSSCG00000000488(MDM2),ENSSSCG00000012051(RUNX1),	ENSSSCG00000027850(IL6),ENSSSCG00000014986(MMP3),ENSSSCG00000022270(KLF3),ENSSSCG00000005385(NR4A3),ENSSSCG00000020970(IL-6),ENSSSCG00000008388(REL),ENSSSCG00000012051(RUNX1),	ENSSSCG00000006115(RUNX1T1),ENSSSCG00000024591(ETV1),ENSSSCG00000022482(DDIT3),ENSSSCG00000000488(MDM2),	2.47872	0.00501216	0.0525083
ssc02010	ABC transporters	3	0	3	218	29	5158	ENSSSCG00000009495(-),ENSSSCG00000002362(-),ENSSSCG00000015390(ABCB1),	-	ENSSSCG00000009495(-),ENSSSCG00000002362(-),ENSSSCG00000015390(ABCB1),	2.44764	0.0739949	0.285594
ssc04020	Calcium signaling pathway	12	4	8	218	117	5158	ENSSSCG00000010142(RYR2),ENSSSCG00000010459(HTR7),ENSSSCG00000017101(ADCY2),ENSSSCG00000010330(-),ENSSSCG00000017041(ADRA1B),ENSSSCG00000011867(MYLK),ENSSSCG00000023924(PDE1A),ENSSSCG00000008742(CD38),ENSSSCG00000010054(-),ENSSSCG00000017755(NOS2),ENSSSCG00000020672(F2R),ENSSSCG00000005284(GNA14),	ENSSSCG00000010330(-),ENSSSCG00000008742(CD38),ENSSSCG00000010054(-),ENSSSCG00000017755(NOS2),	ENSSSCG00000010142(RYR2),ENSSSCG00000010459(HTR7),ENSSSCG00000017101(ADCY2),ENSSSCG00000017041(ADRA1B),ENSSSCG00000011867(MYLK),ENSSSCG00000023924(PDE1A),ENSSSCG00000020672(F2R),ENSSSCG00000005284(GNA14),	2.42672	0.00436216	0.0479837
ssc04213	Longevity regulating pathway - multiple species	4	1	3	218	39	5158	ENSSSCG00000017101(ADCY2),ENSSSCG00000013564(INSR),ENSSSCG00000029876(SOD2),ENSSSCG00000016432(PRKAG2),	ENSSSCG00000029876(SOD2),	ENSSSCG00000017101(ADCY2),ENSSSCG00000013564(INSR),ENSSSCG00000016432(PRKAG2),	2.42672	0.054844	0.232032
ssc05205	Proteoglycans in cancer	13	8	5	218	128	5158	ENSSSCG00000029852(WNT5A),ENSSSCG00000014362(HBEGF),ENSSSCG00000013297(CD44),ENSSSCG00000016140(FZD5),ENSSSCG00000016634(CAV1),ENSSSCG00000022486(CBLB),ENSSSCG00000000293(ITGA5),ENSSSCG00000010627(PDCD4),ENSSSCG00000006780(WNT2B),ENSSSCG00000016887(ITGA2),ENSSSCG00000005096(HIF1A),ENSSSCG00000000488(MDM2),ENSSSCG00000006052(FZD6),	ENSSSCG00000029852(WNT5A),ENSSSCG00000014362(HBEGF),ENSSSCG00000013297(CD44),ENSSSCG00000016140(FZD5),ENSSSCG00000022486(CBLB),ENSSSCG00000000293(ITGA5),ENSSSCG00000016887(ITGA2),ENSSSCG00000005096(HIF1A),	ENSSSCG00000016634(CAV1),ENSSSCG00000010627(PDCD4),ENSSSCG00000006780(WNT2B),ENSSSCG00000000488(MDM2),ENSSSCG00000006052(FZD6),	2.40302	0.00351922	0.0455429
ssc04931	Insulin resistance	8	4	4	218	79	5158	ENSSSCG00000027850(IL6),ENSSSCG00000013564(INSR),ENSSSCG00000009937(ACACB),ENSSSCG00000020970(IL-6),ENSSSCG00000001952(NFKBIA),ENSSSCG00000003154(GYS1),ENSSSCG00000009794(MLXIP),ENSSSCG00000016432(PRKAG2),	ENSSSCG00000027850(IL6),ENSSSCG00000020970(IL-6),ENSSSCG00000001952(NFKBIA),ENSSSCG00000003154(GYS1),	ENSSSCG00000013564(INSR),ENSSSCG00000009937(ACACB),ENSSSCG00000009794(MLXIP),ENSSSCG00000016432(PRKAG2),	2.39601	0.0162707	0.108471
ssc03320	PPAR signaling pathway	5	4	1	218	50	5158	ENSSSCG00000012583(ACSL4),ENSSSCG00000012202(GK),ENSSSCG00000013599(ANGPTL4),ENSSSCG00000010554(SCD),ENSSSCG00000016156(ACADL),	ENSSSCG00000012583(ACSL4),ENSSSCG00000012202(GK),ENSSSCG00000013599(ANGPTL4),ENSSSCG00000010554(SCD),	ENSSSCG00000016156(ACADL),	2.36606	0.0440377	0.215295
ssc04933	AGE-RAGE signaling pathway in diabetic complications	7	7	0	218	70	5158	ENSSSCG00000027850(IL6),ENSSSCG00000017723(CCL2),ENSSSCG00000020970(IL-6),ENSSSCG00000008090(IL1A),ENSSSCG00000015770(VEGFC),ENSSSCG00000013655(ICAM1),ENSSSCG00000006862(VCAM1),	ENSSSCG00000027850(IL6),ENSSSCG00000017723(CCL2),ENSSSCG00000020970(IL-6),ENSSSCG00000008090(IL1A),ENSSSCG00000015770(VEGFC),ENSSSCG00000013655(ICAM1),ENSSSCG00000006862(VCAM1),	-	2.36606	0.0237686	0.137607
ssc05222	Small cell lung cancer	5	4	1	218	51	5158	ENSSSCG00000001952(NFKBIA),ENSSSCG00000017755(NOS2),ENSSSCG00000002855(CCNE1),ENSSSCG00000016887(ITGA2),ENSSSCG00000017578(ITGA3),	ENSSSCG00000001952(NFKBIA),ENSSSCG00000017755(NOS2),ENSSSCG00000002855(CCNE1),ENSSSCG00000016887(ITGA2),	ENSSSCG00000017578(ITGA3),	2.31966	0.0478708	0.210632
ssc04550	Signaling pathways regulating pluripotency of stem cells	9	4	5	218	92	5158	ENSSSCG00000029852(WNT5A),ENSSSCG00000021865(INHBA),ENSSSCG00000024312(ID4),ENSSSCG00000016140(FZD5),ENSSSCG00000007227(ID1),ENSSSCG00000009996(LIF),ENSSSCG00000006780(WNT2B),ENSSSCG00000017070(HAND1),ENSSSCG00000006052(FZD6),	ENSSSCG00000029852(WNT5A),ENSSSCG00000021865(INHBA),ENSSSCG00000016140(FZD5),ENSSSCG00000009996(LIF),	ENSSSCG00000024312(ID4),ENSSSCG00000007227(ID1),ENSSSCG00000006780(WNT2B),ENSSSCG00000017070(HAND1),ENSSSCG00000006052(FZD6),	2.31462	0.0150033	0.103148
ssc05220	Chronic myeloid leukemia	4	3	1	218	41	5158	ENSSSCG00000022486(CBLB),ENSSSCG00000001952(NFKBIA),ENSSSCG00000000488(MDM2),ENSSSCG00000012051(RUNX1),	ENSSSCG00000022486(CBLB),ENSSSCG00000001952(NFKBIA),ENSSSCG00000012051(RUNX1),	ENSSSCG00000000488(MDM2),	2.30835	0.0657621	0.26792
ssc04916	Melanogenesis	6	2	4	218	62	5158	ENSSSCG00000017101(ADCY2),ENSSSCG00000029852(WNT5A),ENSSSCG00000016140(FZD5),ENSSSCG00000006780(WNT2B),ENSSSCG00000008842(KIT),ENSSSCG00000006052(FZD6),	ENSSSCG00000029852(WNT5A),ENSSSCG00000016140(FZD5),	ENSSSCG00000017101(ADCY2),ENSSSCG00000006780(WNT2B),ENSSSCG00000008842(KIT),ENSSSCG00000006052(FZD6),	2.28973	0.0377971	0.19338
ssc04062	Chemokine signaling pathway	12	11	1	218	124	5158	ENSSSCG00000003035(-),ENSSSCG00000008959(CXCL2),ENSSSCG00000024759(CX3CL1),ENSSSCG00000017723(CCL2),ENSSSCG00000017101(ADCY2),ENSSSCG00000016254(CCL20),ENSSSCG00000014310(CXCL14),ENSSSCG00000017920(CXCL16),ENSSSCG00000001952(NFKBIA),ENSSSCG00000017705(CCL5),ENSSSCG00000008957(AMCF-II),ENSSSCG00000000246(-),	ENSSSCG00000003035(-),ENSSSCG00000008959(CXCL2),ENSSSCG00000024759(CX3CL1),ENSSSCG00000017723(CCL2),ENSSSCG00000016254(CCL20),ENSSSCG00000014310(CXCL14),ENSSSCG00000017920(CXCL16),ENSSSCG00000001952(NFKBIA),ENSSSCG00000017705(CCL5),ENSSSCG00000008957(AMCF-II),ENSSSCG00000000246(-),	ENSSSCG00000017101(ADCY2),	2.28973	0.00704264	0.0704264
ssc04920	Adipocytokine signaling pathway	5	3	2	218	52	5158	ENSSSCG00000012583(ACSL4),ENSSSCG00000009937(ACACB),ENSSSCG00000001952(NFKBIA),ENSSSCG00000001703(NFKBIE),ENSSSCG00000016432(PRKAG2),	ENSSSCG00000012583(ACSL4),ENSSSCG00000001952(NFKBIA),ENSSSCG00000001703(NFKBIE),	ENSSSCG00000009937(ACACB),ENSSSCG00000016432(PRKAG2),	2.27505	0.05192	0.223969
ssc04970	Salivary secretion	4	1	3	218	42	5158	ENSSSCG00000017101(ADCY2),ENSSSCG00000017041(ADRA1B),ENSSSCG00000009250(PRKG2),ENSSSCG00000008742(CD38),	ENSSSCG00000008742(CD38),	ENSSSCG00000017101(ADCY2),ENSSSCG00000017041(ADRA1B),ENSSSCG00000009250(PRKG2),	2.25339	0.0716908	0.281642
ssc00071	Fatty acid degradation	3	1	2	218	32	5158	ENSSSCG00000012583(ACSL4),ENSSSCG00000009889(ALDH2),ENSSSCG00000016156(ACADL),	ENSSSCG00000012583(ACSL4),	ENSSSCG00000009889(ALDH2),ENSSSCG00000016156(ACADL),	2.21818	0.0994383	0.347245
ssc01212	Fatty acid metabolism	3	2	1	218	32	5158	ENSSSCG00000012583(ACSL4),ENSSSCG00000010554(SCD),ENSSSCG00000016156(ACADL),	ENSSSCG00000012583(ACSL4),ENSSSCG00000010554(SCD),	ENSSSCG00000016156(ACADL),	2.21818	0.0994383	0.347245
ssc00640	Propanoate metabolism	2	1	1	218	22	5158	ENSSSCG00000013366(LDHA),ENSSSCG00000009937(ACACB),	ENSSSCG00000013366(LDHA),	ENSSSCG00000009937(ACACB),	2.15096	0.137946	0.421502
ssc04978	Mineral absorption	3	1	2	218	33	5158	ENSSSCG00000027221(-),ENSSSCG00000005269(TRPM6),ENSSSCG00000030300(-),	ENSSSCG00000030300(-),	ENSSSCG00000027221(-),ENSSSCG00000005269(TRPM6),	2.15096	0.108855	0.36285
ssc05142	Chagas disease (American trypanosomiasis)	7	6	1	218	78	5158	ENSSSCG00000027850(IL6),ENSSSCG00000017723(CCL2),ENSSSCG00000020970(IL-6),ENSSSCG00000001952(NFKBIA),ENSSSCG00000017755(NOS2),ENSSSCG00000017705(CCL5),ENSSSCG00000005284(GNA14),	ENSSSCG00000027850(IL6),ENSSSCG00000017723(CCL2),ENSSSCG00000020970(IL-6),ENSSSCG00000001952(NFKBIA),ENSSSCG00000017755(NOS2),ENSSSCG00000017705(CCL5),	ENSSSCG00000005284(GNA14),	2.12338	0.0420565	0.210283
ssc04115	p53 signaling pathway	4	1	3	218	46	5158	ENSSSCG00000004894(SERPINB5),ENSSSCG00000002855(CCNE1),ENSSSCG00000029438(-),ENSSSCG00000000488(MDM2),	ENSSSCG00000002855(CCNE1),	ENSSSCG00000004894(SERPINB5),ENSSSCG00000029438(-),ENSSSCG00000000488(MDM2),	2.05744	0.0986017	0.349877
ssc04270	Vascular smooth muscle contraction	6	2	4	218	69	5158	ENSSSCG00000017101(ADCY2),ENSSSCG00000017041(ADRA1B),ENSSSCG00000011867(MYLK),ENSSSCG00000010054(-),ENSSSCG00000010447(ACTA2),ENSSSCG00000023351(PLA2G4A),	ENSSSCG00000010054(-),ENSSSCG00000023351(PLA2G4A),	ENSSSCG00000017101(ADCY2),ENSSSCG00000017041(ADRA1B),ENSSSCG00000011867(MYLK),ENSSSCG00000010447(ACTA2),	2.05744	0.0620922	0.257741
ssc05200	Pathways in cancer	21	13	8	218	243	5158	ENSSSCG00000027850(IL6),ENSSSCG00000006115(RUNX1T1),ENSSSCG00000017101(ADCY2),ENSSSCG00000029852(WNT5A),ENSSSCG00000016140(FZD5),ENSSSCG00000022486(CBLB),ENSSSCG00000020970(IL-6),ENSSSCG00000001952(NFKBIA),ENSSSCG00000015770(VEGFC),ENSSSCG00000017755(NOS2),ENSSSCG00000002855(CCNE1),ENSSSCG00000020672(F2R),ENSSSCG00000006780(WNT2B),ENSSSCG00000008842(KIT),ENSSSCG00000016887(ITGA2),ENSSSCG000000050…	ENSSSCG00000027850(IL6),ENSSSCG00000029852(WNT5A),ENSSSCG00000016140(FZD5),ENSSSCG00000022486(CBLB),ENSSSCG00000020970(IL-6),ENSSSCG00000001952(NFKBIA),ENSSSCG00000015770(VEGFC),ENSSSCG00000017755(NOS2),ENSSSCG00000002855(CCNE1),ENSSSCG00000016887(ITGA2),ENSSSCG00000005096(HIF1A),ENSSSCG00000022331(FGF13),ENSSSCG00000012051(RUNX1),	ENSSSCG00000006115(RUNX1T1),ENSSSCG00000017101(ADCY2),ENSSSCG00000020672(F2R),ENSSSCG00000006780(WNT2B),ENSSSCG00000008842(KIT),ENSSSCG00000017578(ITGA3),ENSSSCG00000000488(MDM2),ENSSSCG00000006052(FZD6),	2.04474	0.00275565	0.0404163
ssc05164	Influenza A	10	9	1	218	117	5158	ENSSSCG00000015801(TLR3),ENSSSCG00000027850(IL6),ENSSSCG00000017723(CCL2),ENSSSCG00000015037(IL18),ENSSSCG00000003178(IRF3),ENSSSCG00000020970(IL-6),ENSSSCG00000001952(NFKBIA),ENSSSCG00000008090(IL1A),ENSSSCG00000013655(ICAM1),ENSSSCG00000017705(CCL5),	ENSSSCG00000027850(IL6),ENSSSCG00000017723(CCL2),ENSSSCG00000015037(IL18),ENSSSCG00000003178(IRF3),ENSSSCG00000020970(IL-6),ENSSSCG00000001952(NFKBIA),ENSSSCG00000008090(IL1A),ENSSSCG00000013655(ICAM1),ENSSSCG00000017705(CCL5),	ENSSSCG00000015801(TLR3),	2.02227	0.028255	0.155403
ssc04060	Cytokine-cytokine receptor interaction	15	13	2	218	176	5158	ENSSSCG00000022500(IL20RB),ENSSSCG00000027850(IL6),ENSSSCG00000024759(CX3CL1),ENSSSCG00000017723(CCL2),ENSSSCG00000016254(CCL20),ENSSSCG00000015037(IL18),ENSSSCG00000014310(CXCL14),ENSSSCG00000015487(TNFSF18),ENSSSCG00000017920(CXCL16),ENSSSCG00000020970(IL-6),ENSSSCG00000009996(LIF),ENSSSCG00000008090(IL1A),ENSSSCG00000015770(VEGFC),ENSSSCG00000017705(CCL5),ENSSSCG00000008842(KIT),	ENSSSCG00000027850(IL6),ENSSSCG00000024759(CX3CL1),ENSSSCG00000017723(CCL2),ENSSSCG00000016254(CCL20),ENSSSCG00000015037(IL18),ENSSSCG00000014310(CXCL14),ENSSSCG00000015487(TNFSF18),ENSSSCG00000017920(CXCL16),ENSSSCG00000020970(IL-6),ENSSSCG00000009996(LIF),ENSSSCG00000008090(IL1A),ENSSSCG00000015770(VEGFC),ENSSSCG00000017705(CCL5),	ENSSSCG00000022500(IL20RB),ENSSSCG00000008842(KIT),	2.01652	0.0103722	0.0786854
ssc05016	Huntington's disease	12	10	2	218	143	5158	ENSSSCG00000018094(CYTB),ENSSSCG00000026807(NDUFB4),ENSSSCG00000018075(COX1),ENSSSCG00000018082(COX3),ENSSSCG00000010330(-),ENSSSCG00000023277(NDUFA1),ENSSSCG00000018081(ATP6),ENSSSCG00000018078(COX2),ENSSSCG00000029876(SOD2),ENSSSCG00000023522(TGM2),ENSSSCG00000002449(NDUFB1),ENSSSCG00000018080(ATP8),	ENSSSCG00000018094(CYTB),ENSSSCG00000026807(NDUFB4),ENSSSCG00000018075(COX1),ENSSSCG00000018082(COX3),ENSSSCG00000010330(-),ENSSSCG00000018081(ATP6),ENSSSCG00000018078(COX2),ENSSSCG00000029876(SOD2),ENSSSCG00000023522(TGM2),ENSSSCG00000018080(ATP8),	ENSSSCG00000023277(NDUFA1),ENSSSCG00000002449(NDUFB1),	1.9855	0.021342	0.130424
ssc05219	Bladder cancer	2	1	1	218	24	5158	ENSSSCG00000014362(HBEGF),ENSSSCG00000000488(MDM2),	ENSSSCG00000014362(HBEGF),	ENSSSCG00000000488(MDM2),	1.97171	0.16851	0.463403
ssc04611	Platelet activation	6	2	4	218	73	5158	ENSSSCG00000017101(ADCY2),ENSSSCG00000009250(PRKG2),ENSSSCG00000011867(MYLK),ENSSSCG00000020672(F2R),ENSSSCG00000016887(ITGA2),ENSSSCG00000023351(PLA2G4A),	ENSSSCG00000016887(ITGA2),ENSSSCG00000023351(PLA2G4A),	ENSSSCG00000017101(ADCY2),ENSSSCG00000009250(PRKG2),ENSSSCG00000011867(MYLK),ENSSSCG00000020672(F2R),	1.9447	0.079818	0.297627
ssc05221	Acute myeloid leukemia	3	1	2	218	37	5158	ENSSSCG00000006115(RUNX1T1),ENSSSCG00000008842(KIT),ENSSSCG00000012051(RUNX1),	ENSSSCG00000012051(RUNX1),	ENSSSCG00000006115(RUNX1T1),ENSSSCG00000008842(KIT),	1.91842	0.151093	0.437375
ssc05416	Viral myocarditis	3	1	2	218	37	5158	ENSSSCG00000008833(SGCB),ENSSSCG00000016634(CAV1),ENSSSCG00000013655(ICAM1),	ENSSSCG00000013655(ICAM1),	ENSSSCG00000008833(SGCB),ENSSSCG00000016634(CAV1),	1.91842	0.151093	0.437375
ssc05321	Inflammatory bowel disease (IBD)	4	4	0	218	50	5158	ENSSSCG00000027850(IL6),ENSSSCG00000015037(IL18),ENSSSCG00000020970(IL-6),ENSSSCG00000008090(IL1A),	ENSSSCG00000027850(IL6),ENSSSCG00000015037(IL18),ENSSSCG00000020970(IL-6),ENSSSCG00000008090(IL1A),	-	1.89284	0.13068	0.404924
ssc04068	FoxO signaling pathway	7	4	3	218	88	5158	ENSSSCG00000027850(IL6),ENSSSCG00000013564(INSR),ENSSSCG00000020970(IL-6),ENSSSCG00000029876(SOD2),ENSSSCG00000016925(PLK2),ENSSSCG00000000488(MDM2),ENSSSCG00000016432(PRKAG2),	ENSSSCG00000027850(IL6),ENSSSCG00000020970(IL-6),ENSSSCG00000029876(SOD2),ENSSSCG00000016925(PLK2),	ENSSSCG00000013564(INSR),ENSSSCG00000000488(MDM2),ENSSSCG00000016432(PRKAG2),	1.88209	0.0765882	0.290507
ssc04211	Longevity regulating pathway	5	1	4	218	63	5158	ENSSSCG00000017101(ADCY2),ENSSSCG00000013564(INSR),ENSSSCG00000029876(SOD2),ENSSSCG00000029438(-),ENSSSCG00000016432(PRKAG2),	ENSSSCG00000029876(SOD2),	ENSSSCG00000017101(ADCY2),ENSSSCG00000013564(INSR),ENSSSCG00000029438(-),ENSSSCG00000016432(PRKAG2),	1.87782	0.111689	0.366741
ssc05010	Alzheimer's disease	10	7	3	218	127	5158	ENSSSCG00000018094(CYTB),ENSSSCG00000026807(NDUFB4),ENSSSCG00000018075(COX1),ENSSSCG00000018082(COX3),ENSSSCG00000023277(NDUFA1),ENSSSCG00000018081(ATP6),ENSSSCG00000018078(COX2),ENSSSCG00000002449(NDUFB1),ENSSSCG00000017279(ERN1),ENSSSCG00000018080(ATP8),	ENSSSCG00000018094(CYTB),ENSSSCG00000026807(NDUFB4),ENSSSCG00000018075(COX1),ENSSSCG00000018082(COX3),ENSSSCG00000018081(ATP6),ENSSSCG00000018078(COX2),ENSSSCG00000018080(ATP8),	ENSSSCG00000023277(NDUFA1),ENSSSCG00000002449(NDUFB1),ENSSSCG00000017279(ERN1),	1.86304	0.0475832	0.213639
ssc04620	Toll-like receptor signaling pathway	6	5	1	218	78	5158	ENSSSCG00000015801(TLR3),ENSSSCG00000027850(IL6),ENSSSCG00000003178(IRF3),ENSSSCG00000020970(IL-6),ENSSSCG00000001952(NFKBIA),ENSSSCG00000017705(CCL5),	ENSSSCG00000027850(IL6),ENSSSCG00000003178(IRF3),ENSSSCG00000020970(IL-6),ENSSSCG00000001952(NFKBIA),ENSSSCG00000017705(CCL5),	ENSSSCG00000015801(TLR3),	1.82004	0.106193	0.359422
ssc05162	Measles	7	7	0	218	92	5158	ENSSSCG00000027850(IL6),ENSSSCG00000003178(IRF3),ENSSSCG00000020970(IL-6),ENSSSCG00000001952(NFKBIA),ENSSSCG00000008090(IL1A),ENSSSCG00000002855(CCNE1),ENSSSCG00000004154(TNFAIP3),	ENSSSCG00000027850(IL6),ENSSSCG00000003178(IRF3),ENSSSCG00000020970(IL-6),ENSSSCG00000001952(NFKBIA),ENSSSCG00000008090(IL1A),ENSSSCG00000002855(CCNE1),ENSSSCG00000004154(TNFAIP3),	-	1.80026	0.0945242	0.340907
ssc01230	Biosynthesis of amino acids	4	0	4	218	53	5158	ENSSSCG00000002847(GPT2),ENSSSCG00000006717(PHGDH),ENSSSCG00000005701(ASS1),ENSSSCG00000007748(PSPH),	-	ENSSSCG00000002847(GPT2),ENSSSCG00000006717(PHGDH),ENSSSCG00000005701(ASS1),ENSSSCG00000007748(PSPH),	1.7857	0.158104	0.445935
ssc04151	PI3K-Akt signaling pathway	16	9	7	218	214	5158	ENSSSCG00000013016(PPP2R5B),ENSSSCG00000027850(IL6),ENSSSCG00000030516(-),ENSSSCG00000013564(INSR),ENSSSCG00000000293(ITGA5),ENSSSCG00000020970(IL-6),ENSSSCG00000003154(GYS1),ENSSSCG00000015770(VEGFC),ENSSSCG00000004012(THBS2),ENSSSCG00000002855(CCNE1),ENSSSCG00000020672(F2R),ENSSSCG00000008842(KIT),ENSSSCG00000016887(ITGA2),ENSSSCG00000017578(ITGA3),ENSSSCG00000000488(MDM2),ENSSSCG00000022331(FG…	ENSSSCG00000013016(PPP2R5B),ENSSSCG00000027850(IL6),ENSSSCG00000000293(ITGA5),ENSSSCG00000020970(IL-6),ENSSSCG00000003154(GYS1),ENSSSCG00000015770(VEGFC),ENSSSCG00000002855(CCNE1),ENSSSCG00000016887(ITGA2),ENSSSCG00000022331(FGF13),	ENSSSCG00000030516(-),ENSSSCG00000013564(INSR),ENSSSCG00000004012(THBS2),ENSSSCG00000020672(F2R),ENSSSCG00000008842(KIT),ENSSSCG00000017578(ITGA3),ENSSSCG00000000488(MDM2),	1.76901	0.0275675	0.155509
ssc04922	Glucagon signaling pathway	5	2	3	218	67	5158	ENSSSCG00000017101(ADCY2),ENSSSCG00000013366(LDHA),ENSSSCG00000009937(ACACB),ENSSSCG00000003154(GYS1),ENSSSCG00000016432(PRKAG2),	ENSSSCG00000013366(LDHA),ENSSSCG00000003154(GYS1),	ENSSSCG00000017101(ADCY2),ENSSSCG00000009937(ACACB),ENSSSCG00000016432(PRKAG2),	1.76571	0.140665	0.418194
ssc04072	Phospholipase D signaling pathway	6	1	5	218	81	5158	ENSSSCG00000017101(ADCY2),ENSSSCG00000013564(INSR),ENSSSCG00000020672(F2R),ENSSSCG00000008842(KIT),ENSSSCG00000023351(PLA2G4A),ENSSSCG00000001523(GRM4),	ENSSSCG00000023351(PLA2G4A),	ENSSSCG00000017101(ADCY2),ENSSSCG00000013564(INSR),ENSSSCG00000020672(F2R),ENSSSCG00000008842(KIT),ENSSSCG00000001523(GRM4),	1.75263	0.124338	0.396441
ssc04310	Wnt signaling pathway	6	3	3	218	87	5158	ENSSSCG00000012967(FOSL1),ENSSSCG00000029852(WNT5A),ENSSSCG00000016140(FZD5),ENSSSCG00000006780(WNT2B),ENSSSCG00000025822(SFRP1),ENSSSCG00000006052(FZD6),	ENSSSCG00000012967(FOSL1),ENSSSCG00000029852(WNT5A),ENSSSCG00000016140(FZD5),	ENSSSCG00000006780(WNT2B),ENSSSCG00000025822(SFRP1),ENSSSCG00000006052(FZD6),	1.63176	0.165923	0.462064
ssc00970	Aminoacyl-tRNA biosynthesis	2	0	2	218	29	5158	ENSSSCG00000002516(WARS),ENSSSCG00000028778(-),	-	ENSSSCG00000002516(WARS),ENSSSCG00000028778(-),	1.63176	0.255688	0.632037
ssc04510	Focal adhesion	8	3	5	218	118	5158	ENSSSCG00000030516(-),ENSSSCG00000011867(MYLK),ENSSSCG00000016634(CAV1),ENSSSCG00000000293(ITGA5),ENSSSCG00000015770(VEGFC),ENSSSCG00000004012(THBS2),ENSSSCG00000016887(ITGA2),ENSSSCG00000017578(ITGA3),	ENSSSCG00000000293(ITGA5),ENSSSCG00000015770(VEGFC),ENSSSCG00000016887(ITGA2),	ENSSSCG00000030516(-),ENSSSCG00000011867(MYLK),ENSSSCG00000016634(CAV1),ENSSSCG00000004012(THBS2),ENSSSCG00000017578(ITGA3),	1.60411	0.141954	0.416399
ssc04015	Rap1 signaling pathway	9	3	6	218	133	5158	ENSSSCG00000017101(ADCY2),ENSSSCG00000013564(INSR),ENSSSCG00000007227(ID1),ENSSSCG00000015770(VEGFC),ENSSSCG00000010054(-),ENSSSCG00000020672(F2R),ENSSSCG00000008842(KIT),ENSSSCG00000010169(SIPA1L2),ENSSSCG00000022331(FGF13),	ENSSSCG00000015770(VEGFC),ENSSSCG00000010054(-),ENSSSCG00000022331(FGF13),	ENSSSCG00000017101(ADCY2),ENSSSCG00000013564(INSR),ENSSSCG00000007227(ID1),ENSSSCG00000020672(F2R),ENSSSCG00000008842(KIT),ENSSSCG00000010169(SIPA1L2),	1.60109	0.128377	0.403472
ssc04976	Bile secretion	3	0	3	218	45	5158	ENSSSCG00000017101(ADCY2),ENSSSCG00000009495(-),ENSSSCG00000015390(ABCB1),	-	ENSSSCG00000017101(ADCY2),ENSSSCG00000009495(-),ENSSSCG00000015390(ABCB1),	1.57737	0.255862	0.625441
ssc05206	MicroRNAs in cancer	11	4	7	218	165	5158	ENSSSCG00000006132(MMP16),ENSSSCG00000004894(SERPINB5),ENSSSCG00000013297(CD44),ENSSSCG00000000293(ITGA5),ENSSSCG00000010627(PDCD4),ENSSSCG00000002855(CCNE1),ENSSSCG00000009482(SPRY2),ENSSSCG00000000488(MDM2),ENSSSCG00000006038(ZFPM2),ENSSSCG00000015390(ABCB1),ENSSSCG00000004570(TPM1),	ENSSSCG00000013297(CD44),ENSSSCG00000000293(ITGA5),ENSSSCG00000002855(CCNE1),ENSSSCG00000009482(SPRY2),	ENSSSCG00000006132(MMP16),ENSSSCG00000004894(SERPINB5),ENSSSCG00000010627(PDCD4),ENSSSCG00000000488(MDM2),ENSSSCG00000006038(ZFPM2),ENSSSCG00000015390(ABCB1),ENSSSCG00000004570(TPM1),	1.57737	0.112943	0.365405
ssc04261	Adrenergic signaling in cardiomyocytes	6	1	5	218	91	5158	ENSSSCG00000013016(PPP2R5B),ENSSSCG00000010142(RYR2),ENSSSCG00000005316(TPM2),ENSSSCG00000017101(ADCY2),ENSSSCG00000017041(ADRA1B),ENSSSCG00000004570(TPM1),	ENSSSCG00000013016(PPP2R5B),	ENSSSCG00000010142(RYR2),ENSSSCG00000005316(TPM2),ENSSSCG00000017101(ADCY2),ENSSSCG00000017041(ADRA1B),ENSSSCG00000004570(TPM1),	1.56004	0.197539	0.536526
ssc01100	Metabolic pathways	59	29	30	218	902	5158	ENSSSCG00000018094(CYTB),ENSSSCG00000008056(ATP6V0C),ENSSSCG00000005688(PTGES),ENSSSCG00000026807(NDUFB4),ENSSSCG00000006340(UAP1),ENSSSCG00000018075(COX1),ENSSSCG00000002847(GPT2),ENSSSCG00000018082(COX3),ENSSSCG00000004509(LIPG),ENSSSCG00000007359(LPIN3),ENSSSCG00000022780(UGCG),ENSSSCG00000012583(ACSL4),ENSSSCG00000023277(NDUFA1),ENSSSCG00000012257(MAOA),ENSSSCG00000000061(PMM1),ENSSSCG0000001…	ENSSSCG00000018094(CYTB),ENSSSCG00000008056(ATP6V0C),ENSSSCG00000005688(PTGES),ENSSSCG00000026807(NDUFB4),ENSSSCG00000006340(UAP1),ENSSSCG00000018075(COX1),ENSSSCG00000018082(COX3),ENSSSCG00000004509(LIPG),ENSSSCG00000022780(UGCG),ENSSSCG00000012583(ACSL4),ENSSSCG00000018081(ATP6),ENSSSCG00000013366(LDHA),ENSSSCG00000018091(ND5),ENSSSCG00000012743(MTMR1),ENSSSCG00000008742(CD38),ENSSSCG0000001807…	ENSSSCG00000002847(GPT2),ENSSSCG00000007359(LPIN3),ENSSSCG00000023277(NDUFA1),ENSSSCG00000012257(MAOA),ENSSSCG00000000061(PMM1),ENSSSCG00000010200(CSGALNACT2),ENSSSCG00000011893(COX17),ENSSSCG00000015283(PIK3C2B),ENSSSCG00000009937(ACACB),ENSSSCG00000030707(-),ENSSSCG00000004672(GATM),ENSSSCG00000008289(-),ENSSSCG00000006717(PHGDH),ENSSSCG00000005701(ASS1),ENSSSCG00000009889(ALDH2),ENSSSCG0000001…	1.54764	0.00353539	0.0432103
ssc05146	Amoebiasis	4	3	1	218	62	5158	ENSSSCG00000027850(IL6),ENSSSCG00000020970(IL-6),ENSSSCG00000017755(NOS2),ENSSSCG00000005284(GNA14),	ENSSSCG00000027850(IL6),ENSSSCG00000020970(IL-6),ENSSSCG00000017755(NOS2),	ENSSSCG00000005284(GNA14),	1.52649	0.256744	0.620699
ssc05166	HTLV-I infection	11	8	3	218	171	5158	ENSSSCG00000027850(IL6),ENSSSCG00000012967(FOSL1),ENSSSCG00000017101(ADCY2),ENSSSCG00000029852(WNT5A),ENSSSCG00000016140(FZD5),ENSSSCG00000020970(IL-6),ENSSSCG00000001952(NFKBIA),ENSSSCG00000013655(ICAM1),ENSSSCG00000006780(WNT2B),ENSSSCG00000006862(VCAM1),ENSSSCG00000006052(FZD6),	ENSSSCG00000027850(IL6),ENSSSCG00000012967(FOSL1),ENSSSCG00000029852(WNT5A),ENSSSCG00000016140(FZD5),ENSSSCG00000020970(IL-6),ENSSSCG00000001952(NFKBIA),ENSSSCG00000013655(ICAM1),ENSSSCG00000006862(VCAM1),	ENSSSCG00000017101(ADCY2),ENSSSCG00000006780(WNT2B),ENSSSCG00000006052(FZD6),	1.52202	0.138366	0.416994
ssc05140	Leishmaniasis	3	3	0	218	47	5158	ENSSSCG00000001952(NFKBIA),ENSSSCG00000008090(IL1A),ENSSSCG00000017755(NOS2),	ENSSSCG00000001952(NFKBIA),ENSSSCG00000008090(IL1A),ENSSSCG00000017755(NOS2),	-	1.51025	0.28578	0.683387
ssc04152	AMPK signaling pathway	5	3	2	218	79	5158	ENSSSCG00000013016(PPP2R5B),ENSSSCG00000013564(INSR),ENSSSCG00000003154(GYS1),ENSSSCG00000010554(SCD),ENSSSCG00000016432(PRKAG2),	ENSSSCG00000013016(PPP2R5B),ENSSSCG00000003154(GYS1),ENSSSCG00000010554(SCD),	ENSSSCG00000013564(INSR),ENSSSCG00000016432(PRKAG2),	1.4975	0.250549	0.633572
ssc04910	Insulin signaling pathway	6	2	4	218	95	5158	ENSSSCG00000022486(CBLB),ENSSSCG00000003898(MKNK1),ENSSSCG00000013564(INSR),ENSSSCG00000009937(ACACB),ENSSSCG00000003154(GYS1),ENSSSCG00000016432(PRKAG2),	ENSSSCG00000022486(CBLB),ENSSSCG00000003154(GYS1),	ENSSSCG00000003898(MKNK1),ENSSSCG00000013564(INSR),ENSSSCG00000009937(ACACB),ENSSSCG00000016432(PRKAG2),	1.49435	0.232185	0.615431
ssc04921	Oxytocin signaling pathway	6	2	4	218	95	5158	ENSSSCG00000010142(RYR2),ENSSSCG00000017101(ADCY2),ENSSSCG00000011867(MYLK),ENSSSCG00000008742(CD38),ENSSSCG00000023351(PLA2G4A),ENSSSCG00000016432(PRKAG2),	ENSSSCG00000008742(CD38),ENSSSCG00000023351(PLA2G4A),	ENSSSCG00000010142(RYR2),ENSSSCG00000017101(ADCY2),ENSSSCG00000011867(MYLK),ENSSSCG00000016432(PRKAG2),	1.49435	0.232185	0.615431
ssc04390	Hippo signaling pathway	6	3	3	218	95	5158	ENSSSCG00000008963(AREG),ENSSSCG00000029852(WNT5A),ENSSSCG00000016140(FZD5),ENSSSCG00000007227(ID1),ENSSSCG00000006780(WNT2B),ENSSSCG00000006052(FZD6),	ENSSSCG00000008963(AREG),ENSSSCG00000029852(WNT5A),ENSSSCG00000016140(FZD5),	ENSSSCG00000007227(ID1),ENSSSCG00000006780(WNT2B),ENSSSCG00000006052(FZD6),	1.49435	0.232185	0.615431
ssc05215	Prostate cancer	3	2	1	218	48	5158	ENSSSCG00000001952(NFKBIA),ENSSSCG00000002855(CCNE1),ENSSSCG00000000488(MDM2),	ENSSSCG00000001952(NFKBIA),ENSSSCG00000002855(CCNE1),	ENSSSCG00000000488(MDM2),	1.47878	0.301227	0.712579
ssc04514	Cell adhesion molecules (CAMs)	6	4	2	218	97	5158	ENSSSCG00000030516(-),ENSSSCG00000011946(ALCAM),ENSSSCG00000017277(PECAM1),ENSSSCG00000013655(ICAM1),ENSSSCG00000006862(VCAM1),ENSSSCG00000003079(PVR),	ENSSSCG00000017277(PECAM1),ENSSSCG00000013655(ICAM1),ENSSSCG00000006862(VCAM1),ENSSSCG00000003079(PVR),	ENSSSCG00000030516(-),ENSSSCG00000011946(ALCAM),	1.46354	0.250608	0.626519
ssc05168	Herpes simplex infection	8	6	2	218	130	5158	ENSSSCG00000015801(TLR3),ENSSSCG00000027850(IL6),ENSSSCG00000017723(CCL2),ENSSSCG00000003178(IRF3),ENSSSCG00000020970(IL-6),ENSSSCG00000001952(NFKBIA),ENSSSCG00000017705(CCL5),ENSSSCG00000010453(IFIT1),	ENSSSCG00000027850(IL6),ENSSSCG00000017723(CCL2),ENSSSCG00000003178(IRF3),ENSSSCG00000020970(IL-6),ENSSSCG00000001952(NFKBIA),ENSSSCG00000017705(CCL5),	ENSSSCG00000015801(TLR3),ENSSSCG00000010453(IFIT1),	1.45603	0.219897	0.589969
ssc00562	Inositol phosphate metabolism	3	1	2	218	49	5158	ENSSSCG00000015283(PIK3C2B),ENSSSCG00000030707(-),ENSSSCG00000012743(MTMR1),	ENSSSCG00000012743(MTMR1),	ENSSSCG00000015283(PIK3C2B),ENSSSCG00000030707(-),	1.44861	0.31698	0.73406
ssc04730	Long-term depression	2	1	1	218	33	5158	ENSSSCG00000009250(PRKG2),ENSSSCG00000023351(PLA2G4A),	ENSSSCG00000023351(PLA2G4A),	ENSSSCG00000009250(PRKG2),	1.43397	0.334468	0.750846
ssc04130	SNARE interactions in vesicular transport	2	1	1	218	33	5158	ENSSSCG00000015325(BET1),ENSSSCG00000004125(STX11),	ENSSSCG00000004125(STX11),	ENSSSCG00000015325(BET1),	1.43397	0.334468	0.750846
ssc05169	Epstein-Barr virus infection	8	7	1	218	133	5158	ENSSSCG00000013297(CD44),ENSSSCG00000003178(IRF3),ENSSSCG00000008742(CD38),ENSSSCG00000001952(NFKBIA),ENSSSCG00000001703(NFKBIE),ENSSSCG00000013655(ICAM1),ENSSSCG00000004154(TNFAIP3),ENSSSCG00000000488(MDM2),	ENSSSCG00000013297(CD44),ENSSSCG00000003178(IRF3),ENSSSCG00000008742(CD38),ENSSSCG00000001952(NFKBIA),ENSSSCG00000001703(NFKBIE),ENSSSCG00000013655(ICAM1),ENSSSCG00000004154(TNFAIP3),	ENSSSCG00000000488(MDM2),	1.42319	0.242459	0.620245
ssc04713	Circadian entrainment	3	0	3	218	50	5158	ENSSSCG00000010142(RYR2),ENSSSCG00000017101(ADCY2),ENSSSCG00000009250(PRKG2),	-	ENSSSCG00000010142(RYR2),ENSSSCG00000017101(ADCY2),ENSSSCG00000009250(PRKG2),	1.41963	0.333027	0.763186
ssc04012	ErbB signaling pathway	3	3	0	218	50	5158	ENSSSCG00000008963(AREG),ENSSSCG00000014362(HBEGF),ENSSSCG00000022486(CBLB),	ENSSSCG00000008963(AREG),ENSSSCG00000014362(HBEGF),ENSSSCG00000022486(CBLB),	-	1.41963	0.333027	0.763186
ssc01200	Carbon metabolism	5	0	5	218	84	5158	ENSSSCG00000002847(GPT2),ENSSSCG00000006717(PHGDH),ENSSSCG00000004454(ME1),ENSSSCG00000007748(PSPH),ENSSSCG00000010368(GLUD1),	-	ENSSSCG00000002847(GPT2),ENSSSCG00000006717(PHGDH),ENSSSCG00000004454(ME1),ENSSSCG00000007748(PSPH),ENSSSCG00000010368(GLUD1),	1.40837	0.305729	0.715537
ssc00380	Tryptophan metabolism	2	0	2	218	34	5158	ENSSSCG00000012257(MAOA),ENSSSCG00000009889(ALDH2),	-	ENSSSCG00000012257(MAOA),ENSSSCG00000009889(ALDH2),	1.3918	0.355156	0.744136
ssc04912	GnRH signaling pathway	3	2	1	218	51	5158	ENSSSCG00000017101(ADCY2),ENSSSCG00000014362(HBEGF),ENSSSCG00000023351(PLA2G4A),	ENSSSCG00000014362(HBEGF),ENSSSCG00000023351(PLA2G4A),	ENSSSCG00000017101(ADCY2),	1.3918	0.349351	0.746187
ssc04064	NF-kappa B signaling pathway	4	4	0	218	69	5158	ENSSSCG00000001952(NFKBIA),ENSSSCG00000013655(ICAM1),ENSSSCG00000006862(VCAM1),ENSSSCG00000004154(TNFAIP3),	ENSSSCG00000001952(NFKBIA),ENSSSCG00000013655(ICAM1),ENSSSCG00000006862(VCAM1),ENSSSCG00000004154(TNFAIP3),	-	1.37163	0.348426	0.758949
ssc04146	Peroxisome	4	3	1	218	69	5158	ENSSSCG00000012583(ACSL4),ENSSSCG00000029876(SOD2),ENSSSCG00000017755(NOS2),ENSSSCG00000002362(-),	ENSSSCG00000012583(ACSL4),ENSSSCG00000029876(SOD2),ENSSSCG00000017755(NOS2),	ENSSSCG00000002362(-),	1.37163	0.348426	0.758949
ssc04672	Intestinal immune network for IgA production	2	2	0	218	35	5158	ENSSSCG00000027850(IL6),ENSSSCG00000020970(IL-6),	ENSSSCG00000027850(IL6),ENSSSCG00000020970(IL-6),	-	1.35203	0.376179	0.759261
ssc05161	Hepatitis B	6	5	1	218	107	5158	ENSSSCG00000015801(TLR3),ENSSSCG00000027850(IL6),ENSSSCG00000003178(IRF3),ENSSSCG00000020970(IL-6),ENSSSCG00000001952(NFKBIA),ENSSSCG00000002855(CCNE1),	ENSSSCG00000027850(IL6),ENSSSCG00000003178(IRF3),ENSSSCG00000020970(IL-6),ENSSSCG00000001952(NFKBIA),ENSSSCG00000002855(CCNE1),	ENSSSCG00000015801(TLR3),	1.32676	0.352868	0.746452
ssc04022	cGMP-PKG signaling pathway	6	1	5	218	108	5158	ENSSSCG00000017101(ADCY2),ENSSSCG00000010330(-),ENSSSCG00000017041(ADRA1B),ENSSSCG00000009250(PRKG2),ENSSSCG00000011867(MYLK),ENSSSCG00000013564(INSR),	ENSSSCG00000010330(-),	ENSSSCG00000017101(ADCY2),ENSSSCG00000017041(ADRA1B),ENSSSCG00000009250(PRKG2),ENSSSCG00000011867(MYLK),ENSSSCG00000013564(INSR),	1.31448	0.363948	0.755364
ssc04024	cAMP signaling pathway	7	3	4	218	128	5158	ENSSSCG00000010142(RYR2),ENSSSCG00000017101(ADCY2),ENSSSCG00000009495(-),ENSSSCG00000003805(PDE4B),ENSSSCG00000001952(NFKBIA),ENSSSCG00000010054(-),ENSSSCG00000020672(F2R),	ENSSSCG00000003805(PDE4B),ENSSSCG00000001952(NFKBIA),ENSSSCG00000010054(-),	ENSSSCG00000010142(RYR2),ENSSSCG00000017101(ADCY2),ENSSSCG00000009495(-),ENSSSCG00000020672(F2R),	1.29394	0.369661	0.76005
ssc04810	Regulation of actin cytoskeleton	7	3	4	218	128	5158	ENSSSCG00000030516(-),ENSSSCG00000011867(MYLK),ENSSSCG00000000293(ITGA5),ENSSSCG00000020672(F2R),ENSSSCG00000016887(ITGA2),ENSSSCG00000017578(ITGA3),ENSSSCG00000022331(FGF13),	ENSSSCG00000000293(ITGA5),ENSSSCG00000016887(ITGA2),ENSSSCG00000022331(FGF13),	ENSSSCG00000030516(-),ENSSSCG00000011867(MYLK),ENSSSCG00000020672(F2R),ENSSSCG00000017578(ITGA3),	1.29394	0.369661	0.76005
ssc05100	Bacterial invasion of epithelial cells	3	2	1	218	55	5158	ENSSSCG00000016634(CAV1),ENSSSCG00000022486(CBLB),ENSSSCG00000000293(ITGA5),	ENSSSCG00000022486(CBLB),ENSSSCG00000000293(ITGA5),	ENSSSCG00000016634(CAV1),	1.29058	0.417137	0.812126
ssc04144	Endocytosis	9	2	7	218	165	5158	ENSSSCG00000003983(SMAP2),ENSSSCG00000009376(VPS36),ENSSSCG00000016634(CAV1),ENSSSCG00000022486(CBLB),ENSSSCG00000029362(CHMP2A),ENSSSCG00000020672(F2R),ENSSSCG00000008842(KIT),ENSSSCG00000000488(MDM2),ENSSSCG00000023371(EHD2),	ENSSSCG00000003983(SMAP2),ENSSSCG00000022486(CBLB),	ENSSSCG00000009376(VPS36),ENSSSCG00000016634(CAV1),ENSSSCG00000029362(CHMP2A),ENSSSCG00000020672(F2R),ENSSSCG00000008842(KIT),ENSSSCG00000000488(MDM2),ENSSSCG00000023371(EHD2),	1.29058	0.346479	0.762255
ssc04972	Pancreatic secretion	3	1	2	218	55	5158	ENSSSCG00000010142(RYR2),ENSSSCG00000017101(ADCY2),ENSSSCG00000008742(CD38),	ENSSSCG00000008742(CD38),	ENSSSCG00000010142(RYR2),ENSSSCG00000017101(ADCY2),	1.29058	0.417137	0.812126
ssc04622	RIG-I-like receptor signaling pathway	3	3	0	218	55	5158	ENSSSCG00000003178(IRF3),ENSSSCG00000001952(NFKBIA),ENSSSCG00000003729(RNF125),	ENSSSCG00000003178(IRF3),ENSSSCG00000001952(NFKBIA),ENSSSCG00000003729(RNF125),	-	1.29058	0.417137	0.812126
ssc05032	Morphine addiction	3	1	2	218	55	5158	ENSSSCG00000017101(ADCY2),ENSSSCG00000023924(PDE1A),ENSSSCG00000003805(PDE4B),	ENSSSCG00000003805(PDE4B),	ENSSSCG00000017101(ADCY2),ENSSSCG00000023924(PDE1A),	1.29058	0.417137	0.812126
ssc04120	Ubiquitin mediated proteolysis	5	3	2	218	92	5158	ENSSSCG00000012110(MID1),ENSSSCG00000011927(UBE2B),ENSSSCG00000022486(CBLB),ENSSSCG00000000488(MDM2),ENSSSCG00000010088(UBE2L3),	ENSSSCG00000011927(UBE2B),ENSSSCG00000022486(CBLB),ENSSSCG00000010088(UBE2L3),	ENSSSCG00000012110(MID1),ENSSSCG00000000488(MDM2),	1.2859	0.40369	0.800107
ssc05203	Viral carcinogenesis	7	5	2	218	129	5158	ENSSSCG00000026930(HIST1H2BN),ENSSSCG00000015650(MAPKAPK2),ENSSSCG00000003178(IRF3),ENSSSCG00000001952(NFKBIA),ENSSSCG00000008388(REL),ENSSSCG00000002855(CCNE1),ENSSSCG00000000488(MDM2),	ENSSSCG00000015650(MAPKAPK2),ENSSSCG00000003178(IRF3),ENSSSCG00000001952(NFKBIA),ENSSSCG00000008388(REL),ENSSSCG00000002855(CCNE1),	ENSSSCG00000026930(HIST1H2BN),ENSSSCG00000000488(MDM2),	1.28391	0.379979	0.759957
ssc04360	Axon guidance	6	2	4	218	112	5158	ENSSSCG00000010651(ABLIM1),ENSSSCG00000026516(EPHB3),ENSSSCG00000029852(WNT5A),ENSSSCG00000010276(UNC5B),ENSSSCG00000000181(RND1),ENSSSCG00000007675(EPHB4),	ENSSSCG00000029852(WNT5A),ENSSSCG00000000181(RND1),	ENSSSCG00000010651(ABLIM1),ENSSSCG00000026516(EPHB3),ENSSSCG00000010276(UNC5B),ENSSSCG00000007675(EPHB4),	1.26753	0.409639	0.804648
ssc03015	mRNA surveillance pathway	3	2	1	218	56	5158	ENSSSCG00000013016(PPP2R5B),ENSSSCG00000015558(SMG7),ENSSSCG00000029665(PAPOLB),	ENSSSCG00000013016(PPP2R5B),ENSSSCG00000015558(SMG7),	ENSSSCG00000029665(PAPOLB),	1.26753	0.434632	0.817257
ssc04911	Insulin secretion	3	0	3	218	56	5158	ENSSSCG00000010142(RYR2),ENSSSCG00000017101(ADCY2),ENSSSCG00000015401(PCLO),	-	ENSSSCG00000010142(RYR2),ENSSSCG00000017101(ADCY2),ENSSSCG00000015401(PCLO),	1.26753	0.434632	0.817257
ssc04370	VEGF signaling pathway	2	2	0	218	38	5158	ENSSSCG00000015650(MAPKAPK2),ENSSSCG00000023351(PLA2G4A),	ENSSSCG00000015650(MAPKAPK2),ENSSSCG00000023351(PLA2G4A),	-	1.24529	0.44096	0.81522
ssc04350	TGF-beta signaling pathway	3	1	2	218	57	5158	ENSSSCG00000021865(INHBA),ENSSSCG00000024312(ID4),ENSSSCG00000007227(ID1),	ENSSSCG00000021865(INHBA),	ENSSSCG00000024312(ID4),ENSSSCG00000007227(ID1),	1.24529	0.452317	0.829249
ssc04630	Jak-STAT signaling pathway	6	4	2	218	118	5158	ENSSSCG00000022500(IL20RB),ENSSSCG00000027850(IL6),ENSSSCG00000025308(IL17D),ENSSSCG00000013766(IL27RA),ENSSSCG00000020970(IL-6),ENSSSCG00000009996(LIF),	ENSSSCG00000027850(IL6),ENSSSCG00000013766(IL27RA),ENSSSCG00000020970(IL-6),ENSSSCG00000009996(LIF),	ENSSSCG00000022500(IL20RB),ENSSSCG00000025308(IL17D),	1.20308	0.481834	0.876062
ssc00010	Glycolysis / Gluconeogenesis	2	1	1	218	40	5158	ENSSSCG00000013366(LDHA),ENSSSCG00000009889(ALDH2),	ENSSSCG00000013366(LDHA),	ENSSSCG00000009889(ALDH2),	1.18303	0.485284	0.875103
ssc00564	Glycerophospholipid metabolism	3	2	1	218	60	5158	ENSSSCG00000007359(LPIN3),ENSSSCG00000023191(LYPLA2),ENSSSCG00000023351(PLA2G4A),	ENSSSCG00000023191(LYPLA2),ENSSSCG00000023351(PLA2G4A),	ENSSSCG00000007359(LPIN3),	1.18303	0.506368	0.905699
ssc00520	Amino sugar and nucleotide sugar metabolism	2	1	1	218	41	5158	ENSSSCG00000006340(UAP1),ENSSSCG00000000061(PMM1),	ENSSSCG00000006340(UAP1),	ENSSSCG00000000061(PMM1),	1.15417	0.507704	0.900765
ssc05218	Melanoma	2	1	1	218	41	5158	ENSSSCG00000000488(MDM2),ENSSSCG00000022331(FGF13),	ENSSSCG00000022331(FGF13),	ENSSSCG00000000488(MDM2),	1.15417	0.507704	0.900765
ssc04924	Renin secretion	2	0	2	218	41	5158	ENSSSCG00000009250(PRKG2),ENSSSCG00000023924(PDE1A),	-	ENSSSCG00000009250(PRKG2),ENSSSCG00000023924(PDE1A),	1.15417	0.507704	0.900765
ssc00590	Arachidonic acid metabolism	2	2	0	218	41	5158	ENSSSCG00000005688(PTGES),ENSSSCG00000023351(PLA2G4A),	ENSSSCG00000005688(PTGES),ENSSSCG00000023351(PLA2G4A),	-	1.15417	0.507704	0.900765
ssc05152	Tuberculosis	6	6	0	218	124	5158	ENSSSCG00000008056(ATP6V0C),ENSSSCG00000027850(IL6),ENSSSCG00000015037(IL18),ENSSSCG00000020970(IL-6),ENSSSCG00000008090(IL1A),ENSSSCG00000017755(NOS2),	ENSSSCG00000008056(ATP6V0C),ENSSSCG00000027850(IL6),ENSSSCG00000015037(IL18),ENSSSCG00000020970(IL-6),ENSSSCG00000008090(IL1A),ENSSSCG00000017755(NOS2),	-	1.14487	0.557589	0.93641
ssc04014	Ras signaling pathway	7	4	3	218	147	5158	ENSSSCG00000010459(HTR7),ENSSSCG00000013564(INSR),ENSSSCG00000015770(VEGFC),ENSSSCG00000008388(REL),ENSSSCG00000008842(KIT),ENSSSCG00000023351(PLA2G4A),ENSSSCG00000022331(FGF13),	ENSSSCG00000015770(VEGFC),ENSSSCG00000008388(REL),ENSSSCG00000023351(PLA2G4A),ENSSSCG00000022331(FGF13),	ENSSSCG00000010459(HTR7),ENSSSCG00000013564(INSR),ENSSSCG00000008842(KIT),	1.12669	0.582729	0.971215
ssc05230	Central carbon metabolism in cancer	2	1	1	218	42	5158	ENSSSCG00000008842(KIT),ENSSSCG00000005096(HIF1A),	ENSSSCG00000005096(HIF1A),	ENSSSCG00000008842(KIT),	1.12669	0.530261	0.911386
ssc04662	B cell receptor signaling pathway	2	2	0	218	43	5158	ENSSSCG00000001952(NFKBIA),ENSSSCG00000001703(NFKBIE),	ENSSSCG00000001952(NFKBIA),ENSSSCG00000001703(NFKBIE),	-	1.10049	0.552929	0.94298
ssc04742	Taste transduction	2	0	2	218	43	5158	ENSSSCG00000023924(PDE1A),ENSSSCG00000001523(GRM4),	-	ENSSSCG00000023924(PDE1A),ENSSSCG00000001523(GRM4),	1.10049	0.552929	0.94298
ssc04726	Serotonergic synapse	3	1	2	218	65	5158	ENSSSCG00000010459(HTR7),ENSSSCG00000012257(MAOA),ENSSSCG00000023351(PLA2G4A),	ENSSSCG00000023351(PLA2G4A),	ENSSSCG00000010459(HTR7),ENSSSCG00000012257(MAOA),	1.09203	0.59892	0.990694
ssc05160	Hepatitis C	4	2	2	218	87	5158	ENSSSCG00000015801(TLR3),ENSSSCG00000003178(IRF3),ENSSSCG00000001952(NFKBIA),ENSSSCG00000010453(IFIT1),	ENSSSCG00000003178(IRF3),ENSSSCG00000001952(NFKBIA),	ENSSSCG00000015801(TLR3),ENSSSCG00000010453(IFIT1),	1.08784	0.62417	1
ssc04070	Phosphatidylinositol signaling system	3	1	2	218	66	5158	ENSSSCG00000015283(PIK3C2B),ENSSSCG00000030707(-),ENSSSCG00000012743(MTMR1),	ENSSSCG00000012743(MTMR1),	ENSSSCG00000015283(PIK3C2B),ENSSSCG00000030707(-),	1.07548	0.617677	1
ssc04010	MAPK signaling pathway	7	5	2	218	155	5158	ENSSSCG00000015650(MAPKAPK2),ENSSSCG00000003898(MKNK1),ENSSSCG00000010624(DUSP5),ENSSSCG00000008090(IL1A),ENSSSCG00000022482(DDIT3),ENSSSCG00000023351(PLA2G4A),ENSSSCG00000022331(FGF13),	ENSSSCG00000015650(MAPKAPK2),ENSSSCG00000010624(DUSP5),ENSSSCG00000008090(IL1A),ENSSSCG00000023351(PLA2G4A),ENSSSCG00000022331(FGF13),	ENSSSCG00000003898(MKNK1),ENSSSCG00000022482(DDIT3),	1.06854	0.680044	1
ssc04142	Lysosome	4	2	2	218	90	5158	ENSSSCG00000008056(ATP6V0C),ENSSSCG00000025932(AP1S3),ENSSSCG00000014924(CTSC),ENSSSCG00000017211(GGA3),	ENSSSCG00000008056(ATP6V0C),ENSSSCG00000014924(CTSC),	ENSSSCG00000025932(AP1S3),ENSSSCG00000017211(GGA3),	1.05158	0.673166	1
ssc04141	Protein processing in endoplasmic reticulum	5	2	3	218	113	5158	ENSSSCG00000014304(SEC24A),ENSSSCG00000005601(HSPA5),ENSSSCG00000022482(DDIT3),ENSSSCG00000005037(ERO1A),ENSSSCG00000017279(ERN1),	ENSSSCG00000014304(SEC24A),ENSSSCG00000005037(ERO1A),	ENSSSCG00000005601(HSPA5),ENSSSCG00000022482(DDIT3),ENSSSCG00000017279(ERN1),	1.04693	0.697962	1
ssc04724	Glutamatergic synapse	3	1	2	218	69	5158	ENSSSCG00000017101(ADCY2),ENSSSCG00000023351(PLA2G4A),ENSSSCG00000001523(GRM4),	ENSSSCG00000023351(PLA2G4A),	ENSSSCG00000017101(ADCY2),ENSSSCG00000001523(GRM4),	1.02872	0.674213	1
ssc04918	Thyroid hormone synthesis	2	0	2	218	46	5158	ENSSSCG00000005601(HSPA5),ENSSSCG00000017101(ADCY2),	-	ENSSSCG00000005601(HSPA5),ENSSSCG00000017101(ADCY2),	1.02872	0.621362	1
ssc04750	Inflammatory mediator regulation of TRP channels	3	1	2	218	70	5158	ENSSSCG00000014091(F2RL1),ENSSSCG00000017101(ADCY2),ENSSSCG00000023351(PLA2G4A),	ENSSSCG00000023351(PLA2G4A),	ENSSSCG00000014091(F2RL1),ENSSSCG00000017101(ADCY2),	1.01402	0.693104	1
ssc05145	Toxoplasmosis	3	3	0	218	70	5158	ENSSSCG00000010330(-),ENSSSCG00000001952(NFKBIA),ENSSSCG00000017755(NOS2),	ENSSSCG00000010330(-),ENSSSCG00000001952(NFKBIA),ENSSSCG00000017755(NOS2),	-	1.01402	0.693104	1
ssc04971	Gastric acid secretion	2	0	2	218	47	5158	ENSSSCG00000017101(ADCY2),ENSSSCG00000011867(MYLK),	-	ENSSSCG00000017101(ADCY2),ENSSSCG00000011867(MYLK),	1.00683	0.64424	1
ssc00983	Drug metabolism - other enzymes	1	1	0	218	22	5158	ENSSSCG00000001073(TPMT),	ENSSSCG00000001073(TPMT),	-	1.07548	1	1
ssc00565	Ether lipid metabolism	1	1	0	218	31	5158	ENSSSCG00000023351(PLA2G4A),	ENSSSCG00000023351(PLA2G4A),	-	0.763244	1	1
ssc05031	Amphetamine addiction	1	0	1	218	44	5158	ENSSSCG00000012257(MAOA),	-	ENSSSCG00000012257(MAOA),	0.53774	1	1
ssc00471	D-Glutamine and D-glutamate metabolism	1	0	1	218	4	5158	ENSSSCG00000010368(GLUD1),	-	ENSSSCG00000010368(GLUD1),	5.91514	1	1
ssc04930	Type II diabetes mellitus	1	0	1	218	34	5158	ENSSSCG00000013564(INSR),	-	ENSSSCG00000013564(INSR),	0.695899	1	1
ssc00563	Glycosylphosphatidylinositol(GPI)-anchor biosynthesis	1	0	1	218	21	5158	ENSSSCG00000027142(-),	-	ENSSSCG00000027142(-),	1.12669	1	1
ssc00630	Glyoxylate and dicarboxylate metabolism	1	0	1	218	20	5158	ENSSSCG00000003940(HYI),	-	ENSSSCG00000003940(HYI),	1.18303	1	1
ssc04666	Fc gamma R-mediated phagocytosis	1	1	0	218	57	5158	ENSSSCG00000016794(MYO10),	ENSSSCG00000016794(MYO10),	-	0.415097	1	1
ssc05214	Glioma	1	0	1	218	34	5158	ENSSSCG00000000488(MDM2),	-	ENSSSCG00000000488(MDM2),	0.695899	1	1
ssc04710	Circadian rhythm	1	0	1	218	18	5158	ENSSSCG00000016432(PRKAG2),	-	ENSSSCG00000016432(PRKAG2),	1.31448	1	1
ssc04727	GABAergic synapse	1	0	1	218	54	5158	ENSSSCG00000017101(ADCY2),	-	ENSSSCG00000017101(ADCY2),	0.438158	1	1
ssc00500	Starch and sucrose metabolism	1	1	0	218	39	5158	ENSSSCG00000003154(GYS1),	ENSSSCG00000003154(GYS1),	-	0.606681	1	1
ssc04966	Collecting duct acid secretion	1	1	0	218	21	5158	ENSSSCG00000008056(ATP6V0C),	ENSSSCG00000008056(ATP6V0C),	-	1.12669	1	1
ssc00100	Steroid biosynthesis	1	1	0	218	19	5158	ENSSSCG00000021464(SOAT1),	ENSSSCG00000021464(SOAT1),	-	1.24529	1	1
ssc04721	Synaptic vesicle cycle	1	1	0	218	46	5158	ENSSSCG00000008056(ATP6V0C),	ENSSSCG00000008056(ATP6V0C),	-	0.51436	1	1
ssc04530	Tight junction	1	0	1	218	96	5158	ENSSSCG00000007288(MYH7B),	-	ENSSSCG00000007288(MYH7B),	0.246464	1	1
ssc04914	Progesterone-mediated oocyte maturation	1	0	1	218	56	5158	ENSSSCG00000017101(ADCY2),	-	ENSSSCG00000017101(ADCY2),	0.42251	1	1
ssc04960	Aldosterone-regulated sodium reabsorption	1	0	1	218	26	5158	ENSSSCG00000013564(INSR),	-	ENSSSCG00000013564(INSR),	0.910021	1	1
ssc00410	beta-Alanine metabolism	1	0	1	218	20	5158	ENSSSCG00000009889(ALDH2),	-	ENSSSCG00000009889(ALDH2),	1.18303	1	1
ssc03060	Protein export	1	0	1	218	19	5158	ENSSSCG00000005601(HSPA5),	-	ENSSSCG00000005601(HSPA5),	1.24529	1	1
ssc00592	alpha-Linolenic acid metabolism	1	1	0	218	12	5158	ENSSSCG00000023351(PLA2G4A),	ENSSSCG00000023351(PLA2G4A),	-	1.97171	1	1
ssc04340	Hedgehog signaling pathway	1	0	1	218	21	5158	ENSSSCG00000001840(-),	-	ENSSSCG00000001840(-),	1.12669	1	1
ssc00040	Pentose and glucuronate interconversions	1	0	1	218	22	5158	ENSSSCG00000009889(ALDH2),	-	ENSSSCG00000009889(ALDH2),	1.07548	1	1
ssc00532	Glycosaminoglycan biosynthesis - chondroitin sulfate / dermatan sulfate	1	0	1	218	15	5158	ENSSSCG00000010200(CSGALNACT2),	-	ENSSSCG00000010200(CSGALNACT2),	1.57737	1	1
ssc00053	Ascorbate and aldarate metabolism	1	0	1	218	20	5158	ENSSSCG00000009889(ALDH2),	-	ENSSSCG00000009889(ALDH2),	1.18303	1	1
ssc04520	Adherens junction	1	0	1	218	47	5158	ENSSSCG00000013564(INSR),	-	ENSSSCG00000013564(INSR),	0.503416	1	1
ssc04150	mTOR signaling pathway	1	1	0	218	41	5158	ENSSSCG00000005096(HIF1A),	ENSSSCG00000005096(HIF1A),	-	0.577087	1	1
ssc04964	Proximal tubule bicarbonate reclamation	1	0	1	218	18	5158	ENSSSCG00000010368(GLUD1),	-	ENSSSCG00000010368(GLUD1),	1.31448	1	1
ssc04925	Aldosterone synthesis and secretion	1	0	1	218	46	5158	ENSSSCG00000017101(ADCY2),	-	ENSSSCG00000017101(ADCY2),	0.51436	1	1
ssc01210	2-Oxocarboxylic acid metabolism	1	0	1	218	15	5158	ENSSSCG00000002847(GPT2),	-	ENSSSCG00000002847(GPT2),	1.57737	1	1
ssc00730	Thiamine metabolism	1	0	1	218	3	5158	ENSSSCG00000015462(TPK1),	-	ENSSSCG00000015462(TPK1),	7.88685	1	1
ssc00280	Valine, leucine and isoleucine degradation	1	0	1	218	39	5158	ENSSSCG00000009889(ALDH2),	-	ENSSSCG00000009889(ALDH2),	0.606681	1	1
ssc04071	Sphingolipid signaling pathway	1	1	0	218	79	5158	ENSSSCG00000013016(PPP2R5B),	ENSSSCG00000013016(PPP2R5B),	-	0.299501	1	1
ssc00982	Drug metabolism - cytochrome P450	1	0	1	218	40	5158	ENSSSCG00000012257(MAOA),	-	ENSSSCG00000012257(MAOA),	0.591514	1	1
ssc01040	Biosynthesis of unsaturated fatty acids	1	1	0	218	11	5158	ENSSSCG00000010554(SCD),	ENSSSCG00000010554(SCD),	-	2.15096	1	1
ssc00310	Lysine degradation	1	0	1	218	42	5158	ENSSSCG00000009889(ALDH2),	-	ENSSSCG00000009889(ALDH2),	0.563346	1	1
ssc00910	Nitrogen metabolism	1	0	1	218	12	5158	ENSSSCG00000010368(GLUD1),	-	ENSSSCG00000010368(GLUD1),	1.97171	1	1
ssc00510	N-Glycan biosynthesis	1	1	0	218	36	5158	ENSSSCG00000021319(ALG3),	ENSSSCG00000021319(ALG3),	-	0.657238	1	1
ssc00270	Cysteine and methionine metabolism	1	1	0	218	37	5158	ENSSSCG00000013366(LDHA),	ENSSSCG00000013366(LDHA),	-	0.639474	1	1
ssc00350	Tyrosine metabolism	1	0	1	218	28	5158	ENSSSCG00000012257(MAOA),	-	ENSSSCG00000012257(MAOA),	0.84502	1	1
ssc00591	Linoleic acid metabolism	1	1	0	218	19	5158	ENSSSCG00000023351(PLA2G4A),	ENSSSCG00000023351(PLA2G4A),	-	1.24529	1	1
ssc04725	Cholinergic synapse	1	0	1	218	59	5158	ENSSSCG00000017101(ADCY2),	-	ENSSSCG00000017101(ADCY2),	0.401026	1	1
ssc04940	Type I diabetes mellitus	1	1	0	218	30	5158	ENSSSCG00000008090(IL1A),	ENSSSCG00000008090(IL1A),	-	0.788685	1	1
ssc05150	Staphylococcus aureus infection	1	1	0	218	36	5158	ENSSSCG00000013655(ICAM1),	ENSSSCG00000013655(ICAM1),	-	0.657238	1	1
ssc04664	Fc epsilon RI signaling pathway	1	1	0	218	37	5158	ENSSSCG00000023351(PLA2G4A),	ENSSSCG00000023351(PLA2G4A),	-	0.639474	1	1
ssc00051	Fructose and mannose metabolism	1	0	1	218	22	5158	ENSSSCG00000000061(PMM1),	-	ENSSSCG00000000061(PMM1),	1.07548	1	1
ssc05211	Renal cell carcinoma	1	1	0	218	37	5158	ENSSSCG00000005096(HIF1A),	ENSSSCG00000005096(HIF1A),	-	0.639474	1	1
ssc00600	Sphingolipid metabolism	1	1	0	218	38	5158	ENSSSCG00000022780(UGCG),	ENSSSCG00000022780(UGCG),	-	0.622646	1	1
ssc04650	Natural killer cell mediated cytotoxicity	1	1	0	218	73	5158	ENSSSCG00000013655(ICAM1),	ENSSSCG00000013655(ICAM1),	-	0.324117	1	1
ssc05322	Systemic lupus erythematosus	1	0	1	218	75	5158	ENSSSCG00000026930(HIST1H2BN),	-	ENSSSCG00000026930(HIST1H2BN),	0.315474	1	1
ssc05030	Cocaine addiction	1	0	1	218	30	5158	ENSSSCG00000012257(MAOA),	-	ENSSSCG00000012257(MAOA),	0.788685	1	1
ssc00360	Phenylalanine metabolism	1	0	1	218	16	5158	ENSSSCG00000012257(MAOA),	-	ENSSSCG00000012257(MAOA),	1.47878	1	1
ssc00450	Selenocompound metabolism	1	1	0	218	7	5158	ENSSSCG00000000843(TXNRD1),	ENSSSCG00000000843(TXNRD1),	-	3.38008	1	1
ssc00240	Pyrimidine metabolism	3	2	1	218	72	5158	ENSSSCG00000002355(ENTPD5),ENSSSCG00000000843(TXNRD1),ENSSSCG00000002135(PNP),	ENSSSCG00000000843(TXNRD1),ENSSSCG00000002135(PNP),	ENSSSCG00000002355(ENTPD5),	0.985856	1	1
ssc05034	Alcoholism	4	1	3	218	96	5158	ENSSSCG00000026930(HIST1H2BN),ENSSSCG00000006163(PKIA),ENSSSCG00000012257(MAOA),ENSSSCG00000010054(-),	ENSSSCG00000010054(-),	ENSSSCG00000026930(HIST1H2BN),ENSSSCG00000006163(PKIA),ENSSSCG00000012257(MAOA),	0.985856	1	1
ssc04660	T cell receptor signaling pathway	3	3	0	218	73	5158	ENSSSCG00000022486(CBLB),ENSSSCG00000001952(NFKBIA),ENSSSCG00000001703(NFKBIE),	ENSSSCG00000022486(CBLB),ENSSSCG00000001952(NFKBIA),ENSSSCG00000001703(NFKBIE),	-	0.972351	1	1
ssc04722	Neurotrophin signaling pathway	3	3	0	218	73	5158	ENSSSCG00000015650(MAPKAPK2),ENSSSCG00000001952(NFKBIA),ENSSSCG00000001703(NFKBIE),	ENSSSCG00000015650(MAPKAPK2),ENSSSCG00000001952(NFKBIA),ENSSSCG00000001703(NFKBIE),	-	0.972351	1	1
ssc00230	Purine metabolism	5	2	3	218	122	5158	ENSSSCG00000017101(ADCY2),ENSSSCG00000002355(ENTPD5),ENSSSCG00000023924(PDE1A),ENSSSCG00000003805(PDE4B),ENSSSCG00000002135(PNP),	ENSSSCG00000003805(PDE4B),ENSSSCG00000002135(PNP),	ENSSSCG00000017101(ADCY2),ENSSSCG00000002355(ENTPD5),ENSSSCG00000023924(PDE1A),	0.969695	1	1
ssc04540	Gap junction	2	0	2	218	49	5158	ENSSSCG00000017101(ADCY2),ENSSSCG00000009250(PRKG2),	-	ENSSSCG00000017101(ADCY2),ENSSSCG00000009250(PRKG2),	0.965737	1	1
ssc04114	Oocyte meiosis	3	2	1	218	76	5158	ENSSSCG00000013016(PPP2R5B),ENSSSCG00000017101(ADCY2),ENSSSCG00000002855(CCNE1),	ENSSSCG00000013016(PPP2R5B),ENSSSCG00000002855(CCNE1),	ENSSSCG00000017101(ADCY2),	0.933969	1	1
ssc04728	Dopaminergic synapse	3	2	1	218	78	5158	ENSSSCG00000013016(PPP2R5B),ENSSSCG00000003035(-),ENSSSCG00000012257(MAOA),	ENSSSCG00000013016(PPP2R5B),ENSSSCG00000003035(-),	ENSSSCG00000012257(MAOA),	0.910021	1	1
ssc04723	Retrograde endocannabinoid signaling	2	0	2	218	53	5158	ENSSSCG00000017101(ADCY2),ENSSSCG00000024134(MGLL),	-	ENSSSCG00000017101(ADCY2),ENSSSCG00000024134(MGLL),	0.892851	1	1
ssc04210	Apoptosis	4	2	2	218	107	5158	ENSSSCG00000014924(CTSC),ENSSSCG00000001952(NFKBIA),ENSSSCG00000022482(DDIT3),ENSSSCG00000017279(ERN1),	ENSSSCG00000014924(CTSC),ENSSSCG00000001952(NFKBIA),	ENSSSCG00000022482(DDIT3),ENSSSCG00000017279(ERN1),	0.884507	1	1
ssc04380	Osteoclast differentiation	3	3	0	218	81	5158	ENSSSCG00000012967(FOSL1),ENSSSCG00000001952(NFKBIA),ENSSSCG00000008090(IL1A),	ENSSSCG00000012967(FOSL1),ENSSSCG00000001952(NFKBIA),ENSSSCG00000008090(IL1A),	-	0.876317	1	1
ssc03018	RNA degradation	2	1	1	218	56	5158	ENSSSCG00000021652(LSM8),ENSSSCG00000028322(BTG2),	ENSSSCG00000028322(BTG2),	ENSSSCG00000021652(LSM8),	0.84502	1	1
ssc04670	Leukocyte transendothelial migration	3	3	0	218	86	5158	ENSSSCG00000017277(PECAM1),ENSSSCG00000013655(ICAM1),ENSSSCG00000006862(VCAM1),	ENSSSCG00000017277(PECAM1),ENSSSCG00000013655(ICAM1),ENSSSCG00000006862(VCAM1),	-	0.825368	1	1
ssc04145	Phagosome	4	3	1	218	115	5158	ENSSSCG00000008056(ATP6V0C),ENSSSCG00000000293(ITGA5),ENSSSCG00000004012(THBS2),ENSSSCG00000016887(ITGA2),	ENSSSCG00000008056(ATP6V0C),ENSSSCG00000000293(ITGA5),ENSSSCG00000016887(ITGA2),	ENSSSCG00000004012(THBS2),	0.822976	1	1
ssc04610	Complement and coagulation cascades	2	1	1	218	59	5158	ENSSSCG00000004890(SERPINB2),ENSSSCG00000020672(F2R),	ENSSSCG00000004890(SERPINB2),	ENSSSCG00000020672(F2R),	0.802053	1	1
ssc05231	Choline metabolism in cancer	2	2	0	218	60	5158	ENSSSCG00000005096(HIF1A),ENSSSCG00000023351(PLA2G4A),	ENSSSCG00000005096(HIF1A),ENSSSCG00000023351(PLA2G4A),	-	0.788685	1	1
ssc04915	Estrogen signaling pathway	2	1	1	218	61	5158	ENSSSCG00000017101(ADCY2),ENSSSCG00000014362(HBEGF),	ENSSSCG00000014362(HBEGF),	ENSSSCG00000017101(ADCY2),	0.775756	1	1
ssc03040	Spliceosome	3	2	1	218	98	5158	ENSSSCG00000021652(LSM8),ENSSSCG00000006665(SF3B4),ENSSSCG00000010002(-),	ENSSSCG00000006665(SF3B4),ENSSSCG00000010002(-),	ENSSSCG00000021652(LSM8),	0.724303	1	1
ssc04080	Neuroactive ligand-receptor interaction	6	1	5	218	207	5158	ENSSSCG00000014091(F2RL1),ENSSSCG00000010459(HTR7),ENSSSCG00000017041(ADRA1B),ENSSSCG00000010054(-),ENSSSCG00000020672(F2R),ENSSSCG00000001523(GRM4),	ENSSSCG00000010054(-),	ENSSSCG00000014091(F2RL1),ENSSSCG00000010459(HTR7),ENSSSCG00000017041(ADRA1B),ENSSSCG00000020672(F2R),ENSSSCG00000001523(GRM4),	0.685813	1	1
ssc04110	Cell cycle	2	1	1	218	78	5158	ENSSSCG00000002855(CCNE1),ENSSSCG00000000488(MDM2),	ENSSSCG00000002855(CCNE1),	ENSSSCG00000000488(MDM2),	0.606681	1	1
ssc04919	Thyroid hormone signaling pathway	2	1	1	218	78	5158	ENSSSCG00000005096(HIF1A),ENSSSCG00000000488(MDM2),	ENSSSCG00000005096(HIF1A),	ENSSSCG00000000488(MDM2),	0.606681	1	1
ssc03010	Ribosome	3	0	3	218	118	5158	ENSSSCG00000003042(RPS19),ENSSSCG00000028079(RPL15),ENSSSCG00000017239(RPL38),	-	ENSSSCG00000003042(RPS19),ENSSSCG00000028079(RPL15),ENSSSCG00000017239(RPL38),	0.601539	1	1
ssc03013	RNA transport	2	0	2	218	115	5158	ENSSSCG00000000268(AAAS),ENSSSCG00000020835(EIF4EBP3),	-	ENSSSCG00000000268(AAAS),ENSSSCG00000020835(EIF4EBP3),	0.411488	1	1
ssc04740	Olfactory transduction	2	0	2	218	791	5158	ENSSSCG00000009250(PRKG2),ENSSSCG00000023924(PDE1A),	-	ENSSSCG00000009250(PRKG2),ENSSSCG00000023924(PDE1A),	0.0598244	1	1
